# Supplementary material for: Metabolic diversity within the globally abundant Marine Group II Euryarchaea offers insight into ecological patterns
Source: Nat Commun. 2019 Jan 17;10:271. doi: 10.1038/s41467-018-07840-4 (PMC6336850; doi:10.1038/s41467-018-07840-4)
Supplement: Supplementary file 4 — Supplementary Data 1 [file 41467_2018_7840_MOESM4_ESM.xlsx]

## Sheet: Sheet1
DereplicationGroup	Representative Genome	Genomes with >98.5%ANI
group1	UBA461	UBA461, NAT288, UBA443, UBA179, SAT145
group10	SAT1329	UBA253, SAT1329, UBA604, UBA122, UBA609
group11	UBA110	NAT68, UBA110
group12	UBA563	UBA563, MED700
group13	NAT37	UBA562, NAT37
group14	SP303	TARA-PSW-MAG-00101, SP303
group15	TARA-ASW-MAG-00011	UBA41, SAT205, TARA-ASW-MAG-00011
group16	UBA15	UBA15, SP339
group17	MED853	MED853, UBA63
group18	MED705	MED705, UBA214
group19	UBA501	SP3038, UBA501
group2	UBA528	UBA134, UBA528
group20	TARA-PSW-MAG-00075	TARA-PSW-MAG-00075, UBA52
group21	UBA601	UBA49, UBA18, UBA28, UBA601
group22	RS604	RS604, TARA-RED-MAG-00072
group23	UBA500	UBA252, UBA199, UBA23, UBA500
group24	UBA602	UBA27, UBA602
group25	UBA529	UBA26, UBA19, UBA597, UBA485, UBA551, UBA600, UBA66, UBA529, UBA50
group26	UBA128	UBA21, TARA-IOS-MAG-00038, UBA599, UBA128
group27	UBA20	UBA20, SP277, UBA619, UBA552, UBA603, UBA69, UBA598, UBA51, UBA531, UBA127, UBA191, TARA-IOS-MAG-00039
group28	SP3107	UBA22, SP3107, UBA86, UBA197, UBA499
group29	UBA175	UBA29, MED625, UBA175, UBA104
group3	UBA548	UBA548, UBA13
group30	Cayman51-deep	Cayman51-deep, UBA172, UBA133, UBA56
group31	NP965	NP965, UBA170
group32	UBA180	UBA25, TARA-ASE-MAG-00009, UBA215, UBA595, UBA554, UBA173, UBA503, UBA180, UBA129
group33	UBA130	RS375, UBA137, UBA130, UBA195
group34	UBA498	UBA498, UBA606
group35	SAT157	SAT157, UBA495
group36	UBA260	UBA260, UBA556
group37	UBA605	UBA610, SAT190, UBA607, UBA497, UBA605, UBA224
group38	UBA62	NAT50, UBA62
group39	TARA-ANE-MAG-00052	TARA-ANE-MAG-00052, UBA174
group4	TARA-ION-MAG-00040	IN918, TARA-ION-MAG-00040
group40	TMED97	TMED97, MED-G38
group41	NP1521	NP1521, TARA-ANW-MAG-00043
group42	UBA58	UBA58, Cayman80-deep
group43	UBA85	SP67, UBA85
group44	UBA36	UBA36, IN31
group45	SP3054	SP3054, TARA-IOS-MAG-00047
group46	UBA34	UBA34, NAT107
group47	RS406	UBA35, EAC107, UBA17, UBA621, UBA131, RS406
group48	TARA-PSW-MAG-00057	TARA-PSW-MAG-00057, UBA14, UBA487
group49	MED921	UBA584, MED921
group5	TARA-ANE-MAG-00019	TARA-ANE-MAG-00019, SAT164
group50	UBA125	MED1093, UBA125
group51	MED-G37	UBA31, MED-G37
group52	SAT218	TARA-ASE-MAG-00011, SAT218, TARA-ANE-MAG-00065
group53	UBA83	UBA100, NP116, UBA83
group54	UBA220	EAC675, UBA225, RS356, UBA109, UBA178, UBA192, UBA220
group55	UBA107	UBA177, UBA107
group56	UBA538	UBA502, UBA538
group57	UBA484	SP272, UBA547, UBA12, UBA484
group58	UBA559	SP212, UBA559
group59	UBA181	UBA181, UBA555
group6	SAT165	SAT165, UBA496
group60	UBA9	EAC100, UBA9, UBA227
group61	TARA-RED-MAG-00055	TARA-RED-MAG-00055, RS432
group62	TARA-ANW-MAG-00046	NAT35, TARA-ANW-MAG-00046, TARA-ASW-MAG-00024
group63	EAC40	EAC40, UBA228
group64	MED846	UBA257, UBA30, MED846
group65	UBA439	UBA439, TARA-IOS-MAG-00022
group66	RS392	UBA194, REDSEA-S19-B7N8, RS392
group67	UBA255	UBA37, UBA255
group68	SP3024	SP3024, UBA87
group69	EAC30	UBA16, EAC30
group7	UBA465	UBA465, UBA463, TMED248
group70	UBA10	UBA10, SP3066, UBA545
group71	UBA98	RS407, UBA98
group72	UBA121	UBA608, UBA121, UBA494
group73	UBA486	UBA486, UBA11, UBA546
group74	SP3063	SP3063, UBA249, TARA-ASW-MAG-00024, TARA-PSE-MAG-00064
group75	MED743	MED743, TARA-MED-MAG-00075
group76	UBA99	NP149, UBA99
group77	UBA622	TARA-PON-MAG-00049, UBA209, UBA622
group78	UBA89	UBA89, NP108
group79	TARA-PSW-MAG-00056	TARA-PSW-MAG-00056, UBA549
group8	ARS91	IN913, ARS91
group80	TARA-MED-MAG-00060	TARA-MED-MAG-00060, MED790
group81	UBA620	UBA620, SP3059, UBA68, UBA553
group82	UBA557	UBA557, UBA132
group83	REDSEA-S41-B6	REDSEA-S41-B6, REDSEA-S43-B8
group84	UBA105	UBA105, UBA38
group85	UBA106	UBA106, NAT78
group86	TARA-ANW-MAG-00045	UBA222, TARA-ANW-MAG-00045, IN930
group87	SP210	TARA-PSE-MAG-00061, SP210
group88	UBA540	UBA540, UBA542
group89	UBA464	UBA464, UBA462
group9	UBA88	NP18, UBA88
group90	UBA123	UBA123, NAT154, TMED248
