# Supplementary material for: Metabolic diversity within the globally abundant Marine Group II Euryarchaea offers insight into ecological patterns
Source: Nat Commun. 2019 Jan 17;10:271. doi: 10.1038/s41467-018-07840-4 (PMC6336850; doi:10.1038/s41467-018-07840-4)
Supplement: Supplementary file 5 — Supplementary Data 2 [file 41467_2018_7840_MOESM5_ESM.xlsx]

## Sheet: MGIIA AAI
GenomeIDs	TARA-ANE-MAG-00030	UBA620	EAC30	IN961	SP3024	SP3025	UBA226	UBA60	Guaymas26	MGIIBin17	NAT11	TARA-RED-MAG-00055	IN37	EAC710	SP303	Guaymas28	SAT38	UBA441	RS604	TARA-ASW-MAG-00017	MED870	IN35	TARA-ASW-MAG-00011	UBA53	UBA120	MED678	SP3054	UBA550	TARA-ANE-MAG-00024	UBA10	SP143	NAT279	UBA107	UBA85	SAT1485	UBA83	IN1222	UBA484	SAT157	UBA559	TARA-ANE-MAG-00027	TMED141	UBA82	NAT256	NP83	MED853	NP147	TARA-ANW-MAG-00024	UBA461
TARA-ANE-MAG-00030	100	74.26	78.62	80.01	79.14	55.77	55.52	56.01	55.86	55.61	55.1	55.21	55.17	55.01	55.75	55.14	55.75	55.43	55.71	55.62	55.78	55.31	55.48	55.51	55.39	55.68	55.51	55.57	55.68	56.16	55.96	55.16	55.42	56.21	54.73	54.13	54.47	54.22	54.37	54.46	54.03	54.41	55.27	54.69	54.48	54.33	53.97	54.81	54.85
UBA620	74.26	100	75.07	75.55	74.64	55.29	55.28	55.36	55.33	55.41	54.44	54.96	54.38	54.51	55.32	54.61	55.23	55.45	55.68	55.17	55.63	55.48	55.3	55.37	55.33	56.13	55.25	55.56	55.78	55.67	55.75	54.65	55.06	55.35	54.08	53.53	53.76	53.68	53.86	53.67	53.66	53.62	55.27	54.83	54.53	54.14	54.01	54.37	54.46
EAC30	78.62	75.07	100	86.29	85.31	56	56.08	56.19	55.53	55.71	55.21	55.55	55.28	55.24	55.91	55.07	56.17	56.09	56.01	55.74	55.71	55.86	55.59	55.78	55.83	55.8	55.62	55.59	56.14	56.53	56.11	55.44	55.68	56.07	54.94	54.08	54.2	53.92	54.47	54.33	54.07	53.98	55.85	54.67	55.3	54.55	54.48	55.27	55.21
IN961	80.01	75.55	86.29	100	94.34	56.19	55.95	56.92	56.2	56.24	55.18	55.48	55.15	55.29	55.85	55.41	56.45	55.79	56.2	56.04	55.99	56.2	56.15	55.49	56.21	56.29	55.74	56.23	56.45	56.39	56.42	55.33	55.84	56.63	54.69	54.27	54.45	54.34	54.53	54.33	54.43	54.38	55.99	54.69	55.23	54.67	54.63	55.58	55.49
SP3024	79.14	74.64	85.31	94.34	100	56.27	55.92	56.42	55.63	55.63	54.95	55.11	54.81	54.74	55.55	54.91	56.1	55.81	55.84	55.66	55.72	55.52	55.65	55.36	55.52	55.59	55.34	55.48	55.97	55.8	55.63	55	55.23	55.9	54.78	54.43	54.57	54.03	54.57	54.49	54.33	54.57	55.74	54.47	54.82	54.39	54.04	55.26	55.13
SP3025	55.77	55.29	56	56.19	56.27	100	95.35	58.86	58.23	58.53	56.38	56.61	56.28	56.52	57.07	57.29	57.74	57.44	57.12	57.6	57.81	57.14	57.06	57.27	57.49	57.96	56.83	57.36	57.18	57.81	57.91	57.33	57.66	57.85	56.46	55.92	56.35	55.97	56.33	56.33	55.87	56.01	57.19	56.21	56.71	55.99	56.14	56.82	56.92
UBA226	55.52	55.28	56.08	55.95	55.92	95.35	100	59.54	58.48	58.39	56.74	56.97	56.37	56.67	57.15	57.51	57.3	57.21	57.5	57.85	57.82	57.2	57.17	57.42	57.74	57.34	56.71	58.33	57.37	58.31	57.89	57.09	57.66	58.12	56.46	55.87	56.81	55.95	56.49	56.04	56.08	56.21	57.53	56.21	57.33	56.17	56.21	56.94	57.08
UBA60	56.01	55.36	56.19	56.92	56.42	58.86	59.54	100	63.58	58.51	57.15	57.31	57.41	56.75	57.59	58.15	57.97	58.06	57.6	57.94	57.88	57.48	57.83	57.64	57.62	57.81	57.2	57.89	58.09	58.22	58.48	58	57.94	57.97	57.53	57.32	57.58	57.5	57.26	57.41	57.32	57.03	57.71	56.42	57.77	57.02	56.81	57.58	57.83
Guaymas26	55.86	55.33	55.53	56.2	55.63	58.23	58.48	63.58	100	58.07	56.32	56.59	56.14	56.28	56.99	58	57.86	57.78	57.49	58.12	57.6	57.29	57.27	57.28	57.53	57.84	56.99	57.25	57.51	58.12	57.96	57.07	57.77	57.89	56.56	56.23	56.55	56.34	56.39	56.38	56.33	56.24	56.93	56.48	56.92	56.26	56.58	56.93	56.92
MGIIBin17	55.61	55.41	55.71	56.24	55.63	58.53	58.39	58.51	58.07	100	59.26	59.34	59.28	59.12	59.68	61.45	61.78	61.66	61.13	61.82	61.61	61.25	61.05	60.7	60.89	61.56	60.83	61.9	61.87	61.94	61.83	61.78	61.62	61.73	60.76	58.1	58.65	58.37	58.52	58.57	58.56	58.72	59.78	58.74	58.99	59.05	59.2	59.74	59.61
NAT11	55.1	54.44	55.21	55.18	54.95	56.38	56.74	57.15	56.32	59.26	100	91.93	91.05	91.21	91.71	60.13	60.64	60.68	60.61	60.66	60.58	60.54	60.37	59.76	60.08	60.68	59.9	60.72	60.69	61.22	61.1	60.17	60.91	61.19	59.68	57.07	57.33	57.1	57.54	57.52	57.39	57.13	58.97	58.02	58.2	57.85	58.42	58.63	58.54
TARA-RED-MAG-00055	55.21	54.96	55.55	55.48	55.11	56.61	56.97	57.31	56.59	59.34	91.93	100	96.78	96.69	97.24	60.23	60.88	61	61.04	60.94	60.82	60.93	60.48	60.26	60.34	60.91	60.14	61.44	60.98	61.59	61.28	60.57	61.15	61.58	60	57.22	58.04	57.58	57.5	57.85	57.92	57.66	59.11	58.31	58.4	58.57	58.63	59.01	58.9
IN37	55.17	54.38	55.28	55.15	54.81	56.28	56.37	57.41	56.14	59.28	91.05	96.78	100	96.01	96.61	60.17	60.64	60.39	60.61	60.73	60.65	60.43	60.29	60.06	60.02	60.57	59.8	61.2	60.61	61.14	60.95	60.41	60.82	60.8	59.56	57.19	57.99	57.38	57.39	57.47	57.7	57.5	58.61	57.7	58.17	57.89	58.13	58.62	58.66
EAC710	55.01	54.51	55.24	55.29	54.74	56.52	56.67	56.75	56.28	59.12	91.21	96.69	96.01	100	96.86	59.98	60.55	60.73	60.55	60.34	60.3	60.57	60.09	59.86	59.99	60.54	59.83	60.46	60.49	61.18	60.89	59.91	60.8	60.58	59.37	56.91	57.46	57.03	56.84	57.23	57.38	57.28	58.87	58.08	57.9	57.98	58.07	58.35	58.45
SP303	55.75	55.32	55.91	55.85	55.55	57.07	57.15	57.59	56.99	59.68	91.71	97.24	96.61	96.86	100	60.62	61.3	61.34	61.49	61.55	61.36	61.25	60.97	60.63	60.95	61.24	60.71	61.81	61.88	62.46	62.3	61.42	61.8	61.86	60.59	57.49	58.1	57.77	57.8	57.82	57.86	57.56	59.58	59.05	58.85	58.66	58.99	59.27	59.23
Guaymas28	55.14	54.61	55.07	55.41	54.91	57.29	57.51	58.15	58	61.45	60.13	60.23	60.17	59.98	60.62	100	70.15	70.68	68.22	70.95	70.48	69.6	68.33	68.13	68.15	69.88	68.87	70.09	69.95	70.88	70.32	69.93	70.84	70.77	68.87	57.91	58.26	58.25	58.33	58.41	58.21	58.34	59.95	59.11	58.73	58.9	58.86	59.48	59.42
SAT38	55.75	55.23	56.17	56.45	56.1	57.74	57.3	57.97	57.86	61.78	60.64	60.88	60.64	60.55	61.3	70.15	100	98.27	68.92	71.52	71.4	70.03	68.99	68.85	68.8	70.74	69.55	70.83	70.65	71.43	71.42	70.98	71.59	71.15	70.24	58.15	58.52	58.88	58.84	58.7	58.47	58.67	60.87	60	59.54	59.32	59.84	60.27	60.29
UBA441	55.43	55.45	56.09	55.79	55.81	57.44	57.21	58.06	57.78	61.66	60.68	61	60.39	60.73	61.34	70.68	98.27	100	68.99	71.48	71.48	70.3	69.02	68.77	68.88	70.96	69.7	71.01	70.96	72	71.93	70.62	71.76	71.75	70.29	58.18	58.69	58.61	58.61	58.54	58.47	58.36	60.68	60.27	59.46	59.59	59.27	60.26	60.17
RS604	55.71	55.68	56.01	56.2	55.84	57.12	57.5	57.6	57.49	61.13	60.61	61.04	60.61	60.55	61.49	68.22	68.92	68.99	100	73.48	73.38	73.28	71.64	71.57	71.57	73.8	73.02	74.85	74.06	75.07	74.35	73.73	74.25	74.36	72.72	58.05	58.89	58.38	58.47	58.49	58.33	58.59	60.58	60.13	59.95	59.51	59.61	60.25	60.32
TARA-ASW-MAG-00017	55.62	55.17	55.74	56.04	55.66	57.6	57.85	57.94	58.12	61.82	60.66	60.94	60.73	60.34	61.55	70.95	71.52	71.48	73.48	100	83.55	76.34	74.71	74.09	74.3	77.95	75.91	77.96	77.69	79.27	78.93	78.34	79.17	79.5	77.91	58.58	59.43	58.98	59.18	59.14	59.13	59.06	60.5	60.12	59.85	60.14	60.05	60.7	60.62
MED870	55.78	55.63	55.71	55.99	55.72	57.81	57.82	57.88	57.6	61.61	60.58	60.82	60.65	60.3	61.36	70.48	71.4	71.48	73.38	83.55	100	76.71	74.58	74.29	74.22	78.06	76.4	78.47	77.88	79.48	79.14	79.15	79.6	79.67	77.8	58.38	58.98	58.85	59.01	58.81	58.74	58.73	60.67	60.85	59.95	59.97	60.19	60.4	60.44
IN35	55.31	55.48	55.86	56.2	55.52	57.14	57.2	57.48	57.29	61.25	60.54	60.93	60.43	60.57	61.25	69.6	70.03	70.3	73.28	76.34	76.71	100	75.37	74.91	75.04	77.55	76.61	79.12	78.07	79.19	78.58	78.25	78.58	78.82	77.07	58.29	59.08	58.77	58.77	58.92	58.54	58.43	60.47	60.17	59.77	59.36	59.64	60.16	60.06
TARA-ASW-MAG-00011	55.48	55.3	55.59	56.15	55.65	57.06	57.17	57.83	57.27	61.05	60.37	60.48	60.29	60.09	60.97	68.33	68.99	69.02	71.64	74.71	74.58	75.37	100	84.56	84.68	75.47	75.25	76.34	75.7	76.66	76.36	75.67	76.36	76.67	75.06	57.96	58.21	58.11	58.3	58.36	58.31	58.25	60.15	59.51	59.87	59.24	59.32	60.09	60.13
UBA53	55.51	55.37	55.78	55.49	55.36	57.27	57.42	57.64	57.28	60.7	59.76	60.26	60.06	59.86	60.63	68.13	68.85	68.77	71.57	74.09	74.29	74.91	84.56	100	98.22	75	74.68	75.53	75.09	76.01	76.01	75.15	75.63	75.94	74.5	58.01	58.05	58	58.15	58.01	58.02	58.12	59.76	59.35	59.74	58.99	59.03	59.83	59.54
UBA120	55.39	55.33	55.83	56.21	55.52	57.49	57.74	57.62	57.53	60.89	60.08	60.34	60.02	59.99	60.95	68.15	68.8	68.88	71.57	74.3	74.22	75.04	84.68	98.22	100	75.25	74.98	75.77	75.33	76.15	75.87	75.27	75.92	76.15	74.61	58.03	58.55	58.18	58.46	58.47	58.38	58.27	59.69	59.86	59.86	59.27	59.44	59.79	59.63
MED678	55.68	56.13	55.8	56.29	55.59	57.96	57.34	57.81	57.84	61.56	60.68	60.91	60.57	60.54	61.24	69.88	70.74	70.96	73.8	77.95	78.06	77.55	75.47	75	75.25	100	80.63	83.73	83.41	84.01	83.51	83.28	84.15	83.52	82.19	58.34	59.36	58.67	58.89	58.81	58.85	58.94	60.5	60.84	60.16	60.19	60.3	60.59	60.54
SP3054	55.51	55.25	55.62	55.74	55.34	56.83	56.71	57.2	56.99	60.83	59.9	60.14	59.8	59.83	60.71	68.87	69.55	69.7	73.02	75.91	76.4	76.61	75.25	74.68	74.98	80.63	100	82.29	82.05	82.16	81.79	80.85	81	81.84	79.85	57.66	58.25	58.06	58.31	58.2	58.01	57.85	60.3	59.82	59.87	59.26	59.58	60.08	59.89
UBA550	55.57	55.56	55.59	56.23	55.48	57.36	58.33	57.89	57.25	61.9	60.72	61.44	61.2	60.46	61.81	70.09	70.83	71.01	74.85	77.96	78.47	79.12	76.34	75.53	75.77	83.73	82.29	100	88.6	85.19	84.06	82.84	84.03	84.04	81.86	58.71	59.57	59.21	59.1	59.26	58.99	58.88	60.98	59.91	60.4	60.04	60.18	60.91	60.65
TARA-ANE-MAG-00024	55.68	55.78	56.14	56.45	55.97	57.18	57.37	58.09	57.51	61.87	60.69	60.98	60.61	60.49	61.88	69.95	70.65	70.96	74.06	77.69	77.88	78.07	75.7	75.09	75.33	83.41	82.05	88.6	100	84.47	83.73	82.75	83.59	83.73	81.89	58.28	58.89	58.86	58.9	58.71	58.67	58.68	61.05	60.76	60.12	59.9	60.43	60.77	60.49
UBA10	56.16	55.67	56.53	56.39	55.8	57.81	58.31	58.22	58.12	61.94	61.22	61.59	61.14	61.18	62.46	70.88	71.43	72	75.07	79.27	79.48	79.19	76.66	76.01	76.15	84.01	82.16	85.19	84.47	100	92.41	88.95	89.15	89.3	87.84	58.73	59.69	59.41	59.2	59.74	59.36	58.89	60.97	60.9	60.45	60.39	60.87	61.09	61.06
SP143	55.96	55.75	56.11	56.42	55.63	57.91	57.89	58.48	57.96	61.83	61.1	61.28	60.95	60.89	62.3	70.32	71.42	71.93	74.35	78.93	79.14	78.58	76.36	76.01	75.87	83.51	81.79	84.06	83.73	92.41	100	88.62	88.84	89.56	87.55	58.77	59.59	59.19	59.36	59.67	59.17	59.07	60.94	60.79	60.37	60.41	60.54	60.99	60.72
NAT279	55.16	54.65	55.44	55.33	55	57.33	57.09	58	57.07	61.78	60.17	60.57	60.41	59.91	61.42	69.93	70.98	70.62	73.73	78.34	79.15	78.25	75.67	75.15	75.27	83.28	80.85	82.84	82.75	88.95	88.62	100	97.63	95.54	95.98	57.95	58.64	58.34	58.22	58	58.03	58.25	60.29	59.36	59.61	59.31	58.12	59.6	59.76
UBA107	55.42	55.06	55.68	55.84	55.23	57.66	57.66	57.94	57.77	61.62	60.91	61.15	60.82	60.8	61.8	70.84	71.59	71.76	74.25	79.17	79.6	78.58	76.36	75.63	75.92	84.15	81	84.03	83.59	89.15	88.84	97.63	100	96.1	96.52	58.6	59.17	59.04	58.89	58.5	58.86	58.75	60.61	60.3	59.53	59.99	59.32	60.54	60.4
UBA85	56.21	55.35	56.07	56.63	55.9	57.85	58.12	57.97	57.89	61.73	61.19	61.58	60.8	60.58	61.86	70.77	71.15	71.75	74.36	79.5	79.67	78.82	76.67	75.94	76.15	83.52	81.84	84.04	83.73	89.3	89.56	95.54	96.1	100	94.99	58.65	59.52	59.58	59.16	59.45	59.02	59.04	60.95	60.75	59.97	60.04	60.02	60.95	60.71
SAT1485	54.73	54.08	54.94	54.69	54.78	56.46	56.46	57.53	56.56	60.76	59.68	60	59.56	59.37	60.59	68.87	70.24	70.29	72.72	77.91	77.8	77.07	75.06	74.5	74.61	82.19	79.85	81.86	81.89	87.84	87.55	95.98	96.52	94.99	100	57.65	57.79	57.77	57.81	57.83	57.66	57.88	59.95	59.3	59.11	58.85	59.02	59.6	59.44
UBA83	54.13	53.53	54.08	54.27	54.43	55.92	55.87	57.32	56.23	58.1	57.07	57.22	57.19	56.91	57.49	57.91	58.15	58.18	58.05	58.58	58.38	58.29	57.96	58.01	58.03	58.34	57.66	58.71	58.28	58.73	58.77	57.95	58.6	58.65	57.65	100	91.07	91.74	86.69	86.24	85.34	85.42	59.53	59.7	59.03	59.02	59.64	59.71	59.81
IN1222	54.47	53.76	54.2	54.45	54.57	56.35	56.81	57.58	56.55	58.65	57.33	58.04	57.99	57.46	58.1	58.26	58.52	58.69	58.89	59.43	58.98	59.08	58.21	58.05	58.55	59.36	58.25	59.57	58.89	59.69	59.59	58.64	59.17	59.52	57.79	91.07	100	95.59	85.91	85.71	85.63	85.92	60.33	59.82	59.74	59.67	59.8	60.16	60.18
UBA484	54.22	53.68	53.92	54.34	54.03	55.97	55.95	57.5	56.34	58.37	57.1	57.58	57.38	57.03	57.77	58.25	58.88	58.61	58.38	58.98	58.85	58.77	58.11	58	58.18	58.67	58.06	59.21	58.86	59.41	59.19	58.34	59.04	59.58	57.77	91.74	95.59	100	86.8	86.54	86.04	86.37	60.28	59.76	59.87	59.64	60.28	60.3	60.26
SAT157	54.37	53.86	54.47	54.53	54.57	56.33	56.49	57.26	56.39	58.52	57.54	57.5	57.39	56.84	57.8	58.33	58.84	58.61	58.47	59.18	59.01	58.77	58.3	58.15	58.46	58.89	58.31	59.1	58.9	59.2	59.36	58.22	58.89	59.16	57.81	86.69	85.91	86.8	100	96.24	87.01	86.26	60.19	59.93	59.83	59.62	59.98	60.24	60.17
UBA559	54.46	53.67	54.33	54.33	54.49	56.33	56.04	57.41	56.38	58.57	57.52	57.85	57.47	57.23	57.82	58.41	58.7	58.54	58.49	59.14	58.81	58.92	58.36	58.01	58.47	58.81	58.2	59.26	58.71	59.74	59.67	58	58.5	59.45	57.83	86.24	85.71	86.54	96.24	100	86.67	86.27	60.15	59.96	60.02	59.77	60.26	60.1	60.15
TARA-ANE-MAG-00027	54.03	53.66	54.07	54.43	54.33	55.87	56.08	57.32	56.33	58.56	57.39	57.92	57.7	57.38	57.86	58.21	58.47	58.47	58.33	59.13	58.74	58.54	58.31	58.02	58.38	58.85	58.01	58.99	58.67	59.36	59.17	58.03	58.86	59.02	57.66	85.34	85.63	86.04	87.01	86.67	100	88.79	59.99	59.82	59.28	59.25	59.75	60.02	59.94
TMED141	54.41	53.62	53.98	54.38	54.57	56.01	56.21	57.03	56.24	58.72	57.13	57.66	57.5	57.28	57.56	58.34	58.67	58.36	58.59	59.06	58.73	58.43	58.25	58.12	58.27	58.94	57.85	58.88	58.68	58.89	59.07	58.25	58.75	59.04	57.88	85.42	85.92	86.37	86.26	86.27	88.79	100	59.85	59.99	60.04	59.56	60.23	60.32	60.35
UBA82	55.27	55.27	55.85	55.99	55.74	57.19	57.53	57.71	56.93	59.78	58.97	59.11	58.61	58.87	59.58	59.95	60.87	60.68	60.58	60.5	60.67	60.47	60.15	59.76	59.69	60.5	60.3	60.98	61.05	60.97	60.94	60.29	60.61	60.95	59.95	59.53	60.33	60.28	60.19	60.15	59.99	59.85	100	94.92	74.6	75.21	75.81	76.26	76.25
NAT256	54.69	54.83	54.67	54.69	54.47	56.21	56.21	56.42	56.48	58.74	58.02	58.31	57.7	58.08	59.05	59.11	60	60.27	60.13	60.12	60.85	60.17	59.51	59.35	59.86	60.84	59.82	59.91	60.76	60.9	60.79	59.36	60.3	60.75	59.3	59.7	59.82	59.76	59.93	59.96	59.82	59.99	94.92	100	74.5	74.78	75.7	75.77	75.67
NP83	54.48	54.53	55.3	55.23	54.82	56.71	57.33	57.77	56.92	58.99	58.2	58.4	58.17	57.9	58.85	58.73	59.54	59.46	59.95	59.85	59.95	59.77	59.87	59.74	59.86	60.16	59.87	60.4	60.12	60.45	60.37	59.61	59.53	59.97	59.11	59.03	59.74	59.87	59.83	60.02	59.28	60.04	74.6	74.5	100	80.81	81.88	82.66	82.73
MED853	54.33	54.14	54.55	54.67	54.39	55.99	56.17	57.02	56.26	59.05	57.85	58.57	57.89	57.98	58.66	58.9	59.32	59.59	59.51	60.14	59.97	59.36	59.24	58.99	59.27	60.19	59.26	60.04	59.9	60.39	60.41	59.31	59.99	60.04	58.85	59.02	59.67	59.64	59.62	59.77	59.25	59.56	75.21	74.78	80.81	100	83.6	84.32	84.35
NP147	53.97	54.01	54.48	54.63	54.04	56.14	56.21	56.81	56.58	59.2	58.42	58.63	58.13	58.07	58.99	58.86	59.84	59.27	59.61	60.05	60.19	59.64	59.32	59.03	59.44	60.3	59.58	60.18	60.43	60.87	60.54	58.12	59.32	60.02	59.02	59.64	59.8	60.28	59.98	60.26	59.75	60.23	75.81	75.7	81.88	83.6	100	85.61	85.49
TARA-ANW-MAG-00024	54.81	54.37	55.27	55.58	55.26	56.82	56.94	57.58	56.93	59.74	58.63	59.01	58.62	58.35	59.27	59.48	60.27	60.26	60.25	60.7	60.4	60.16	60.09	59.83	59.79	60.59	60.08	60.91	60.77	61.09	60.99	59.6	60.54	60.95	59.6	59.71	60.16	60.3	60.24	60.1	60.02	60.32	76.26	75.77	82.66	84.32	85.61	100	99.76
UBA461	54.85	54.46	55.21	55.49	55.13	56.92	57.08	57.83	56.92	59.61	58.54	58.9	58.66	58.45	59.23	59.42	60.29	60.17	60.32	60.62	60.44	60.06	60.13	59.54	59.63	60.54	59.89	60.65	60.49	61.06	60.72	59.76	60.4	60.71	59.44	59.81	60.18	60.26	60.17	60.15	59.94	60.35	76.25	75.67	82.73	84.35	85.49	99.76	100
SAT95	54.83	54.79	55.14	55.3	55.1	56.71	56.81	57.62	56.83	59.49	58.76	58.99	58.76	58.61	59.12	59.52	60.21	59.89	60.26	60.61	60.47	60.06	60.19	59.55	59.89	60.81	60.08	60.67	60.66	60.99	60.89	59.76	60.3	60.83	59.42	59.73	60.29	60.31	60.25	60.39	60.01	60.28	75.91	75.83	82.51	83.19	84.94	86.99	86.98
SAT122	54.56	54.21	54.78	54.97	54.58	56.46	56.62	57.35	56.81	59.3	58.42	58.63	58.07	58.34	58.82	59.23	59.72	59.73	59.89	60.23	60.35	59.79	59.99	59.64	59.66	60.76	59.75	59.89	60.22	60.62	60.4	59.73	60.4	60.42	59.33	59.63	59.89	60.06	60.11	59.85	59.92	59.84	75.48	75.01	81.16	82.44	84.13	86.08	85.98
UBA110	55.03	54.37	55	55.08	54.83	56.5	56.75	57.22	56.75	59.29	58.29	58.45	58.07	58.05	58.64	59.27	59.67	60.19	60	60.35	60.01	59.67	59.94	60.12	59.98	60.34	59.57	60.19	60.15	60.81	60.49	59.47	60.24	60.03	59.14	59.74	60	60.01	59.92	59.84	59.6	60.04	75.46	74.85	81.69	83.14	84.74	86.79	86.79
TARA-MED-MAG-00079	55.44	55.21	55.87	55.79	55.47	56.86	57.3	57.75	57.17	59.53	58.34	58.79	58.8	58.3	58.87	59.67	60.49	60.2	60.31	60.36	60.47	60.23	60.34	60.39	60.28	60.88	60.08	60.91	60.36	61.14	60.94	59.81	60.69	60.92	59.71	60.12	60.6	60.55	60.19	60.43	60.27	60.25	75.91	75.53	81.77	83.04	84.79	86.72	86.75
UBA124	54.82	54.41	55.22	55.43	55.1	56.71	57.32	57.57	56.85	59.37	58.43	58.67	58.46	58.24	58.8	59.55	60.1	60.02	60.01	60.34	60.3	60.08	60.27	60.01	60.2	60.62	59.91	60.53	60.3	61.24	60.7	59.88	60.49	60.38	59.34	60.1	60.29	60.25	60	60.19	60.02	60.04	75.91	74.9	81.73	83.19	84.68	86.77	86.83
UBA255	54.89	54.18	54.83	55.21	54.5	57.24	57.58	58.34	57.28	59.58	58.49	58.59	58.4	58.27	58.75	60.04	60.43	60.42	60.69	61.2	60.72	60.24	60.05	60.08	60.27	60.58	59.87	61.03	60.84	61.1	60.84	59.94	60.69	61.35	59.52	60.05	60.9	61.18	60.59	60.29	60.31	60.67	62.86	62.03	62.09	61.93	62.15	62.85	62.82
NP65	55	54.46	55	55.19	54.73	57.18	57.14	57.89	57.07	59.48	58.11	58.16	57.96	58.15	58.5	59.72	60.48	60.12	60.28	60.77	60.65	60.12	60.04	59.66	60.03	60.97	60.05	60.89	60.47	60.93	60.8	59.92	60.7	60.89	59.43	59.84	60.37	60.44	60.3	59.95	60.14	60.44	62.8	62.44	61.87	61.63	61.98	62.55	62.47
TARA-ANE-MAG-00055	55.39	54.84	55.05	55.13	55	57.28	57.18	58.07	57.58	59.95	58.18	58.64	58.29	58.17	58.83	60.31	61.08	60.76	60.96	61.33	61.24	60.52	60.46	60.37	60.63	61.16	60.25	61.64	61.56	61.76	61.41	60.55	61.16	61.5	60.42	60.3	60.87	61.29	60.87	60.58	60.69	61.16	63.1	63.45	62.42	61.98	62.76	63.25	63.06
MED705	55.38	54.97	55.32	55.59	55.03	57.39	57.44	58.12	57.66	59.7	58.49	58.73	58.51	58.72	59.11	59.96	60.92	60.69	60.66	60.9	61.15	60.29	60.17	60.13	60.45	61.26	60.16	60.98	60.8	61.15	61.12	59.96	60.85	61.13	59.42	60.4	60.62	61.27	60.75	60.35	60.56	60.72	63.22	62.74	62.22	62.05	62.58	62.91	62.92
UBA256	55.09	54.63	54.9	54.98	54.51	57.15	57.39	58.09	57.37	59.58	58.52	58.62	58.46	58.34	58.93	59.81	60.45	60.06	60.39	61.11	60.65	59.93	60.22	59.92	60.24	60.78	60.13	60.7	60.47	60.86	60.65	59.78	60.66	60.81	59.4	60.21	60.77	61.17	60.5	60.24	60.48	60.79	63.2	62.5	62.05	62.01	62.26	62.94	62.89
RS440	54.58	54.13	54.56	54.73	54.48	57.21	57.09	57.91	57.17	59.66	58.4	58.71	58.05	58.2	58.71	59.74	60.44	60.33	60.44	60.95	60.94	59.89	59.77	59.66	59.75	61.01	59.85	60.61	60.39	60.82	60.58	60	60.91	60.85	59.91	60.97	61.66	62.31	61.29	61.02	61.06	61.65	62.54	62.76	62.27	61.73	62.73	62.84	62.73
TARA-PSW-MAG-00056	54.9	54.5	55.14	55.4	54.94	57.41	57.36	58.31	57.47	59.62	58.48	59.2	58.44	58.54	59.31	60.15	60.76	60.61	60.93	61.09	61.21	60.44	60.12	59.84	60.03	60.96	60.42	61.14	61.2	61.32	61.12	60.36	61.09	61.62	60.13	61.11	61.64	62.8	61.28	61.01	61.29	61.54	63.4	62.86	62.58	62.55	63.14	63.22	63.08
IN1219	54.73	54.29	55.26	55.01	54.77	57.16	57.3	58.11	57.01	59.27	58.19	58.67	58.19	58.51	58.79	59.77	60.49	60.15	60.6	60.79	61.26	60.56	59.95	59.88	59.8	60.6	59.9	60.24	60.81	61.08	60.93	59.93	60.6	61.04	59.73	61.02	61.34	62.35	61	61.17	60.94	61.45	62.68	61.88	62.66	61.88	62.22	62.96	62.67
IN46	54.66	54.03	54.3	54.73	54.55	57.07	56.89	58.12	56.66	59.42	57.92	58.47	58.11	57.86	58.62	59.6	60.02	59.6	60.09	60.39	60.39	60.31	59.89	59.35	59.25	60.53	59.65	60.23	60.12	60.96	60.43	59.42	60.12	60.43	59.27	60.37	61.28	62.47	60.73	60.79	60.39	60.82	62.88	62.12	62.14	61.68	62.74	62.5	62.35
UBA486	54.76	54.18	54.91	55.02	54.71	56.62	57.12	57.84	57.12	59.53	58.27	58.99	58.59	58.48	59.2	60.19	60.55	60.46	60.48	60.71	61.19	60.46	60.11	60.03	60.15	60.8	59.97	61.01	60.7	61.32	61.15	59.97	61.16	61.01	59.52	61.13	61.6	61.3	61.28	61.29	61.3	61.39	62.9	62.45	62.29	62.2	63.04	63.13	63.11
TARA-PSW-MAG-00102	55.51	54.7	55.36	55.45	55.33	57.63	57.52	58.7	58.09	60.18	59.22	59.95	59.42	59.1	60.02	60.83	61.22	60.66	61.36	61.58	61.95	61.32	60.95	60.87	60.84	61.43	60.95	61.95	61.67	62.04	61.86	60.63	61.67	61.85	60.27	61.92	62.41	64.22	61.85	61.55	61.79	62.17	63.81	63.63	63.18	62.78	63.79	63.85	63.86
UBA561	54.65	54.97	55.2	55.42	55.15	56.56	57.15	58.04	57.08	59.5	58.42	58.69	58.09	58.22	59	59.68	60.5	60.19	60.48	60.87	61.13	60.3	60.26	60.1	60.19	60.68	59.97	60.65	60.51	60.8	60.85	59.95	60.54	60.9	59.44	60.54	60.85	62.05	61.13	60.91	60.95	60.83	62.97	62.51	62.54	62.11	62.35	62.75	62.85
TARA-MED-MAG-00060	55.58	55.11	55.69	56.03	55.76	57.38	57.84	58.32	57.54	59.84	58.9	59.16	58.73	58.7	59.76	60.28	61.27	61.26	61.13	61.34	61.32	60.86	60.76	60.55	60.63	61.26	60.44	61.68	61.36	61.72	61.4	60.51	61.55	61.65	60.55	61.27	62.02	63.07	61.85	61.22	61.63	61.71	63.47	62.69	62.84	62.77	63.48	63.36	63.48
UBA442	54.79	54.33	54.95	55.13	54.74	56.74	57.09	57.69	57	59.3	58.2	58.58	58.39	58.11	58.96	59.9	60.32	60.5	60.62	60.84	60.87	60.19	59.76	59.69	60.13	60.42	59.67	60.54	60.64	60.73	60.41	59.72	60.24	60.81	59.69	60.39	60.5	61.87	60.71	60.52	60.34	60.59	62.55	61.82	62.2	61.99	62.79	62.7	62.86
TARA-ASE-MAG-00018	55.02	54.53	55.44	55.93	55.32	56.77	57.28	58.39	57.72	59.77	58.57	59.33	58.38	58.42	59.61	59.95	60.49	59.99	60.98	60.9	60.9	60.49	60.01	60.02	60.21	60.94	60.38	60.87	60.98	61.15	60.86	60.3	61.16	61.16	60.28	60.76	61.68	62.37	61.18	60.77	60.89	61.08	62.77	62	62.63	62.22	62.94	62.97	63.05
SAT1329	54.73	54.55	54.88	55.3	54.91	56.63	57.04	57.9	56.85	59.61	58.34	58.83	58.35	58.4	59.09	59.86	60.64	60.15	60.68	60.96	61.23	60.74	60.22	60.19	60.27	60.88	60.17	60.56	60.8	61.41	61.14	60.17	60.93	61.08	60.02	60.53	61.03	62.29	60.81	60.48	60.97	61.05	62.73	62.42	62.35	61.74	62.62	62.77	62.74
TMED132	54.74	54.65	54.87	55.04	55.09	56.4	57.01	57.31	56.77	59.44	58.08	58.51	57.83	58.15	58.55	59.75	60.66	60.58	60.59	60.7	60.57	60.1	60.03	59.82	59.89	60.89	59.69	60.16	60.4	60.89	60.57	60	60.89	60.51	58.81	59.03	59.43	59.44	59.46	59.15	58.98	59.18	62	61.42	61.67	61.06	61.27	61.89	61.89
NAT37	55.04	54.43	54.82	55.16	54.99	56.62	57.02	57.22	56.71	59.54	58.54	58.44	57.87	57.99	58.62	59.84	61.06	60.82	60.49	61.24	60.82	60.33	60.05	59.99	59.95	60.65	59.93	60.33	60.55	60.87	60.82	59.81	60.79	61.1	59.43	58.9	59.47	59.62	59.22	58.89	59.1	59.07	61.55	61.94	61.5	61.26	61.89	62.04	62.07
RS406	55.67	55.12	56.02	56.28	55.95	57.33	57.35	57.66	57.42	60.23	59.16	59.22	58.56	58.85	59.55	60.24	61.16	60.98	61.46	61.15	61.18	61	60.69	60.7	61.06	61.55	60.76	60.89	61.09	61.43	61.61	60.77	61.09	61.48	59.88	59.14	59.61	59.94	59.93	59.46	59.39	59.52	62.39	62.19	62.07	61.54	62.14	62.61	62.43
TARA-PSW-MAG-00086	55.24	55.36	55.65	56.19	55.7	57.12	56.81	57.52	57.28	60.07	58.59	58.79	58.03	58.13	59.06	59.94	60.76	60.89	60.84	61.03	60.9	60.24	60.66	60.26	60.7	61.14	60.71	61.18	61.18	61.27	61.46	60.21	60.88	61.49	59.89	59.11	59.6	59.52	59.75	59.41	59.48	59.7	61.95	62.51	62.28	61.07	62.14	62.34	62.29
UBA123	55.76	55.08	55.76	55.81	55.31	56.84	57.06	57.15	56.98	59.81	58.68	58.93	58.22	58.4	59	60.19	60.99	61.18	61.15	60.98	60.92	60.7	60.72	60.37	60.48	61.42	60.71	61.14	61.15	61.35	61.54	60.44	61.37	61.39	59.98	59.06	59.44	59.49	59.57	59.41	59.29	59.17	62.43	62.11	62.04	61.58	61.71	62.4	62.39
TARA-ASW-MAG-00019	54.89	54.48	55.33	54.89	54.79	56.94	57.15	57.39	57.24	59.5	58.59	58.87	58.34	58.38	58.98	60.29	60.31	60.58	61.12	61.38	62.1	60.8	60.58	60.77	60.71	61.24	60.56	61.1	61.38	61.13	61.6	61.07	61.02	61.44	59.7	58.84	59.39	59.16	59.33	59.49	59.23	59.01	62	61.39	61.89	61.53	61.42	61.9	62.08
UBA90	55.28	54.86	55.7	55.26	55.28	57.2	57.34	57.55	57.55	59.71	58.79	58.98	58.66	58.38	59.21	60.3	60.49	60.85	60.9	61.15	60.99	60.59	60.66	60.54	60.76	61.43	60.49	60.93	60.8	60.9	61.28	60.14	60.53	61.08	59.59	59.23	59.61	59.57	59.83	59.58	59.53	59.78	62.45	61.33	62	61.53	61.83	62.3	62.43
UBA548	55.07	55.06	55.63	55.74	55.21	56.66	57.04	57.33	56.91	59.89	58.44	58.51	58.01	58.21	59.02	59.38	60.48	60.41	60.5	60.7	60.72	60.1	59.99	60.23	60.19	60.81	59.98	60.06	60.83	60.77	61.09	59.22	60.58	60.82	59.22	59.13	59.46	59.32	59.45	59.65	59.1	59.48	61.88	61.69	62	61.14	61.43	62.02	61.79
UBA128	55.45	55.12	55.81	55.67	55.37	56.83	57.15	57.11	56.93	59.36	58.7	58.77	58.17	58.21	58.98	59.68	60.62	60.9	60.51	60.59	60.52	60.12	60.27	60.34	60.44	60.83	60.02	60.12	60.6	60.54	61.01	60.05	60.42	60.66	59.48	59.24	59.13	59.34	59.44	59.25	59.16	59.04	62.39	61.63	62.83	61.14	61.31	61.95	62
UBA229	54.9	54.66	55.13	55.14	55.03	56.66	56.83	57.33	56.82	59.47	58.35	58.51	57.72	57.96	58.6	59.55	60.54	60.42	60.5	60.51	60.52	60.09	60.35	60.07	60.24	60.89	60.01	60.33	60.68	60.76	60.61	59.69	60.37	60.79	59.25	58.77	59.15	59.2	58.99	58.92	59	59.13	62.06	61.32	62.11	61.15	61.45	61.95	61.67
UBA111	54.62	54.83	55.12	54.84	54.93	56.6	56.75	57.09	56.84	59.45	58.46	58.59	58.12	57.93	58.85	59.53	60.55	60.68	60.47	59.86	60.03	59.95	60.3	59.73	59.52	60.94	59.66	60.16	60.68	60.64	60.33	59.87	60.03	60.34	59.06	58.97	59.34	59.51	59.39	59.41	59.23	59.49	61.61	61.98	62.02	60.83	61.7	61.64	61.67
UBA242	55.48	54.61	55.4	55.22	54.93	56.91	57.38	57.77	57.69	60.21	58.52	58.64	58.36	58.37	58.99	61.42	61.07	61	61.08	61.94	61.54	60.94	60.73	60.67	60.59	61.38	60.54	61.84	61.47	61.74	61.74	61.17	62.01	61.7	60.54	59.96	60.42	60.51	60.35	60.3	60.18	59.92	62.48	62.27	62	61.95	62.24	62.7	62.73
SAT2781	55.01	54.44	54.88	55.12	55.1	56.73	56.74	57.88	57.11	59.87	58.47	58.86	58.57	58.41	59.11	60.39	61.36	60.71	60.58	61.5	61.7	60.96	60.74	60.47	60.41	61.14	60.39	61.73	61.13	61.44	61.01	60.29	60.73	61.18	60.42	60.06	61.25	61.17	60.91	60.39	60.44	61.01	63.1	63.41	62.15	62.16	62.16	62.92	63.01
MG2-GG3puget	55.31	54.58	55.2	55.46	55.33	57.18	57.3	57.97	57.6	60.32	58.7	59	58.74	58.7	59.32	61.04	61.64	61.27	60.86	61.74	61.82	60.99	60.51	60.59	60.54	61.38	60.58	61.48	61.27	61.81	61.6	60.8	61.6	61.87	60.3	60.26	60.99	61.19	61.02	60.82	60.66	61.03	63.63	62.86	62.69	62.32	63.21	63.33	63.34
UBA433	54.95	54.3	54.88	55.19	54.93	56.81	57.08	58.06	57.3	59.88	58.22	58.7	58.13	58.26	58.61	60.67	60.87	60.95	60.35	61.6	61.12	60.51	60.44	60.29	60.36	61.1	60.09	61.43	61.05	61.36	61.26	60.35	60.72	61.45	59.81	60.2	60.73	60.92	60.77	60.54	60.47	60.83	63.44	62.66	62.45	62.49	62.9	63.46	63.7
UBA258	55.11	54.53	55.19	55.13	55.13	56.89	57.09	57.96	57.36	60.15	58.51	58.58	57.87	58.1	58.93	60.42	61.02	60.88	60.38	61.31	61.36	60.52	60.36	60.09	60.38	61.22	60.37	61.23	60.96	61.22	61.08	60.25	61.17	61.45	59.59	60.12	60.6	60.75	60.49	60.18	60.34	60.7	63.12	62.19	62.42	62.14	62.51	63.17	63.21
UBA88	55.71	55.26	55.78	55.74	55.15	57.27	57.77	58.22	57.45	60.3	58.37	58.6	58.24	58.25	58.89	60.2	61.45	61.14	60.87	61.72	61.58	60.84	60.6	60.36	60.46	61.29	60.41	61.02	61.28	61.54	61.54	60.26	61.16	61.44	59.77	60.16	60.35	60.58	60.35	60.22	60.26	59.99	63.3	62.78	62.41	62.45	62.64	63.02	63.18
UBA91	54.92	54.9	55.26	55.34	54.93	57.45	57.6	57.77	57.55	60.28	58.47	58.88	58.43	58.27	59.07	60.56	61.42	61.29	61.3	61.72	61.53	61	60.89	60.67	60.92	61.29	60.68	61.2	61.74	62.14	61.76	60.76	61.54	61.57	60.36	60.32	60.64	60.72	60.45	60.32	60.43	60.27	63.54	63.29	62.72	62.55	63.17	63.35	63.26
TMED99	54.7	54.4	55.18	55.22	55.2	57.17	57.26	57.46	57.2	60.01	58.54	58.65	58.3	58.23	59.02	60.31	61.17	60.86	60.88	61.34	61.46	60.33	60.14	60.06	60.23	61.21	60.25	61	61.24	61.51	61.38	60.57	61.17	61.41	60.11	59.83	60.28	60.24	60.22	60.06	60.21	60.05	63.54	63.02	62.5	62.01	62.92	63.17	63.21
UBA259	54.43	54.18	54.7	55.12	54.64	56.96	57.19	57.82	57.12	59.61	58.12	58.27	58.01	58.19	58.72	60.28	60.97	60.78	59.72	61.27	61.19	60.39	59.63	59.58	59.73	60.92	60.09	61.1	60.69	61.03	60.91	59.61	60.93	61.31	60.36	59.24	60.46	60.3	59.98	60.25	59.59	60.23	62.65	62.31	62.24	61.61	62.26	62.62	62.73
TARA-PON-MAG-00033	55.56	55.31	55.5	55.67	55.44	57.59	57.59	57.85	57.74	60.13	58.65	58.91	58.67	58.3	59.17	60.48	61.18	60.97	61.22	62.03	61.77	60.99	60.85	60.51	60.83	61.25	60.61	61.54	61.55	61.87	61.89	61.11	61.94	61.74	60.64	59.8	60.08	60.43	60.42	60.5	60.15	60.47	63.71	63.23	62.56	62.46	62.91	63.16	63.3
ARS60	55.41	55.21	55.7	55.8	55.43	57.44	57.66	57.93	57.29	59.99	58.9	59.13	58.62	58.47	59.35	60.38	61.42	61.06	61.01	61.68	61.61	60.94	60.78	60.57	60.7	61.57	60.66	61.38	61.46	62.21	61.82	60.95	61.61	61.87	60.38	59.96	60.52	60.37	60.52	60.42	60.37	60.09	63.28	63.14	62.55	62.74	63.35	63.25	63.4
[truncated: 43 more columns]

## Sheet: MGIIA ANI
GenomeIDs	TARA-ANE-MAG-00030	UBA620	EAC30	IN961	SP3024	SP3025	UBA226	UBA60	Guaymas26	MGIIBin17	NAT11	TARA-RED-MAG-00055	IN37	EAC710	SP303	Guaymas28	SAT38	UBA441	RS604	TARA-ASW-MAG-00017	MED870	IN35	TARA-ASW-MAG-00011	UBA53	UBA120	MED678	SP3054	UBA550	TARA-ANE-MAG-00024	UBA10	SP143	NAT279	UBA107	UBA85	SAT1485	UBA83	IN1222	UBA484	SAT157	UBA559	TARA-ANE-MAG-00027	TMED141	UBA82	NAT256	NP83	MED853	NP147	TARA-ANW-MAG-00024	UBA461
TARA-ANE-MAG-00030	100	77.654	79.038	79.9469	79.6533	0	0	0	0	0	0	0	0	0	0	0	75.6217	76.0735	75.5077	0	0	0	0	0	0	0	0	0	0	0	0	0	0	0	0	0	0	0	0	0	0	0	0	0	0	0	0	0	0
UBA620	77.654	99.9999	78.2863	78.1818	78.1677	0	0	0	0	0	0	0	0	0	0	0	75.57	75.7693	0	0	0	0	0	0	0	0	0	0	0	0	0	0	0	0	0	0	0	0	0	0	0	0	0	0	0	0	0	0	0
EAC30	79.038	78.2863	100	82.3939	81.9272	0	0	0	0	0	0	0	0	0	0	0	75.601	76.0002	0	0	0	0	0	0	0	0	0	0	0	0	0	0	0	0	0	0	0	0	0	0	0	0	0	0	0	0	0	0	0
IN961	79.9469	78.1818	82.3939	100	92.2725	0	0	0	0	0	0	0	0	0	0	0	0	0	75.6379	0	0	0	0	0	0	0	0	0	0	0	0	0	0	0	0	0	0	0	0	0	0	0	0	0	0	0	0	0	0
SP3024	79.6533	78.1677	81.9272	92.2725	100	0	0	0	0	0	0	0	0	0	0	0	75.5273	75.4676	0	0	0	0	0	0	0	0	0	0	0	0	0	0	0	0	0	0	0	0	0	0	0	0	0	0	0	0	0	0	0
SP3025	0	0	0	0	0	100	93.6435	0	0	76.2056	0	0	0	0	0	0	76.1877	76.297	0	0	0	0	0	0	0	0	0	0	0	0	0	0	0	0	0	0	0	0	0	0	0	0	0	0	0	0	0	0	0
UBA226	0	0	0	0	0	93.6435	100	0	0	0	0	0	0	0	0	0	0	0	0	0	0	0	0	0	0	0	0	0	0	0	0	0	0	0	0	0	0	0	0	0	0	0	0	0	0	0	0	0	0
UBA60	0	0	0	0	0	0	0	99.9998	77.4033	0	0	0	0	0	0	0	0	0	0	0	0	0	0	0	0	0	0	0	0	0	0	0	0	0	0	0	0	0	0	0	0	0	0	0	0	0	0	0	0
Guaymas26	0	0	0	0	0	0	0	77.4033	100	0	0	0	0	0	0	76.3782	75.87	76.1638	0	0	76.2212	0	0	0	0	0	0	0	0	0	0	0	0	0	0	0	0	0	0	0	0	0	0	0	0	0	0	0	0
MGIIBin17	0	0	0	0	0	76.2056	0	0	0	100	75.5727	0	0	0	0	75.8849	76.1035	76.0216	75.9044	76.0271	75.7955	75.5166	75.5318	0	0	75.6689	75.5755	0	76.1875	76.1767	76.4045	76.1553	76.3042	76.429	76.2481	0	0	0	0	0	0	0	0	0	0	75.7438	0	0	0
NAT11	0	0	0	0	0	0	0	0	0	75.5727	100	85.8921	85.4758	85.6692	85.8461	0	75.943	75.626	76.1934	75.5059	0	76.2243	0	76.0891	75.8964	0	75.7776	0	76.2938	76.0022	76.4718	0	76.2581	76.5428	0	0	0	0	0	0	0	0	0	0	0	0	0	75.7607	75.9354
TARA-RED-MAG-00055	0	0	0	0	0	0	0	0	0	0	85.8921	100	95.7814	96.2353	96.1991	76.0975	76.0978	76.2865	75.775	0	0	76.0681	76.2569	76.401	76.3669	0	0	0	76.0635	75.9975	0	0	0	76.4897	0	0	0	0	0	0	0	0	0	0	0	0	0	0	75.9087
IN37	0	0	0	0	0	0	0	0	0	0	85.4758	95.7814	100	96.2828	96.1127	0	76.3306	76.3676	76.8946	0	0	76.492	76.8278	76.6423	0	0	0	0	76.7373	76.4324	0	0	0	0	0	0	0	0	0	0	0	0	0	0	0	0	0	0	75.7139
EAC710	0	0	0	0	0	0	0	0	0	0	85.6692	96.2353	96.2828	100	97.1937	0	76.5647	0	76.2713	0	0	76.285	75.9902	75.8562	0	0	0	0	75.9926	75.8483	0	0	0	0	0	0	0	0	0	0	0	0	0	0	0	0	0	0	0
SP303	0	0	0	0	0	0	0	0	0	0	85.8461	96.1991	96.1127	97.1937	100	0	75.971	76.0155	76.1608	75.7694	0	76.9169	75.9966	76.6422	0	0	0	0	78.1982	79.9659	78.5485	0	76.9575	77.2367	0	0	0	0	0	0	0	0	0	0	0	0	0	75.7247	75.9654
Guaymas28	0	0	0	0	0	0	0	0	76.3782	75.8849	0	76.0975	0	0	0	99.9999	76.7883	76.5964	76.52	76.8692	76.8251	76.2529	76.4663	76.3345	76.6381	76.6856	76.8749	76.9036	76.534	76.9263	76.6787	76.7589	76.9766	76.6058	76.6529	0	0	0	0	0	0	0	0	75.6438	0	0	0	0	76.1954
SAT38	75.6217	75.57	75.601	0	75.5273	76.1877	0	0	75.87	76.1035	75.943	76.0978	76.3306	76.5647	75.971	76.7883	100	98.3222	76.6333	76.6491	77.0658	76.345	76.2058	76.7667	76.7003	76.645	76.2426	76.353	76.3178	77.3427	76.9414	77.3798	77.9329	77.4904	77.861	0	0	0	0	0	0	0	76.049	0	0	0	0	75.9445	75.9279
UBA441	76.0735	75.7693	76.0002	0	75.4676	76.297	0	0	76.1638	76.0216	75.626	76.2865	76.3676	0	76.0155	76.5964	98.3222	99.9999	76.6912	76.8261	77.404	76.4816	76.2843	76.6787	76.6316	76.7734	76.3799	76.6206	76.5511	76.8621	76.9827	77.1917	77.5575	77.1987	77.5535	0	0	0	0	0	0	0	76.2244	0	0	0	0	76.914	76.8876
RS604	75.5077	0	0	75.6379	0	0	0	0	0	75.9044	76.1934	75.775	76.8946	76.2713	76.1608	76.52	76.6333	76.6912	100	76.6822	77.1155	76.8589	76.8151	76.8074	77.2262	77.3961	77.2701	77.5603	77.2118	77.6489	77.4532	77.5151	77.8538	77.585	77.5097	0	0	0	0	0	0	0	76.4389	0	0	76.7075	0	75.7343	76.2713
TARA-ASW-MAG-00017	0	0	0	0	0	0	0	0	0	76.0271	75.5059	0	0	0	75.7694	76.8692	76.6491	76.8261	76.6822	100	79.7795	77.1631	76.4309	76.5935	76.6123	77.1942	76.8302	77.2606	77.1903	77.6373	77.5244	77.5496	77.9292	77.6746	77.7011	0	0	0	0	0	0	0	76.3882	0	0	76.44	0	76.2965	76.026
MED870	0	0	0	0	0	0	0	0	76.2212	75.7955	0	0	0	0	0	76.8251	77.0658	77.404	77.1155	79.7795	100	77.2975	76.7655	77.0883	77.0254	77.6482	77.2127	77.5899	77.4913	77.9519	77.6855	78.3699	78.4968	78.1802	78.2651	0	0	0	0	0	0	0	76.7904	0	0	0	0	0	76.2624
IN35	0	0	0	0	0	0	0	0	0	75.5166	76.2243	76.0681	76.492	76.285	76.9169	76.2529	76.345	76.4816	76.8589	77.1631	77.2975	100	77.256	77.4521	76.9949	77.3303	77.6746	77.9902	77.4675	77.7031	77.6898	77.4355	77.7734	77.653	78.0132	0	0	0	0	0	0	0	75.3887	0	0	0	0	76.0548	76.1553
TARA-ASW-MAG-00011	0	0	0	0	0	0	0	0	0	75.5318	0	76.2569	76.8278	75.9902	75.9966	76.4663	76.2058	76.2843	76.8151	76.4309	76.7655	77.256	100	79.5232	79.7858	77.4708	78.717	77.2487	77.0003	77.6337	77.2565	77.2087	77.2633	77.225	77.2497	0	0	0	0	0	0	0	0	0	0	0	0	0	75.8751
UBA53	0	0	0	0	0	0	0	0	0	0	76.0891	76.401	76.6423	75.8562	76.6422	76.3345	76.7667	76.6787	76.8074	76.5935	77.0883	77.4521	79.5232	100	96.8231	77.3643	77.4323	77.2136	76.6594	77.4063	77.0203	76.9258	77.4091	77.1097	77.4369	0	0	0	0	0	0	0	0	0	0	0	0	0	0
UBA120	0	0	0	0	0	0	0	0	0	0	75.8964	76.3669	0	0	0	76.6381	76.7003	76.6316	77.2262	76.6123	77.0254	76.9949	79.7858	96.8231	99.9998	76.8008	77.4985	77.0837	76.7073	76.8773	77.1437	76.8944	77.1209	76.9468	77.1765	0	0	0	0	0	0	0	0	0	0	0	0	0	0
MED678	0	0	0	0	0	0	0	0	0	75.6689	0	0	0	0	0	76.6856	76.645	76.7734	77.3961	77.1942	77.6482	77.3303	77.4708	77.3643	76.8008	100	78.3711	78.6587	79.0208	78.965	78.7553	78.7989	79.0362	79.1452	78.8131	0	0	0	0	0	0	0	76.5221	0	0	0	0	0	0
SP3054	0	0	0	0	0	0	0	0	0	75.5755	75.7776	0	0	0	0	76.8749	76.2426	76.3799	77.2701	76.8302	77.2127	77.6746	78.717	77.4323	77.4985	78.3711	100	77.6658	78.0448	78.0467	77.9573	77.6356	77.9746	77.9003	78.0556	0	0	0	0	0	0	0	0	0	0	0	0	0	0
UBA550	0	0	0	0	0	0	0	0	0	0	0	0	0	0	0	76.9036	76.353	76.6206	77.5603	77.2606	77.5899	77.9902	77.2487	77.2136	77.0837	78.6587	77.6658	99.9999	80.6885	79.5183	78.9085	78.5624	79.0047	78.7008	78.6783	0	0	0	0	0	0	0	0	0	0	0	0	0	0
TARA-ANE-MAG-00024	0	0	0	0	0	0	0	0	0	76.1875	76.2938	76.0635	76.7373	75.9926	78.1982	76.534	76.3178	76.5511	77.2118	77.1903	77.4913	77.4675	77.0003	76.6594	76.7073	79.0208	78.0448	80.6885	100	79.5119	79.1704	78.6247	78.8037	78.6598	78.8544	0	0	0	0	0	0	0	76.1982	76.1368	0	75.7892	0	76.5213	76.1928
UBA10	0	0	0	0	0	0	0	0	0	76.1767	76.0022	75.9975	76.4324	75.8483	79.9659	76.9263	77.3427	76.8621	77.6489	77.6373	77.9519	77.7031	77.6337	77.4063	76.8773	78.965	78.0467	79.5183	79.5119	99.9998	84.1228	81.0403	81.3788	80.9961	81.1331	0	0	0	0	0	0	0	76.4731	0	0	76.4829	0	76.1458	75.9019
SP143	0	0	0	0	0	0	0	0	0	76.4045	76.4718	0	0	0	78.5485	76.6787	76.9414	76.9827	77.4532	77.5244	77.6855	77.6898	77.2565	77.0203	77.1437	78.7553	77.9573	78.9085	79.1704	84.1228	100	81.3	81.7229	81.7641	81.4611	0	0	0	0	0	0	0	76.2671	0	0	76.0492	0	75.9482	76.1479
NAT279	0	0	0	0	0	0	0	0	0	76.1553	0	0	0	0	0	76.7589	77.3798	77.1917	77.5151	77.5496	78.3699	77.4355	77.2087	76.9258	76.8944	78.7989	77.6356	78.5624	78.6247	81.0403	81.3	100	98.3755	94.664	97.7227	0	0	0	0	0	0	0	76.5062	0	0	0	0	0	0
UBA107	0	0	0	0	0	0	0	0	0	76.3042	76.2581	0	0	0	76.9575	76.9766	77.9329	77.5575	77.8538	77.9292	78.4968	77.7734	77.2633	77.4091	77.1209	79.0362	77.9746	79.0047	78.8037	81.3788	81.7229	98.3755	99.9998	94.905	98.1584	0	0	0	0	0	0	0	76.3303	0	0	76.2587	0	76.0043	76.3424
UBA85	0	0	0	0	0	0	0	0	0	76.429	76.5428	76.4897	0	0	77.2367	76.6058	77.4904	77.1987	77.585	77.6746	78.1802	77.653	77.225	77.1097	76.9468	79.1452	77.9003	78.7008	78.6598	80.9961	81.7641	94.664	94.905	99.9999	94.8574	0	0	0	0	0	0	0	76.7449	0	0	76.1357	0	76.058	76.0593
SAT1485	0	0	0	0	0	0	0	0	0	76.2481	0	0	0	0	0	76.6529	77.861	77.5535	77.5097	77.7011	78.2651	78.0132	77.2497	77.4369	77.1765	78.8131	78.0556	78.6783	78.8544	81.1331	81.4611	97.7227	98.1584	94.8574	100	0	0	0	0	0	0	0	76.5028	0	0	76.3603	0	0	76.1754
UBA83	0	0	0	0	0	0	0	0	0	0	0	0	0	0	0	0	0	0	0	0	0	0	0	0	0	0	0	0	0	0	0	0	0	0	0	99.9999	84.7766	85.6517	82.1139	81.7011	80.6649	80.9783	0	0	0	0	0	0	0
IN1222	0	0	0	0	0	0	0	0	0	0	0	0	0	0	0	0	0	0	0	0	0	0	0	0	0	0	0	0	0	0	0	0	0	0	0	84.7766	100	93.2476	81.9942	81.3259	81.2812	81.5369	0	0	0	0	0	0	0
UBA484	0	0	0	0	0	0	0	0	0	0	0	0	0	0	0	0	0	0	0	0	0	0	0	0	0	0	0	0	0	0	0	0	0	0	0	85.6517	93.2476	99.9999	82.4573	81.8779	81.5658	81.8354	0	0	0	0	0	0	0
SAT157	0	0	0	0	0	0	0	0	0	0	0	0	0	0	0	0	0	0	0	0	0	0	0	0	0	0	0	0	0	0	0	0	0	0	0	82.1139	81.9942	82.4573	100	93.5608	82.9673	82.1011	0	0	0	76.5146	0	75.7564	75.9393
UBA559	0	0	0	0	0	0	0	0	0	0	0	0	0	0	0	0	0	0	0	0	0	0	0	0	0	0	0	0	0	0	0	0	0	0	0	81.7011	81.3259	81.8779	93.5608	99.9999	81.735	81.7244	0	0	0	76.342	0	0	0
TARA-ANE-MAG-00027	0	0	0	0	0	0	0	0	0	0	0	0	0	0	0	0	0	0	0	0	0	0	0	0	0	0	0	0	0	0	0	0	0	0	0	80.6649	81.2812	81.5658	82.9673	81.735	100	84.0884	0	0	0	0	0	0	0
TMED141	0	0	0	0	0	0	0	0	0	0	0	0	0	0	0	0	0	0	0	0	0	0	0	0	0	0	0	0	0	0	0	0	0	0	0	80.9783	81.5369	81.8354	82.1011	81.7244	84.0884	100	0	0	0	0	0	0	0
UBA82	0	0	0	0	0	0	0	0	0	0	0	0	0	0	0	0	76.049	76.2244	76.4389	76.3882	76.7904	75.3887	0	0	0	76.5221	0	0	76.1982	76.4731	76.2671	76.5062	76.3303	76.7449	76.5028	0	0	0	0	0	0	0	99.9999	93.5796	76.9497	78.161	77.5853	77.9116	78.1272
NAT256	0	0	0	0	0	0	0	0	0	0	0	0	0	0	0	75.6438	0	0	0	0	0	0	0	0	0	0	0	0	76.1368	0	0	0	0	0	0	0	0	0	0	0	0	0	93.5796	100	77.3446	77.9609	77.7978	77.4797	77.5634
NP83	0	0	0	0	0	0	0	0	0	0	0	0	0	0	0	0	0	0	0	0	0	0	0	0	0	0	0	0	0	0	0	0	0	0	0	0	0	0	0	0	0	0	76.9497	77.3446	100	78.116	77.7808	77.9902	77.9932
MED853	0	0	0	0	0	0	0	0	0	75.7438	0	0	0	0	0	0	0	0	76.7075	76.44	0	0	0	0	0	0	0	0	75.7892	76.4829	76.0492	0	76.2587	76.1357	76.3603	0	0	0	76.5146	76.342	0	0	78.161	77.9609	78.116	100	79.2913	79.1863	79.6158
NP147	0	0	0	0	0	0	0	0	0	0	0	0	0	0	0	0	0	0	0	0	0	0	0	0	0	0	0	0	0	0	0	0	0	0	0	0	0	0	0	0	0	0	77.5853	77.7978	77.7808	79.2913	100	78.593	78.8127
TARA-ANW-MAG-00024	0	0	0	0	0	0	0	0	0	0	75.7607	0	0	0	75.7247	0	75.9445	76.914	75.7343	76.2965	0	76.0548	0	0	0	0	0	0	76.5213	76.1458	75.9482	0	76.0043	76.058	0	0	0	0	75.7564	0	0	0	77.9116	77.4797	77.9902	79.1863	78.593	100	99.6763
UBA461	0	0	0	0	0	0	0	0	0	0	75.9354	75.9087	75.7139	0	75.9654	76.1954	75.9279	76.8876	76.2713	76.026	76.2624	76.1553	75.8751	0	0	0	0	0	76.1928	75.9019	76.1479	0	76.3424	76.0593	76.1754	0	0	0	75.9393	0	0	0	78.1272	77.5634	77.9932	79.6158	78.8127	99.6763	99.9999
SAT95	0	0	0	0	0	0	0	0	0	0	0	0	0	0	0	0	0	0	76.2354	0	0	0	0	0	0	0	0	0	76.1987	76.1333	76.0726	0	75.8973	0	0	0	0	75.9499	0	0	76.0156	76.1515	77.4689	77.6382	79.0218	79.1922	79.257	79.9466	79.9486
SAT122	0	0	0	0	0	0	0	0	0	0	0	0	0	0	0	0	0	0	0	0	0	0	0	0	0	0	0	0	0	0	75.6254	0	76.0346	0	0	0	0	0	0	0	0	0	77.1465	77.0327	77.8564	78.8786	78.5977	79.0633	79.2168
UBA110	0	0	0	0	0	0	0	0	0	0	0	0	0	0	0	0	0	0	0	0	0	0	0	0	0	0	0	0	75.8233	0	75.5351	0	0	0	0	76.1596	0	0	0	0	75.9111	0	77.4096	77.1833	77.8207	79.3747	78.4207	79.3318	79.6797
TARA-MED-MAG-00079	0	0	0	0	0	0	0	0	0	0	0	0	0	0	0	0	0	0	0	0	0	0	0	0	0	0	0	0	76.0983	76.0826	75.6734	0	75.6952	75.6659	0	0	0	0	76.2052	0	0	0	77.76	77.7439	78.045	79.2717	78.7672	79.4592	79.4906
UBA124	0	0	0	0	0	0	0	0	0	0	0	0	0	0	0	0	0	0	76.2996	0	0	0	0	0	0	0	0	0	75.8928	76.3296	75.815	75.5658	75.8139	0	0	0	0	0	76.1859	0	0	0	77.7984	77.3737	77.9219	79.7239	78.7089	79.4668	79.7941
UBA255	0	0	0	0	0	0	0	0	0	0	0	0	0	0	0	0	0	0	0	0	0	0	0	0	0	0	0	0	75.9758	0	76.0112	0	0	0	0	76.8702	0	76.3631	76.1221	75.8746	76.2741	75.8799	76.7184	77.1559	76.0563	77.3347	76.7073	76.5221	76.7688
NP65	0	0	0	0	0	0	0	0	0	0	0	0	0	0	0	0	0	0	0	0	0	0	0	0	0	0	0	0	75.2726	0	0	0	0	0	0	0	0	0	0	0	0	0	76.6674	76.6649	75.8647	76.7654	76.2587	76.5466	76.5676
TARA-ANE-MAG-00055	0	0	0	0	0	0	0	0	0	0	0	0	0	0	0	0	0	0	0	0	0	0	0	0	0	0	0	0	0	0	0	0	0	0	0	0	0	0	0	0	0	0	75.9555	76.372	75.915	76.5782	76.1285	76.0849	76.304
MED705	0	0	0	0	0	0	0	0	0	0	0	0	0	0	0	0	0	0	76.328	0	0	0	0	0	0	0	0	0	75.6246	0	0	0	0	0	0	0	0	0	0	0	0	0	76.3127	76.68	76.078	76.8583	76.318	76.4946	76.7041
UBA256	0	0	0	0	0	0	0	0	0	0	0	0	0	0	0	0	0	0	0	0	0	0	0	0	0	0	0	0	0	0	0	0	0	0	0	76.5035	76.4	76.2769	76.5871	76.3009	76.2952	76.6232	76.3954	76.1604	75.9235	76.8772	76.4762	76.3588	76.7178
RS440	0	0	0	0	0	0	0	0	0	0	0	0	0	0	0	0	0	0	0	0	0	0	0	0	0	0	0	0	0	0	0	0	0	0	0	77.0208	77.9215	78.0121	77.6701	77.4285	77.4568	77.2806	0	0	76.005	76.386	76.6629	76.3803	76.4734
TARA-PSW-MAG-00056	0	0	0	0	0	0	0	0	0	0	0	0	0	0	0	0	0	0	0	0	0	0	0	0	0	0	0	0	0	0	0	0	0	0	0	76.8112	77.1417	77.9706	77.1649	76.8776	77.0949	76.9749	77.0515	0	76.3794	77.6071	76.7505	76.7788	76.881
IN1219	0	0	0	0	0	0	0	0	0	0	0	0	0	0	0	0	0	0	0	0	0	0	0	0	0	0	0	0	0	0	0	0	0	0	0	76.8912	76.8757	77.6084	76.8504	76.7836	77.0088	76.7541	0	0	0	76.8368	0	76.7071	76.8064
IN46	0	0	0	0	0	0	0	0	0	0	0	0	0	0	0	0	0	0	0	0	0	0	0	0	0	0	0	0	0	0	0	0	0	0	0	76.8546	77.3256	78.1163	76.6675	76.4545	77.122	77.0548	0	0	0	76.854	0	0	0
UBA486	0	0	0	0	0	0	0	0	0	0	0	0	0	0	0	0	0	0	0	0	0	0	0	0	0	0	0	0	0	0	0	0	0	0	0	77.1526	77.52	77.3002	77.4011	77.3593	77.4368	77.5229	76.495	0	0	77.1426	77.0161	76.5685	76.565
TARA-PSW-MAG-00102	0	0	0	0	0	0	0	0	0	0	0	0	0	0	0	0	0	0	0	0	0	0	0	0	0	0	0	0	0	0	0	0	0	0	0	76.7124	77.0635	81.1162	77.2177	76.978	77.1514	77.1346	0	0	0	76.3775	0	76.0779	76.148
UBA561	0	0	0	0	0	0	0	0	0	0	0	0	0	0	0	0	0	0	0	0	0	0	0	0	0	0	0	0	0	0	0	0	0	0	0	76.5696	76.7112	77.1467	77.9045	76.3893	77.3992	77.32	76.5612	0	75.7932	76.7695	76.3464	76.5201	76.7428
TARA-MED-MAG-00060	0	0	0	0	0	0	0	0	0	0	0	0	0	0	0	0	0	0	0	0	0	0	0	0	0	0	0	0	0	0	0	0	0	0	0	76.6605	76.2536	77.1261	76.4733	76.0822	76.6562	76.5759	76.6331	0	0	76.5048	76.2474	76.6053	76.7071
UBA442	0	0	0	0	0	0	0	0	0	0	0	0	0	0	0	0	0	0	0	0	0	0	0	0	0	0	0	0	0	0	0	0	0	0	0	76.5855	76.4328	76.7518	76.4368	76.1657	76.4078	76.3906	0	0	76.4265	76.72	76.1938	76.6342	77.0955
TARA-ASE-MAG-00018	0	0	0	0	0	0	0	0	0	0	0	0	0	0	0	0	0	0	0	0	0	0	0	0	0	0	0	0	0	0	0	0	0	0	0	76.4309	76.0644	76.7642	76.0973	75.8416	76.3167	76.2239	0	0	0	77.1017	0	76.7445	76.9065
SAT1329	0	0	0	0	0	0	0	0	0	0	0	0	0	0	0	0	0	0	0	0	0	0	0	0	0	0	0	0	0	0	0	0	0	0	0	76.9246	76.7317	77.2747	76.5984	76.3071	76.9617	76.7445	76.8185	0	0	76.9609	76.6606	76.8331	76.739
TMED132	0	0	0	0	0	0	0	0	0	75.7113	0	0	0	0	0	76.3899	76.2453	76.4491	76.9274	76.5312	76.1594	75.4429	75.272	0	0	0	75.8456	0	76.3189	76.2864	76.2491	76.4508	76.5864	76.5917	76.4528	0	0	0	0	0	0	0	76.5768	76.4777	0	76.7586	0	75.8316	76.1293
NAT37	0	0	0	0	0	0	0	0	75.9648	75.7541	0	75.5965	75.6381	76.0194	75.9994	75.7331	76.0162	76.0216	76.6031	76.7963	76.0238	75.8629	75.5324	0	0	0	75.6369	0	76.1696	76.7367	76.1481	76.5707	77.096	76.3531	0	0	0	0	0	0	0	0	76.1641	0	0	76.1092	0	76.0239	76.1031
RS406	75.3723	0	75.7175	75.8855	75.7771	0	0	0	0	76.0472	75.8065	75.4739	0	75.6385	75.8629	0	76.1788	75.8216	76.8168	76.048	76.1725	75.9847	75.8483	76.2959	76.7616	0	75.6847	0	76.1532	75.8602	75.9234	0	76.313	76.0728	76.8257	0	0	0	0	0	0	0	76.1103	0	0	76.2274	0	76.1677	76.3198
TARA-PSW-MAG-00086	0	0	0	0	0	0	0	0	0	0	0	75.3242	0	0	0	0	75.9372	76.143	78.6175	76.0838	76.0931	75.39	75.5441	0	0	0	75.8481	0	75.9855	75.8384	0	0	76.1835	75.993	0	0	0	0	0	0	0	0	76.6517	0	0	76.4	0	76.4029	76.5108
UBA123	75.5076	75.7825	75.7321	75.462	75.7925	0	0	0	0	75.6706	75.6002	75.372	0	0	75.5307	76.0384	76.4517	76.3466	76.9753	76.2229	76.3284	0	75.5356	76.2238	76.0816	0	75.8158	0	76.811	75.7764	75.8443	76.0476	76.2507	76.139	76.4418	0	0	0	0	0	0	0	76.0474	0	0	76.1737	0	75.6251	75.7012
TARA-ASW-MAG-00019	0	0	0	0	0	0	0	0	0	0	0	0	0	0	75.933	0	75.75	75.6145	75.7161	77.5268	79.196	0	0	0	0	0	0	0	76.5286	0	76.6953	76.2288	76.0242	75.9053	0	0	0	0	0	0	0	0	76.8489	76.1395	0	76.1829	0	75.9008	76.0333
UBA90	0	0	0	0	0	0	0	0	0	0	0	0	0	0	0	0	76.6578	76.1257	76.1681	76.2298	0	0	0	0	0	0	0	0	76.0019	75.7751	0	0	76.063	75.9778	0	0	0	0	0	0	0	0	76.6654	76.2683	0	76.2837	0	76.4317	76.3663
UBA548	0	0	0	0	0	0	0	0	0	0	0	0	0	0	0	0	75.9062	76.5363	76.6078	0	0	0	0	0	0	0	0	0	0	76.4947	76.6631	0	76.0271	0	0	0	0	0	0	0	0	0	76.712	0	0	76.4237	0	76.3241	76.5663
UBA128	0	0	0	0	0	0	0	0	0	0	0	0	0	0	0	0	0	0	0	0	0	0	0	0	0	0	0	0	0	0	0	0	0	0	0	0	0	0	0	0	0	0	0	0	84.2667	0	0	0	0
UBA229	0	0	0	0	0	0	0	0	0	0	0	0	0	0	0	0	0	0	75.651	0	0	0	0	0	0	0	0	0	0	0	0	0	0	0	0	0	0	0	0	0	0	0	0	0	0	76.1637	0	0	76.4567
UBA111	0	0	0	0	0	0	0	0	0	0	0	0	0	0	0	0	0	0	0	0	0	0	0	0	0	0	0	0	0	0	0	0	0	0	0	0	0	0	0	0	0	0	76.3367	0	0	0	0	0	76.413
UBA242	0	0	0	0	0	0	0	0	77.1993	76.0119	0	0	0	0	0	76.6901	76.3228	76.2541	76.2226	76.1378	76.3699	75.5369	75.4707	76.6368	0	76.0256	0	0	76.2735	76.3892	75.9503	76.293	76.7022	76.4755	76.2714	0	0	0	0	0	0	0	76.6723	76.3845	0	76.7519	0	75.9702	76.3664
SAT2781	0	0	0	0	0	0	0	0	0	0	0	0	0	0	0	0	0	0	0	0	0	0	0	0	0	0	0	0	0	0	0	0	0	0	0	0	0	76.2211	76.1715	0	76.3078	0	76.905	0	75.7053	76.6281	76.5226	76.7498	77.8669
MG2-GG3puget	0	0	0	0	0	0	0	0	0	0	0	0	0	0	0	76.5164	0	0	76.3603	0	0	0	0	0	0	0	0	76.0431	76.2031	76.1112	76.6619	0	77.3695	77.1577	0	76.6372	76.5231	76.6367	76.4292	76.1571	76.3948	76.2592	76.6938	77.0399	76.0477	77.1233	76.426	76.1955	76.5776
UBA433	0	0	0	0	0	0	0	0	0	0	0	0	0	0	0	0	0	0	0	0	0	0	0	0	0	0	0	0	0	0	0	76.0182	76.7366	76.3607	0	75.6071	76.0083	75.9594	76.1809	76.1613	76.0855	76.3239	77.2551	77.6218	76.3464	76.8604	76.4649	76.6132	76.6653
UBA258	0	0	0	0	0	0	0	0	0	0	0	0	0	0	0	75.9954	0	0	0	0	75.7545	0	0	0	0	0	0	0	76.3195	76.1778	0	0	0	0	0	76.2799	76.7268	76.1584	76.3757	76.0628	76.4557	76.4588	76.7669	76.7168	76.3406	76.9005	77.0068	76.4251	76.8365
UBA88	0	0	0	0	0	0	0	0	0	0	0	0	0	0	0	75.8796	75.7408	0	75.9939	76.2991	0	0	0	0	0	0	0	0	76.1833	75.9698	75.9449	0	0	76.3483	0	0	0	75.6227	75.7268	0	75.6715	0	77.0117	76.9589	76.2571	77.0087	76.5168	76.7423	76.7569
UBA91	0	0	0	0	0	0	0	0	75.9754	75.344	0	0	0	0	0	75.9991	76.436	76.5331	76.0351	76.5234	76.8345	0	0	0	0	0	76.2559	0	76.2484	76.257	76.3173	76.2048	76.3055	76.2841	76.28	0	0	0	0	0	0	0	76.6021	76.808	76.1602	76.5807	76.5311	76.3329	76.5184
TMED99	0	0	0	0	0	0	0	0	0	0	75.4218	75.482	0	75.8401	75.8595	75.9906	76.369	76.3253	76.121	76.1312	76.4222	0	0	0	0	75.977	75.7228	0	76.7355	76.3912	76.4627	0	76.1902	76.4256	76.6822	0	0	0	0	0	0	0	77.0014	77.5736	75.8317	76.5277	76.6581	76.4541	76.5542
UBA259	0	0	0	0	0	0	0	0	0	0	0	0	0	0	0	0	0	0	0	0	0	0	0	0	0	0	0	0	0	0	0	0	0	0	0	0	0	0	0	0	0	0	76.5924	0	0	76.6451	0	76.0798	76.3219
TARA-PON-MAG-00033	0	0	0	0	0	0	0	0	0	0	0	0	0	0	0	0	76.3221	0	75.4006	75.9574	75.8848	75.6588	0	0	0	0	0	0	75.8529	76.1961	76.3684	0	76.383	0	75.8672	0	0	0	0	0	0	0	76.203	76.0286	0	76.1717	0	76.1191	76.1795
ARS60	0	0	0	0	0	0	0	0	0	75.637	0	0	0	0	76.0522	76.2116	75.8855	76.1835	75.8447	76.6873	75.8637	75.533	76.053	0	0	0	0	0	76.1866	76.2838	76.4955	0	76.0153	76.126	0	0	0	0	0	0	0	0	76.6864	76.4828	76.2189	76.5229	77.4754	76.3171	76.4034
[truncated: 43 more columns]

## Sheet: MGIIB AAI
GenomeIDs	UBA59	TARA-RED-MAG-00049	UBA196	MGIIBin15	SP210	MED-G33	UBA501	SP3027	SP3088	NAT36	UBA221	RS348	UBA530	SP100	UBA602	EAC1768	SAT165	UBA251	UBA40	TARA-ANE-MAG-00019	MED921	TARA-MED-MAG-00080	TARA-ANW-MAG-00045	SP338	UBA39	SP175	NAT150	UBA125	SAT218	UBA84	SP3051	TARA-PSW-MAG-00075	UBA250	SP42	SAT1510	UBA171	TARA-MED-MAG-00095	UBA20	UBA182	UBA558	TARA-PSW-MAG-00057	UBA98	ARS91	Guaymas21	UBA58	MED-G36	UBA500	TARA-IOS-MAG-00030	MGIIBin14
UBA59	100	66.51	66.09	58.53	57.65	58.12	58.07	57.77	58.36	57.54	56.99	57.64	58.09	57.84	57.87	55.52	55.6	55.77	56.03	55.72	55.29	55.61	55.58	55.56	55.71	55.39	56.11	55.32	55.26	54.49	54.82	55.2	55.23	54.82	55.29	55.45	54.9	54.52	55.26	54.56	54.53	55.01	54.59	57.9	57.56	57.05	55.67	56.01	57.8
TARA-RED-MAG-00049	66.51	100	65.63	58.19	58.07	57.95	58.34	58.17	58.17	57.42	57.53	58.11	58.56	58	58.31	55.86	55.82	55.62	55.95	55.83	55.61	55.93	56.02	55.78	56.07	55.98	55.9	55.8	55.83	54.63	55.65	55.8	55.73	55.62	55.88	56.02	55.93	55.34	55.63	55.66	55.57	56.12	55.4	57.49	57.41	57.37	56.95	57.07	57.82
UBA196	66.09	65.63	100	56.62	56.7	57.51	57.46	57.13	57.03	56.88	56.38	56.8	57.23	56.86	57.23	54.38	54.09	54.26	54.59	54.27	53.63	54.12	54.59	54.65	54.65	54.29	54.72	54.33	54.1	52.97	54.04	54.03	53.95	53.72	54.45	54.15	53.89	53.48	54.48	54.09	53.93	54.18	54.22	56.22	56.09	55.76	55.69	55.76	56.18
MGIIBin15	58.53	58.19	56.62	100	64.3	65.12	65.24	64.71	64.55	64.43	64.11	64.98	65.25	64.71	65.18	57.43	56.97	57.22	57.32	57.1	56.53	57.03	56.94	56.65	56.92	56.5	57.1	56.39	56.47	55.85	55.95	55.8	55.79	55.39	56.17	55.93	55.91	55.57	55.5	55.31	55.38	55.9	55.72	58.08	57.87	58.25	56.67	56.85	58.51
SP210	57.65	58.07	56.7	64.3	100	75.29	75.04	74.89	74.55	74.77	74.32	74.96	75.9	75.11	75.34	56.79	56.71	57.11	57.2	57.1	56.7	56.82	57.44	56.95	57.26	57.04	57.35	57.2	57.05	56	56.79	56.11	56.16	55.82	56.51	56.28	56.04	56.1	56.51	55.99	56.19	56.6	56.41	57.69	57.47	58.27	57.83	58.25	58.42
MED-G33	58.12	57.95	57.51	65.12	75.29	100	79.44	78.24	77.49	78.14	77.39	77.91	78.5	77.82	78.03	57.12	57	57.13	57.2	57.67	56.93	57.23	57.69	57.45	56.89	57.12	57.59	57.32	57.31	55.56	56.65	56.24	56.75	56.37	56.45	56.46	56.61	56.11	56.62	56.19	56.44	56.42	56.17	58.16	57.79	58.4	57.72	57.67	58.62
UBA501	58.07	58.34	57.46	65.24	75.04	79.44	100	85.02	84.72	84.85	85.58	85.26	85.81	84.58	85.3	57.25	56.89	57.5	57.65	57.55	56.72	57.28	57.74	57.42	57.58	56.96	57.5	57.37	57.27	56.49	57.11	55.96	56.21	56.21	56.25	56.21	56.11	55.61	56.16	55.93	56.06	56.57	55.82	58.15	58.12	58.23	57.7	57.51	58.58
SP3027	57.77	58.17	57.13	64.71	74.89	78.24	85.02	100	86.04	92.94	87.22	87.98	88.84	87.71	88.18	57.53	57.01	56.74	57.19	57.42	56.52	56.91	57.45	57.08	56.83	56.99	57.46	57.17	56.95	55.96	57.1	56.42	56.81	55.59	56.52	56.43	56.27	56.31	56.66	56.02	56.19	56.45	56.16	57.49	57.57	58.88	57.6	57.66	58.92
SP3088	58.36	58.17	57.03	64.55	74.55	77.49	84.72	86.04	100	85.71	85.59	85.7	86.76	85.96	86.16	57.68	57.36	57.57	57.71	57.37	56.82	57.26	57.8	57.29	57.67	57.18	57.14	57.13	57.13	56.93	56.75	56.64	56.93	56.51	57.24	56.85	56.64	56.23	56.83	56.52	56.62	56.87	56.41	59.12	59.09	59.64	59.35	59.46	59.92
NAT36	57.54	57.42	56.88	64.43	74.77	78.14	84.85	92.94	85.71	100	87.42	87.75	87.75	86.95	87.72	56.87	56.95	56.9	57.26	56.8	56.07	56.37	56.98	56.63	56.91	56.39	56.99	56.97	56.87	56.22	56.17	56	56.17	56.03	56.43	55.85	56.14	55.27	55.77	55.61	55.62	55.97	55.36	57.84	57.61	58.22	57.41	57.59	58.28
UBA221	56.99	57.53	56.38	64.11	74.32	77.39	85.58	87.22	85.59	87.42	100	97.59	94.7	93.69	94.35	56.65	56.29	56.39	56.72	56.74	56.05	56.39	56.73	56.08	56.32	55.87	56.24	56.35	56.52	55.45	55.84	55.37	54.99	55.05	55.79	55.26	55.25	54.92	55.09	54.88	54.79	55.36	55.01	57.04	56.95	57.23	56.64	56.86	57.63
RS348	57.64	58.11	56.8	64.98	74.96	77.91	85.26	87.98	85.7	87.75	97.59	100	94.29	93.48	93.95	56.99	56.82	56.86	57.15	57.06	56.38	56.82	57.28	56.91	57.16	56.82	56.94	56.93	56.81	55.93	56.28	56.16	56.36	56.27	56.66	56.43	56.46	56.01	55.92	55.64	55.68	56.19	55.86	57.69	57.66	58.31	57.75	57.96	58.61
UBA530	58.09	58.56	57.23	65.25	75.9	78.5	85.81	88.84	86.76	87.75	94.7	94.29	100	98.11	98.72	57.08	57.19	57.28	57.2	57.42	56.91	57.2	57.3	56.92	57.45	57.06	57.1	57.06	56.88	55.77	56.58	55.84	55.96	55.96	56.12	55.99	56.05	55.75	55.78	55.78	55.7	56.24	55.88	57.82	57.47	58.14	57.76	57.64	57.99
SP100	57.84	58	56.86	64.71	75.11	77.82	84.58	87.71	85.96	86.95	93.69	93.48	98.11	100	98.37	57.39	57.08	57.38	57.55	57.37	56.78	57.27	57.26	57.09	57.72	56.85	57.51	57.12	56.94	56.1	56.99	56.73	56.94	56.7	57.13	56.98	56.67	56.59	56.79	56.44	56.11	57.12	56.22	58.28	58.1	58.86	58.44	58.39	58.65
UBA602	57.87	58.31	57.23	65.18	75.34	78.03	85.3	88.18	86.16	87.72	94.35	93.95	98.72	98.37	100	57.53	57.08	57.31	57.54	57.68	56.79	57.29	57.48	57.13	57.57	57.19	57.39	57.11	57.09	56.12	56.81	56.82	56.75	56.78	56.83	56.81	56.77	56.36	56.52	56.25	56.41	56.92	56.37	58.24	57.96	58.68	58.18	58.32	58.56
EAC1768	55.52	55.86	54.38	57.43	56.79	57.12	57.25	57.53	57.68	56.87	56.65	56.99	57.08	57.39	57.53	100	96.56	87.24	87.51	87.93	87.51	88.01	70.22	68.55	69.03	69.02	69.23	68.64	68.66	67.39	68.2	56.88	56.54	56.86	56.69	56.72	56.68	56.03	56.8	56.51	56.32	56.74	56.25	56.69	56.91	57.71	56.93	57.22	57.77
SAT165	55.6	55.82	54.09	56.97	56.71	57	56.89	57.01	57.36	56.95	56.29	56.82	57.19	57.08	57.08	96.56	100	87.91	87.73	87.8	87.23	87.79	70.54	68.6	69.04	69.14	69.16	68.59	68.69	67.58	68.7	56.6	56.53	56.67	56.88	56.64	56.75	55.61	56.05	55.72	55.83	56.24	55.88	57	56.97	57.6	57.08	57.57	58.05
UBA251	55.77	55.62	54.26	57.22	57.11	57.13	57.5	56.74	57.57	56.9	56.39	56.86	57.28	57.38	57.31	87.24	87.91	100	95.72	92.62	91.88	92.72	69.98	68.59	69.3	68.9	69.26	68.49	68.55	67.12	68.08	56.35	56.19	55.95	56.18	56.26	56	55.43	56.26	55.78	55.84	56.02	55.78	57.1	57.08	57.32	57.27	57.31	57.82
UBA40	56.03	55.95	54.59	57.32	57.2	57.2	57.65	57.19	57.71	57.26	56.72	57.15	57.2	57.55	57.54	87.51	87.73	95.72	100	92.7	92.32	92.98	70.81	68.88	69.19	69.02	69.22	68.68	68.49	67.3	68.54	58.39	58.58	58.33	58.26	58.43	58.25	56.77	57.46	56.97	57.01	57.46	57.04	57.62	57.49	57.93	57.59	57.87	58.32
TARA-ANE-MAG-00019	55.72	55.83	54.27	57.1	57.1	57.67	57.55	57.42	57.37	56.8	56.74	57.06	57.42	57.37	57.68	87.93	87.8	92.62	92.7	100	97.78	98.52	70.45	68.47	69.16	68.76	69.02	68.55	68.49	67.04	68.07	56.49	56.19	56.24	56.54	56.58	56.4	55.75	56.58	55.84	55.87	56.37	56	57.15	56.96	57.28	57.22	57.41	57.89
MED921	55.29	55.61	53.63	56.53	56.7	56.93	56.72	56.52	56.82	56.07	56.05	56.38	56.91	56.78	56.79	87.51	87.23	91.88	92.32	97.78	100	99.05	70.07	67.94	68.36	68.51	68.39	67.98	67.7	66.56	67.79	56.44	56.15	56.2	56.11	56.25	56.22	55.58	56.37	55.69	55.64	56.03	55.83	56.74	56.58	57.07	56.75	57.19	57.59
TARA-MED-MAG-00080	55.61	55.93	54.12	57.03	56.82	57.23	57.28	56.91	57.26	56.37	56.39	56.82	57.2	57.27	57.29	88.01	87.79	92.72	92.98	98.52	99.05	100	70.25	68.41	68.83	68.71	68.89	68.56	68.21	66.91	67.89	56.47	56.35	56.44	56.49	56.78	56.55	55.95	56.65	55.94	55.97	56.18	56.07	57.29	57.08	57.25	57.36	57.55	57.94
TARA-ANW-MAG-00045	55.58	56.02	54.59	56.94	57.44	57.69	57.74	57.45	57.8	56.98	56.73	57.28	57.3	57.26	57.48	70.22	70.54	69.98	70.81	70.45	70.07	70.25	100	93.7	80.84	80.84	80.24	80.07	79.86	78.76	79.32	56.84	56.63	56.61	56.81	56.92	56.75	56.33	56.87	56.21	56.35	56.74	56.52	56.98	57.06	57.83	57.59	57.57	57.7
SP338	55.56	55.78	54.65	56.65	56.95	57.45	57.42	57.08	57.29	56.63	56.08	56.91	56.92	57.09	57.13	68.55	68.6	68.59	68.88	68.47	67.94	68.41	93.7	100	79.89	80.37	79.34	79.26	79.02	77.73	78.46	56.37	56.32	56.46	56.38	56.35	56.42	56.1	56.27	55.97	55.78	56.5	56	57.13	57.13	57.5	57.71	57.93	57.79
UBA39	55.71	56.07	54.65	56.92	57.26	56.89	57.58	56.83	57.67	56.91	56.32	57.16	57.45	57.72	57.57	69.03	69.04	69.3	69.19	69.16	68.36	68.83	80.84	79.89	100	85.99	85.53	85.54	84.81	84.01	83.95	56.58	56.47	56.63	56.4	56.67	56.4	56.33	56.47	56.11	56.3	56.69	56.66	57.87	57.88	57.84	57.93	58.14	58.54
SP175	55.39	55.98	54.29	56.5	57.04	57.12	56.96	56.99	57.18	56.39	55.87	56.82	57.06	56.85	57.19	69.02	69.14	68.9	69.02	68.76	68.51	68.71	80.84	80.37	85.99	100	85.39	85.16	84.87	83.71	84.31	56.6	56.52	56.36	57.06	56.42	56.46	56.13	56.24	55.88	56.05	56.32	56.26	57.01	56.85	57.44	57.59	57.94	57.74
NAT150	56.11	55.9	54.72	57.1	57.35	57.59	57.5	57.46	57.14	56.99	56.24	56.94	57.1	57.51	57.39	69.23	69.16	69.26	69.22	69.02	68.39	68.89	80.24	79.34	85.53	85.39	100	92.83	93.65	91.87	91.57	56.92	56.78	56.94	57.52	57.15	56.96	56.56	56.9	56.7	56.67	57.08	56.85	57.55	57.35	57.9	57.74	58.11	58.17
UBA125	55.32	55.8	54.33	56.39	57.2	57.32	57.37	57.17	57.13	56.97	56.35	56.93	57.06	57.12	57.11	68.64	68.59	68.49	68.68	68.55	67.98	68.56	80.07	79.26	85.54	85.16	92.83	100	93.41	91.18	90.51	56.32	56.16	56.09	56.55	56.44	56.42	56.02	56.36	56.23	56.2	56.55	56.25	56.89	56.71	57.23	57.17	57.38	57.38
SAT218	55.26	55.83	54.1	56.47	57.05	57.31	57.27	56.95	57.13	56.87	56.52	56.81	56.88	56.94	57.09	68.66	68.69	68.55	68.49	68.49	67.7	68.21	79.86	79.02	84.81	84.87	93.65	93.41	100	91.3	91.07	56.46	56.63	56.29	56.64	56.42	56.54	56.16	56.79	56.31	56.29	56.5	56.37	56.54	56.52	56.83	57.31	57.4	57.17
UBA84	54.49	54.63	52.97	55.85	56	55.56	56.49	55.96	56.93	56.22	55.45	55.93	55.77	56.1	56.12	67.39	67.58	67.12	67.3	67.04	66.56	66.91	78.76	77.73	84.01	83.71	91.87	91.18	91.3	100	91.29	55.99	55.72	56.04	55.58	56.02	55.74	55.5	55.68	55.51	55.58	55.88	55.82	56	56.09	55.9	56.7	56.87	56.38
SP3051	54.82	55.65	54.04	55.95	56.79	56.65	57.11	57.1	56.75	56.17	55.84	56.28	56.58	56.99	56.81	68.2	68.7	68.08	68.54	68.07	67.79	67.89	79.32	78.46	83.95	84.31	91.57	90.51	91.07	91.29	100	56.27	56.31	56.09	56.74	56.37	56.45	55.86	56.13	55.8	56	56.18	55.94	56.88	56.67	57.48	57.32	57.57	57
TARA-PSW-MAG-00075	55.2	55.8	54.03	55.8	56.11	56.24	55.96	56.42	56.64	56	55.37	56.16	55.84	56.73	56.82	56.88	56.6	56.35	58.39	56.49	56.44	56.47	56.84	56.37	56.58	56.6	56.92	56.32	56.46	55.99	56.27	100	91.4	87.35	90.68	89.81	89.65	71.74	72.75	72.02	72.13	72.66	72.18	60.35	60.3	61.23	61.07	61.04	61.09
UBA250	55.23	55.73	53.95	55.79	56.16	56.75	56.21	56.81	56.93	56.17	54.99	56.36	55.96	56.94	56.75	56.54	56.53	56.19	58.58	56.19	56.15	56.35	56.63	56.32	56.47	56.52	56.78	56.16	56.63	55.72	56.31	91.4	100	90.83	93.79	93.52	93.02	72	72.7	72.04	72.16	72.63	72.21	60.34	60.29	61.09	61.19	61.38	60.87
SP42	54.82	55.62	53.72	55.39	55.82	56.37	56.21	55.59	56.51	56.03	55.05	56.27	55.96	56.7	56.78	56.86	56.67	55.95	58.33	56.24	56.2	56.44	56.61	56.46	56.63	56.36	56.94	56.09	56.29	56.04	56.09	87.35	90.83	100	89.13	89.07	88.8	71.63	72.02	71.38	71.4	72	71.78	60.18	60.02	60.96	60.45	60.67	60.77
SAT1510	55.29	55.88	54.45	56.17	56.51	56.45	56.25	56.52	57.24	56.43	55.79	56.66	56.12	57.13	56.83	56.69	56.88	56.18	58.26	56.54	56.11	56.49	56.81	56.38	56.4	57.06	57.52	56.55	56.64	55.58	56.74	90.68	93.79	89.13	100	93.29	93.56	71.51	72.59	71.84	71.92	72.12	72.05	60.16	60.12	60.83	60.97	61.18	61.04
UBA171	55.45	56.02	54.15	55.93	56.28	56.46	56.21	56.43	56.85	55.85	55.26	56.43	55.99	56.98	56.81	56.72	56.64	56.26	58.43	56.58	56.25	56.78	56.92	56.35	56.67	56.42	57.15	56.44	56.42	56.02	56.37	89.81	93.52	89.07	93.29	100	92.6	71.78	72.42	71.85	72.05	72.23	72.04	60.53	60.3	61.06	60.73	60.79	60.89
TARA-MED-MAG-00095	54.9	55.93	53.89	55.91	56.04	56.61	56.11	56.27	56.64	56.14	55.25	56.46	56.05	56.67	56.77	56.68	56.75	56	58.25	56.4	56.22	56.55	56.75	56.42	56.4	56.46	56.96	56.42	56.54	55.74	56.45	89.65	93.02	88.8	93.56	92.6	100	71.62	72.74	71.91	72.12	72.53	72.28	60.29	60.34	60.92	60.76	60.76	61.07
UBA20	54.52	55.34	53.48	55.57	56.1	56.11	55.61	56.31	56.23	55.27	54.92	56.01	55.75	56.59	56.36	56.03	55.61	55.43	56.77	55.75	55.58	55.95	56.33	56.1	56.33	56.13	56.56	56.02	56.16	55.5	55.86	71.74	72	71.63	71.51	71.78	71.62	100	74.43	73.68	73.88	74.21	74.02	59.25	59.05	60.04	59.85	59.66	60.04
UBA182	55.26	55.63	54.48	55.5	56.51	56.62	56.16	56.66	56.83	55.77	55.09	55.92	55.78	56.79	56.52	56.8	56.05	56.26	57.46	56.58	56.37	56.65	56.87	56.27	56.47	56.24	56.9	56.36	56.79	55.68	56.13	72.75	72.7	72.02	72.59	72.42	72.74	74.43	100	93.07	93.49	93.37	93.42	60.02	59.95	60.58	60.24	60.17	60.62
UBA558	54.56	55.66	54.09	55.31	55.99	56.19	55.93	56.02	56.52	55.61	54.88	55.64	55.78	56.44	56.25	56.51	55.72	55.78	56.97	55.84	55.69	55.94	56.21	55.97	56.11	55.88	56.7	56.23	56.31	55.51	55.8	72.02	72.04	71.38	71.84	71.85	71.91	73.68	93.07	100	95.46	95.6	95.74	59.55	59.43	60.23	59.71	59.65	60.22
TARA-PSW-MAG-00057	54.53	55.57	53.93	55.38	56.19	56.44	56.06	56.19	56.62	55.62	54.79	55.68	55.7	56.11	56.41	56.32	55.83	55.84	57.01	55.87	55.64	55.97	56.35	55.78	56.3	56.05	56.67	56.2	56.29	55.58	56	72.13	72.16	71.4	71.92	72.05	72.12	73.88	93.49	95.46	100	97	97	59.6	59.43	60.24	59.77	59.67	60.23
UBA98	55.01	56.12	54.18	55.9	56.6	56.42	56.57	56.45	56.87	55.97	55.36	56.19	56.24	57.12	56.92	56.74	56.24	56.02	57.46	56.37	56.03	56.18	56.74	56.5	56.69	56.32	57.08	56.55	56.5	55.88	56.18	72.66	72.63	72	72.12	72.23	72.53	74.21	93.37	95.6	97	100	98.09	59.92	59.74	60.47	60.16	60.21	60.71
ARS91	54.59	55.4	54.22	55.72	56.41	56.17	55.82	56.16	56.41	55.36	55.01	55.86	55.88	56.22	56.37	56.25	55.88	55.78	57.04	56	55.83	56.07	56.52	56	56.66	56.26	56.85	56.25	56.37	55.82	55.94	72.18	72.21	71.78	72.05	72.04	72.28	74.02	93.42	95.74	97	98.09	100	59.59	59.51	60.61	59.67	59.63	60.35
Guaymas21	57.9	57.49	56.22	58.08	57.69	58.16	58.15	57.49	59.12	57.84	57.04	57.69	57.82	58.28	58.24	56.69	57	57.1	57.62	57.15	56.74	57.29	56.98	57.13	57.87	57.01	57.55	56.89	56.54	56	56.88	60.35	60.34	60.18	60.16	60.53	60.29	59.25	60.02	59.55	59.6	59.92	59.59	100	97.8	73.81	70.72	70.91	75.54
UBA58	57.56	57.41	56.09	57.87	57.47	57.79	58.12	57.57	59.09	57.61	56.95	57.66	57.47	58.1	57.96	56.91	56.97	57.08	57.49	56.96	56.58	57.08	57.06	57.13	57.88	56.85	57.35	56.71	56.52	56.09	56.67	60.3	60.29	60.02	60.12	60.3	60.34	59.05	59.95	59.43	59.43	59.74	59.51	97.8	100	73.64	70.62	70.77	75.69
MED-G36	57.05	57.37	55.76	58.25	58.27	58.4	58.23	58.88	59.64	58.22	57.23	58.31	58.14	58.86	58.68	57.71	57.6	57.32	57.93	57.28	57.07	57.25	57.83	57.5	57.84	57.44	57.9	57.23	56.83	55.9	57.48	61.23	61.09	60.96	60.83	61.06	60.92	60.04	60.58	60.23	60.24	60.47	60.61	73.81	73.64	100	72.95	72.98	75.31
UBA500	55.67	56.95	55.69	56.67	57.83	57.72	57.7	57.6	59.35	57.41	56.64	57.75	57.76	58.44	58.18	56.93	57.08	57.27	57.59	57.22	56.75	57.36	57.59	57.71	57.93	57.59	57.74	57.17	57.31	56.7	57.32	61.07	61.19	60.45	60.97	60.73	60.76	59.85	60.24	59.71	59.77	60.16	59.67	70.72	70.62	72.95	100	99.75	72.93
TARA-IOS-MAG-00030	56.01	57.07	55.76	56.85	58.25	57.67	57.51	57.66	59.46	57.59	56.86	57.96	57.64	58.39	58.32	57.22	57.57	57.31	57.87	57.41	57.19	57.55	57.57	57.93	58.14	57.94	58.11	57.38	57.4	56.87	57.57	61.04	61.38	60.67	61.18	60.79	60.76	59.66	60.17	59.65	59.67	60.21	59.63	70.91	70.77	72.98	99.75	100	73.02
MGIIBin14	57.8	57.82	56.18	58.51	58.42	58.62	58.58	58.92	59.92	58.28	57.63	58.61	57.99	58.65	58.56	57.77	58.05	57.82	58.32	57.89	57.59	57.94	57.7	57.79	58.54	57.74	58.17	57.38	57.17	56.38	57	61.09	60.87	60.77	61.04	60.89	61.07	60.04	60.62	60.22	60.23	60.71	60.35	75.54	75.69	75.31	72.93	73.02	100
UBA175	57.29	57.66	56.19	58.11	57.95	59.05	58.39	58.55	59.64	57.85	57.12	58.37	58.17	58.98	58.42	57.09	57.13	57.36	58.05	57.31	57.09	57.4	57.37	57.17	57.86	56.98	57.66	57.02	56.75	55.76	56.66	61.16	61.04	60.71	61.06	60.94	61.08	59.73	60.21	60.2	60.28	60.71	60.19	75.96	75.94	76.03	73.15	72.9	83.71
UBA34	57.33	57.68	56.15	57.65	58.03	58.16	58.36	58.1	59.34	57.52	56.73	57.9	57.85	58.47	58.12	57.04	57.09	57.27	57.89	57.23	56.95	57.4	57.6	57.16	58.04	57.11	57.57	57.09	56.72	56.31	56.46	61.12	61.22	60.79	60.89	60.92	61.01	59.67	60.49	60.13	60.09	60.75	59.92	75.93	75.86	75.79	72.94	72.63	83.38
UBA106	55.89	55.9	55.55	56.51	57.64	57.15	57.52	57.52	59.71	57.2	56.66	57.87	56.87	57.41	57.64	56.52	56.69	56.47	56.64	56.27	55.76	56.19	56.68	56.61	57.47	56.67	56.88	56.2	56.52	55.21	56.35	59.75	59.66	59.58	59.42	59.77	59.63	58.67	59.3	58.94	58.96	59.45	58.96	71.73	71.7	72.22	71.78	71.56	76.91
SAT2681	56.39	57.04	55.49	57.45	58.19	57.87	57.91	58.16	58.91	58.12	56.92	58.75	58.09	58.82	58.32	56.64	56.78	56.47	56.91	56.66	56.21	56.46	56.45	56.95	57.56	56.76	56.83	56.46	56.46	55.41	56.24	59.89	60.03	60.22	59.83	59.85	59.72	59.09	59.88	59.13	59.28	59.75	59.48	71.13	71.01	72.37	71.96	71.66	76.82
MED-G37	56.63	57.43	56.31	57.99	58.68	58.56	58.84	58.18	61.84	58.42	57.27	58.64	58.49	59.65	58.92	57.53	57.64	57.89	58.34	57.75	57.27	57.76	58.22	57.94	58.77	57.83	58.39	57.81	57.7	56.53	57.36	61.07	61.57	61.27	61.39	61.38	61.38	60.36	60.69	60.29	60.35	60.86	60.68	73.04	72.93	74.07	74.05	72.98	78.7
UBA108	56.87	57.3	56.33	57.38	58.63	57.86	58.24	58.05	59.33	57.43	57.38	58.41	57.91	58.55	58.46	57.05	57.18	57.03	57.63	57.44	56.92	57.26	57.27	57.3	58.05	57.35	57.45	57.52	56.89	55.76	56.84	61.13	61	60.35	60.69	60.66	60.84	59.98	60.26	59.88	60.04	60.83	59.85	73.69	73.39	73.85	73.96	73.12	78.91
UBA126	56.53	57.77	56.39	57.71	58.7	58.39	58.66	58.32	61.49	57.66	57.59	58.44	58.12	59.55	58.8	57.83	57.76	57.78	57.98	57.96	57.38	57.93	58.06	57.61	58.39	57.92	58.12	57.79	57.63	56.74	57.52	60.98	60.87	60.45	60.93	60.86	60.87	59.79	60.42	60.03	59.84	60.34	60.11	72.39	72.23	73.6	73.87	72.47	77.96
UBA193	55.99	56.25	55.3	56.58	57.28	57.63	58.21	57.02	60.38	56.62	56.39	57.37	57.02	57.63	57.57	56.19	56.38	56.13	56.76	56.54	55.61	56.24	56.67	56.19	57.13	56.54	56.54	56.35	56.33	55.49	55.98	59.73	59.45	59.31	59.47	59.44	59.46	58.63	59.2	58.74	58.69	58.93	58.62	71.95	72.07	72.78	72.93	71.61	77.65
ARS96	57.21	57.92	56.26	58.02	58.56	58.55	57.8	58.4	61.04	57.93	57.01	58.12	58.03	59.52	58.6	57.53	57.89	57.63	58.29	57.62	57.33	57.86	57.77	57.36	58.67	57.78	57.82	57.75	57.67	56.33	57.39	61.27	61.27	61.04	61.22	61.04	61.13	60.09	60.78	60.22	60.46	60.98	60.56	72.84	72.78	73.94	73.18	72.83	78.32
UBA105	56.51	57.15	55.99	57.5	58.05	57.76	58.04	57.69	60.21	57.4	56.56	57.76	57.34	58.14	58	56.85	57.08	57.02	57.11	57.19	56.56	57.16	57.16	57.17	57.63	56.86	57.24	56.99	56.63	55.72	56.49	60.92	61.12	60.36	60.45	60.71	60.51	59.6	60.13	59.58	59.7	60.44	59.68	73.04	72.95	73.82	73.13	72.62	79.22
REDSEA-S03-B6	57.47	58.12	56.59	58.28	58.84	58.68	59.16	58.99	62.17	58.39	57.51	58.29	57.97	59.73	58.86	58.05	57.92	57.68	58.22	57.89	57.41	57.71	57.9	58.03	58.89	58.11	58.76	58.02	58.23	56.98	57.5	61.45	61.59	61.27	61.71	61.61	61.51	60.55	61.23	60.74	60.76	61.04	60.97	73.63	73.51	74.86	73.92	73.28	79.64
UBA529	57.1	57.37	55.65	57.45	58.07	57.8	58.18	57.66	60.44	57.38	56.74	57.62	57.53	58.69	58.18	57.03	57.06	57.26	57.57	57.16	56.66	57.21	57.58	56.96	58.05	57.1	57.43	57.1	57.01	56.86	57.07	60.72	61.02	60.76	60.47	60.79	60.67	59.7	60.45	59.77	59.83	60.23	60.16	72.66	72.65	73.81	73.15	72.27	78.32
UBA557	54.68	55.44	54.51	55.57	56.48	56.51	56.1	56.1	56.72	55.61	54.77	56.12	55.51	56.04	56.24	55.66	55.82	55.65	55.75	55.5	55.18	55.65	56.05	56.17	56.62	56.25	56.48	55.9	56.1	55.03	55.72	58.42	58.52	58.17	58.48	58.52	58.44	57.99	58.19	58.1	57.93	58.37	58.28	62.25	62.04	62.97	62.21	62.21	62.11
TMED97	55.37	55.53	54.97	55.9	56.9	56.89	56.49	56.89	57.41	56.27	55.51	56.51	56.09	56.78	56.79	56.19	56.24	55.87	56.11	55.78	55.53	55.92	56.61	56.15	56.27	56.5	56.82	56.03	56.44	55.47	56.24	58.79	58.78	58.51	59	58.9	58.91	57.99	58.79	58.47	58.39	58.94	58.71	62.13	61.94	63.08	62.62	62.45	62.11
NP1344	55.52	55.92	55.33	56.59	56.76	57.02	56.89	56.61	57.83	56.64	55.83	56.79	56.46	56.73	57.27	56.79	56.51	56.47	56.27	56.36	56.06	56.42	56.76	56.56	57.74	56.88	57.59	56.58	56.43	56.31	56.65	58.93	59.06	58.82	58.99	59.06	58.98	58.37	59.29	58.83	58.87	59.32	58.87	62.69	62.27	63.46	63.06	63.01	62.6
NAT302	54.83	55.26	54.48	55.17	55.99	55.92	55.36	55.78	56.42	55.43	54.63	55.89	55.48	55.83	56.3	55.54	55.28	55.1	55.48	55.4	55.17	55.43	55.78	55.84	56.19	56.1	56.39	56	55.82	54.86	55.81	58.48	58.42	58.18	58.55	58.58	58.66	57.72	58.6	57.95	58.05	58.56	58.25	61.88	61.36	62.92	62.14	62.02	61.74
TMED129	55.22	55.2	54.6	55.49	56.35	56.4	56.01	56.63	56.57	56.09	55.27	56.35	55.74	56.26	56.37	56.03	56.11	55.77	55.95	55.89	55.4	55.82	56.19	56.28	56.74	56.64	56.78	56.04	56.27	55.8	56.14	58.58	58.45	58.47	58.63	58.57	58.58	57.89	58.43	57.84	58.01	58.28	58.43	62.13	62	63.36	62.22	62.19	61.96
TARA-ION-MAG-00033	54.86	55.18	54.47	55.55	56.36	56.01	56.07	56.04	57.06	55.75	55.24	56.16	55.81	56.24	56.53	55.43	55.53	55.38	55.88	55.54	55.3	55.79	56.14	55.78	56.53	56.06	56.44	56.15	55.88	55.06	55.9	58.73	58.76	58.55	58.7	58.7	58.56	58	58.69	58.21	58.31	58.74	58.39	62.06	61.73	63.13	62.31	62.32	62.1
SP3014	55	55.48	54.79	55.79	56.75	56.66	56.33	56.29	57.42	56.34	55.5	56.53	56.5	57.01	57.18	55.98	56.01	55.72	56.16	55.84	55.4	55.81	56.33	56.29	56.68	56.57	56.99	56.24	56.41	55.7	56.03	58.86	58.92	59.07	59.07	58.83	58.83	58.22	58.84	58.38	58.52	58.74	58.48	62.13	61.89	63.12	62.57	62.46	62.24
SAT1553	55.64	55.78	55.33	56	56.9	56.89	56.09	56.79	57.12	56.23	55.49	56.5	56.47	56.96	57.06	55.99	56.14	55.84	56.26	56.02	55.72	55.93	56.48	56.26	56.87	56.44	56.81	56.14	56.29	55.76	56.39	59.9	60.15	59.98	60.18	59.96	59.89	58.52	59.17	58.64	58.73	59.08	58.78	62.37	62.17	63.42	62.53	62.64	62.63
UBA36	54.68	55.06	54.53	54.86	56.17	55.83	55.77	55.94	56.55	55.59	54.99	55.79	55.32	56.24	56.03	55.21	55.25	55.33	55.68	55.41	54.93	55.38	55.92	56.14	55.87	55.58	56.44	55.5	55.71	54.99	55.09	58.16	57.92	58.15	57.96	58.12	57.91	57.85	58.15	57.48	57.53	57.81	57.59	60.56	60.67	61.38	61.15	61.39	61.38
REDSEA-S30-B12	55.14	55.6	54.79	55.5	56.55	56.42	56.42	56.2	57.24	55.9	55.22	56.29	56.07	56.89	56.45	55.93	55.73	55.47	55.99	55.61	55.3	55.92	56.66	56.09	55.96	56.29	56.93	56.01	56.01	55.16	55.54	58.45	58.23	58.48	58.56	58.62	58.37	57.86	58.43	57.86	57.96	58.33	57.9	61.66	61.48	61.85	61.73	61.95	62.05
UBA622	57.65	57.48	55.32	57.22	57.38	57.38	57.34	57.08	58.09	57.3	56.14	57.36	57.29	57.76	57.69	56.98	56.84	56.75	57.47	56.91	56.87	57.18	57.22	57.01	57.39	57.25	57.19	56.52	56.52	56.15	56.52	59.76	59.8	59.53	59.67	59.67	59.8	58.65	59.2	58.89	58.82	59.28	58.91	66.4	65.9	65.51	64.18	64.09	66.2
SAT1460	57.26	57.14	55.34	57.47	57.36	57.28	58.12	57.39	58.37	57.23	56.94	57.9	57.51	57.71	58	57.28	57.63	57.71	57.88	57.2	57.29	57.33	57.39	57.28	57.56	57.29	57.33	56.91	56.79	56.14	57.2	59.62	59.6	59.9	59.74	59.62	59.86	58.56	59.73	59.05	59.18	59.49	59.22	66.17	66.08	65.2	64.19	64.16	65.57
NAT234	57.01	56.77	54.87	57.22	56.95	57.63	57.48	56.7	57.99	56.75	56.09	57.16	57.21	57.6	57.64	56.57	56.52	56.74	57.12	56.58	56.38	56.62	56.88	56.75	56.95	56.68	56.54	56.11	56.76	55.02	56.22	59.44	59.61	59.44	59.71	59.53	59.51	58.48	59.02	58.57	58.56	59.04	58.74	65.88	65.66	64.83	63.57	63.59	65.46
RS392	56.37	57.04	55.53	56.7	57.66	57.81	57.6	57.26	58.54	57.03	56.49	57.61	57.36	57.84	57.65	56.86	56.9	56.51	57.1	56.73	56.44	56.78	57.18	57.25	57.2	57.18	57.58	56.65	57.07	56.65	56.89	59.83	59.66	59.91	60.11	59.76	59.79	59.04	59.59	59.13	59.13	59.53	59.46	64.13	63.93	64.57	63.33	63.38	64.3
TARA-ION-MAG-00034	55.77	56.69	54.89	56.37	57.66	57.51	57.49	57.26	58.62	57.22	56.42	57.18	57.39	57.62	57.33	56.39	56.64	56.48	56.73	56.6	56.15	56.69	56.41	56.77	56.97	56.2	56.99	56.56	56.63	55.75	56.4	60.2	60	60.02	60.14	60.02	60.15	59.15	59.63	59.22	59.32	59.7	59.44	63.24	63.03	63.49	63.31	63.29	63.49
SP3092	55.51	56.24	54.78	56	56.96	57.01	56.89	56.63	57.31	56.56	55.73	56.75	56.56	57.01	56.69	56.43	56.36	56.11	56.64	56.34	55.89	56.49	56.55	56.58	56.63	56.59	56.77	56.25	56.38	55.65	56.12	59.77	59.65	59.7	59.83	59.47	59.57	58.85	59.43	58.88	59.09	59.26	59.02	62.97	62.67	63.5	62.93	62.71	63.33
UBA464	55.59	56.26	54.92	56.56	57.14	56.55	56.61	56.46	57.57	56.56	56.04	56.98	56.45	56.77	57.2	56.36	56.68	56.14	56.48	56.11	55.6	56.07	57.16	56.82	56.8	56.74	56.93	56.25	56.27	55.47	55.88	59.15	59.1	59.66	59.43	58.94	59.11	58.67	59.49	58.91	59.02	59.42	59.5	62.73	62.53	62.6	62.6	62.49	62.76
RS443	56.24	56.34	54.43	56.06	56.85	56.85	56.37	56.48	57.05	56.74	55.95	56.75	56.42	56.44	56.96	56.01	56.49	56.12	56.53	56.14	56.16	56.31	56.54	56.51	56.82	56.34	57.08	55.97	56.28	55.06	55.81	59.22	59.07	58.93	59.44	59.18	59.04	58.71	59.32	58.86	58.65	59.21	58.88	63.97	63.73	64.15	62.92	62.98	64
SP3093	55.28	56.47	54.87	56.43	57.22	57.12	57.08	56.61	57.66	56.59	56.05	56.93	56.87	57.31	57.53	56.21	56.63	56.01	56.43	56.08	55.82	56.16	56.45	56.24	56.4	56.37	56.38	56.16	56.04	55.35	56.15	59.07	59.17	59.2	59.22	58.76	58.96	58.52	59.27	58.54	58.57	58.99	58.75	62.8	62.77	63.24	62.87	62.91	63.24
SP88	55.75	56.68	55.2	56.5	57.08	57.56	57.22	57.11	57.91	56.62	56.22	57.07	57.07	57.6	57.33	56.5	56.75	56.39	56.69	56.38	56.15	56.51	56.5	56.96	57.15	56.54	57.15	56.46	56.66	55.84	56.46	59.96	59.99	59.99	59.98	59.98	59.83	59.07	60.09	59.46	59.46	59.68	59.31	63.11	63.01	63.87	63.65	63.76	63.86
TARA-ION-MAG-00040	56.25	57.01	55.26	56.92	57.99	58.58	57.57	57.51	58.42	57.01	56.29	57.62	57.36	58.14	57.82	56.98	56.85	56.97	57.32	57.1	57.22	57.38	57.26	57.38	57.71	56.82	58.2	57.28	57.57	56.34	57.05	60.48	60.28	60.2	60.52	60.16	60.62	59.33	60.27	59.7	59.8	60.15	59.86	63.97	63.76	64.23	64.29	63.91	64.53
TARA-ION-MAG-00044	55.38	56.37	54.95	56.19	57.08	56.68	56.9	56.52	57.77	56.99	56.21	56.97	56.57	57.15	57.4	56.66	56.46	56.36	56.67	56.14	55.91	56.18	57.48	57.35	57	56.71	58.02	56.69	57.09	56.1	56.64	59.45	59.26	59.4	59.66	59.73	59.5	58.98	59.58	58.85	59.02	59.45	58.98	62.66	62.62	62.97	62.87	62.83	62.92
SP3068	55.71	56.24	54.82	56.33	57.2	57.22	57.07	56.9	57.82	57.05	56.34	57.12	57.07	57.4	57.48	56.53	56.53	56.28	56.49	56.3	56.16	56.57	57.26	57.12	57	56.88	57.47	56.7	56.73	56.46	56.57	59.73	59.57	59.49	60	59.52	59.56	58.93	59.65	59.01	59.21	59.32	58.98	62.57	62.43	63.18	62.95	62.73	62.78
MED743	55.05	56.19	54.64	55.97	56.74	56.93	56.74	56.84	57.85	56.56	55.87	56.89	56.94	57.47	57.21	56.53	56.51	56.01	56.31	56.13	55.93	56.16	57.22	57.26	57.08	56.28	57.67	56.37	56.62	55.87	56.24	59.47	59.54	59.52	59.98	59.52	59.5	58.67	59.33	58.79	58.92	59.26	58.97	62.63	62.57	62.99	62.72	62.63	63.06
UBA112	56.56	57.54	55.73	56.81	57.31	57.49	58.06	57.32	58.54	57.54	56.4	57.95	57.39	58.33	58	57.32	57.22	57.7	57.49	57.25	57.35	57.76	58.18	58.38	57.64	57.28	58.38	57.46	58	56.61	57.25	60.02	59.91	59.84	60.54	59.75	59.79	59.11	59.83	59.11	59.29	59.99	59.33	63.72	63.6	63.63	63.53	63.54	63.97
REDSEA-S40-B11N13	55.94	56.32	55.48	56	56.91	56.08	56.74	56.34	57.76	56.61	55.82	56.8	55.82	56.92	57.22	56.41	56.34	56.4	56.96	56.37	56.36	56.7	57.05	56.75	56.71	56.84	57.87	56.38	56.65	55.76	56.81	59.62	59.34	60.22	59.65	59.42	59.36	58.63	59.49	58.79	58.87	59.26	58.82	63.09	62.66	63.45	63	63.15	63.3
REDSEA-S41-B6	56.39	57	55.83	56.9	57.94	57.81	57.49	56.81	58.14	57.53	57.12	57.55	56.65	57.55	57.72	56.91	57.16	56.63	57.04	56.95	56.64	57.03	57.64	57.42	57.14	56.98	57.92	56.67	57.1	56.82	56.83	59.66	59.88	60.33	60.34	59.44	59.71	59.1	59.4	58.8	58.95	59.52	59.09	63.28	63.1	63.09	62.96	62.81	63.32
ARS58	56.68	57.21	55.13	57.23	57.34	56.88	57.5	57.28	58.32	57.21	56.62	57.53	57.02	58.14	57.8	57	57.06	56.91	57.21	56.98	56.58	57.08	57.23	57.32	57.28	57.05	57.37	56.75	57.01	56	56.74	60.71	60.27	60.88	61.19	60.47	60.43	59.04	59.87	59.25	59.29	59.55	59.16	63.44	63.24	64.27	63.22	63.13	63.85
RS354	56.05	56.62	55.36	56.89	57.51	57.21	56.92	56.87	58.23	57.26	56.18	57.45	57.11	57.62	57.53	56.85	57.01	56.39	56.79	56.65	56.4	56.71	56.96	57.24	56.85	56.84	57.35	56.54	56.61	56.16	56.22	59.77	59.59	60.74	60.1	59.58	59.53	58.6	59.45	58.6	58.74	59.28	58.82	63.04	62.95	63.61	63.13	63.17	63.58
REDSEA-S11-B3N4	56.44	56.54	55.58	56.97	57.58	57.67	57.41	57.23	58.17	57.31	56.48	57.47	56.83	57.8	57.74	56.74	57.09	56.65	57.11	56.8	56.59	57.09	57.4	57.49	56.96	57.43	57.84	56.85	57.13	56.39	56.66	59.97	59.8	60.02	60.19	59.77	59.81	58.84	59.67	59.01	59.14	59.46	59.14	63.3	63.06	63.89	63.25	63.31	63.64
Guaymas23	56.19	56.65	54.65	56.36	56.63	56.85	57.22	56.47	57.71	56.78	55.87	56.87	56.83	57.03	57.12	56.17	56.06	56.07	56.24	56.14	55.79	56.25	56.35	56.51	56.52	56.26	56.78	55.92	56.17	55.5	55.78	59.33	59.36	59.44	59.25	59.24	59.02	58.57	58.95	58.45	58.42	58.88	58.37	63.75	63.39	63.98	62.75	62.59	63.64
RS462	56.37	56.98	55.27	56.97	57.56	57.56	57.8	57.51	57.89	57.52	56.49	57.6	57.01	57.86	57.55	57.17	57	56.75	57.12	56.73	56.65	56.98	57.57	57.22	56.93	57.18	57.45	56.88	56.79	55.78	56.98	60.27	59.91	60.45	60.49	59.78	59.96	58.97	59.72	59.13	59.41	59.84	59.38	63.5	63.36	64.07	63.62	63.23	63.92
SP3067	56.42	56.74	55.15	56.83	57.4	57.18	57.55	56.88	57.52	56.93	56.41	57.23	56.63	57.22	57.16	56.55	56.97	56.61	57.34	56.9	56.86	57.22	57.13	57.35	57.18	57.06	57.63	56.82	56.98	55.98	57.1	59.76	59.35	59.81	59.98	59.21	59.36	58.67	59.28	58.93	58.75	59.07	58.9	62.94	62.65	62.99	62.9	62.6	62.9
SP192	56.17	56.94	55.1	56.61	56.86	57.7	57.19	56.62	57.53	56.89	55.92	57.08	57.14	57.64	57.57	57.41	57.2	56.99	57.18	56.91	56.63	57.15	57.12	57.58	57.64	57.31	57.62	56.84	56.53	56.19	56.9	60.11	60.25	60.65	60.71	59.97	60.06	59.18	59.65	59.15	59.28	59.56	59.44	63.02	62.73	63.75	63.41	62.97	63.61
MED710	55.28	56.13	54.55	56.49	56.62	56.79	56.79	56.42	57.6	57.13	55.68	56.93	56.53	57.06	57.25	56.81	56.85	56.49	56.83	56.4	56.19	56.76	56.65	56.62	57.09	56.62	57.24	56.14	55.96	55.34	55.99	58.99	58.79	59.08	59.33	58.81	58.89	58.42	58.7	58.46	58.38	58.77	58.27	62.49	62.32	62.93	62.46	62.28	62.6
MED-G35	56.24	57	55.23	56.99	57.66	57.47	57.36	56.67	57.15	57.21	56.43	57.55	56.95	57.14	57.43	56.91	56.87	56.67	57.23	56.85	56.63	57.07	57.18	57.13	57.04	56.9	57.44	56.58	56.51	55.94	56.53	59.65	59.82	59.9	59.78	59.56	59.42	58.78	59.41	59.03	58.93	59.29	58.79	63.66	63.2	63.78	63.24	63.11	63.95
CPC89	56.87	57.02	56	57.04	58.13	57.66	57.62	57.3	58.3	57.8	56.86	58.12	56.93	58.2	58.23	58	58.05	57.51	57.75	57.55	57.56	57.81	57.42	57.57	57.72	57.94	57.97	57.4	57.73	57.32	57.08	59.95	59.6	60.19	59.84	59.8	59.71	59.3	59.28	59.02	58.86	59.34	58.99	63.05	63.14	63.88	63.18	63.45	63.6
UBA99	56.76	57.2	55.66	57.15	57.18	57.5	57.37	57.18	57.94	56.6	55.81	57.17	56.96	57.62	57.67	56.51	56.34	57.07	56.78	56.81	56.06	56.62	56.72	56.93	57.68	56.44	57.06	56.36	56.16	55.35	56.21	59.2	59.51	58.88	59.15	59.11	59.17	58.55	58.94	58.36	58.67	59.06	58.96	67.84	67.6	66.84	65.1	64.86	67.21
Guaymas29	56.62	56.7	55.74	57.33	57.4	57.43	57.85	57.32	58.46	57.4	56.46	57.51	57.6	57.72	57.78	57.04	56.73	56.97	57.2	56.85	56.41	57.05	57.24	57.04	57.93	56.81	57.44	56.69	56.68	55.88	56.68	59.37	59.69	59.34	59.36	59.4	59.26	58.57	59.28	58.75	58.88	59.32	59.14	67.71	67.55	66.66	64.97	64.85	67.12
UBA260	55.69	56.16	55.7	56.6	57.42	57.17	57.14	56.69	57.95	56.57	56.23	57.13	56.76	57.49	57.49	56.63	56.72	56.5	56.98	56.53	55.96	56.34	56.7	56.73	58.59	56.97	57.62	56.68	56.65	55.99	56.8	59.3	59.06	58.86	59.47	59.21	59.44	58.59	58.87	58.84	58.57	59.3	58.78	64.41	64.4	65.11	64.47	64.12	64.52
ARS1134	55.94	56.19	55.06	56.55	57.65	57.26	57.03	57.29	57.95	57.04	56.12	57.27	57.01	57.53	57.65	56.91	57.06	56.73	56.94	56.7	56.35	56.54	56.82	56.81	58.69	56.94	57.12	56.64	56.39	55.54	56.39	59.27	59.39	59.53	59.13	59.38	59.28	58.74	59.25	58.95	58.86	59.47	59.08	64.15	63.82	64.74	64.13	64.1	64.13
SAT102	55.51	56.53	55.19	56.14	57.45	56.8	56.78	56.98	57.76	56.37	55.77	57.02	56.62	57.43	57.4	57.13	57.29	56.76	57.31	56.83	56.38	56.78	56.76	57.27	59.17	57.59	57.68	57.05	57.13	55.53	56.89	59.35	59.65	59.26	59.41	59.71	59.65	58.87	59.89	59.24	59.21	59.93	59.34	64.15	64.08	65.4	64.55	64.51	64.64
TARA-RED-MAG-00062	56.02	56.35	55.71	56.42	57.76	56.97	57.59	57.62	57.82	56.72	55.94	57.04	56.87	57.93	57.47	57.17	57.13	56.98	57.17	56.71	56.37	56.59	57.27	57.09	59.25	57.15	57.47	57.1	56.6	55.63	56.73	59.52	59.67	59.42	59.51	59.51	59.38	59.07	59.83	59.57	59.47	60.04	59.47	64.14	64.04	65.11	64.21	64.3	64.61
UBA9	55.67	56.22	54.98	56.18	57.44	56.91	57.39	56.5	57.27	56.15	55.92	56.63	56.78	57.28	57.14	57.17	56.99	56.76	57.19	56.61	56.22	56.47	56.9	57.07	59.11	57.16	57.53	56.88	56.72	55.91	56.74	59.18	59.39	59	59.23	59.22	59.28	58.93	59.5	59.18	59.14	59.81	59.18	64.11	63.88	65.15	64.44	64.11	64.25
MED846	55.22	56.45	54.8	56.11	57.25	56.88	57.07	56.72	57.96	56.69	56.37	56.98	56.57	57.39	57.48	56.63	56.92	56.5	56.83	56.45	55.95	56.32	56.58	56.92	58.81	57.03	57.43	56.58	56.8	55.61	56.46	59.23	59.24	58.95	59.32	59.07	59.25	58.52	59.11	58.76	58.78	59.14	59.01	63.85	63.71	64.73	64.45	64.2	64.56
UBA89	55.73	56.54	55.28	56.53	57.69	57.55	57.5	57.21	57.8	56.63	56.18	57.17	56.83	58.21	57.79	56.82	56.87	57.01	57.15	56.77	56.63	56.77	56.79	56.82	59.02	57.32	57.76	56.89	57.09	56.21	56.83	59.34	59.68	59.15	59.64	59.53	59.69	58.95	59.69	59.09	59.15	59.58	59.33	64.4	64.21	65.2	64.6	64.58	64.63
UBA605	55.53	56.26	55.2	56.18	57.43	56.81	56.97	56.75	57.78	56.67	56.21	57.02	56.78	57.54	57.47	56.6	56.91	56.66	57.04	56.73	56.33	56.66	56.82	56.81	59.07	57.19	57.73	56.9	56.8	55.87	56.7	59.12	59.22	58.97	59.49	59.32	59.33	58.84	59.3	59.03	58.87	59.43	59.14	63.99	63.85	64.7	64.31	64.14	64.23
TARA-PSE-MAG-00070	54.81	55.94	54.21	55.81	56.88	56.51	56.82	56.59	57.31	56.34	55.64	56.54	56.4	57.45	57.32	55.98	56.31	56.15	56.29	56.14	55.86	56.13	56.65	56.74	58.67	56.87	57.08	56.67	56.6	55.23	56.35	59.15	59.13	58.8	59.23	59.17	59.09	58.29	58.82	58.76	58.69	59.1	58.72	63.54	63.39	64.23	63.76	63.58	63.62
NAT86	55.28	56.48	54.75	56.49	57.46	57.2	57.49	56.72	57.9	56.71	56.09	57.54	56.96	57.68	57.83	57.25	57.09	56.81	57.12	56.72	56.38	56.45	56.82	57.15	60.34	57.49	57.76	57.12	57.27	56.21	56.77	59.47	59.43	59.2	59.86	59.57	59.37	58.94	59.6	59.1	59.27	59.72	59.11	64.11	64.13	64.99	64.52	64.44	64.45
UBA439	55.57	56.3	55.28	56.49	57.74	57.19	57.31	57.04	58.02	56.66	56.45	57.3	56.79	57.65	57.82	56.85	56.84	56.79	57.12	56.61	56.25	56.55	57.08	56.93	59.8	57.32	57.52	57.03	56.95	56.19	56.9	59.15	59.2	59.18	59.32	59.2	59.32	58.84	59.3	59.14	59.01	59.7	59.11	64.32	64.24	64.89	64.64	64.52	64.5
SAT116	55.53	56.12	54.66	56.57	57.37	56.98	57.4	56.91	58.01	56.42	56.1	56.82	56.67	57.58	57.71	56.8	56.68	56.77	56.89	56.54	56.19	56.47	56.8	56.87	60.04	57.43	57.39	56.88	56.7	55.46	56.85	59	59.2	58.91	59.21	58.96	59	58.47	59.05	58.9	58.73	59.22	58.77	63.88	63.8	64.75	64.37	64.01	64.22
Cayman51-deep	58.21	57.99	56.14	58.56	57.91	58.39	58.38	58.2	59.33	58.45	57.45	58.52	58.09	58.69	58.69	57.32	57.36	57.31	57.71	57.65	57.15	57.68	57.69	57.83	57.69	57.22	57.83	57.11	57.15	56.23	57.12	60.1	60.36	59.97	60.29	60.39	60.33	59.24	59.9	59.44	59.46	59.82	59.51	68.75	68.65	66.97	65.51	65.63	67.62
UBA528	58.52	58.25	56.15	58.37	58.11	58.19	58.44	58.9	58.81	58.35	57.39	58.15	58.73	59.04	58.62	57.49	57.6	57.66	58.25	57.88	57.28	57.93	58.33	57.93	58.07	57.92	58.36	57.49	57.69	56.69	57.43	60.79	61.31	60.66	60.7	60.93	60.86	59.93	60.22	60.24	59.96	60.55	59.99	68.9	68.83	67.41	65.92	65.81	68.6
SP231	57.58	57.97	55.74	58.4	58.35	58.41	58.07	58.5	59.1	58.24	57.64	58.68	58.36	59.12	58.21	57.89	58.03	57.9	58.36	58.11	57.59	58.08	58.15	58.6	58.38	58.47	58.59	57.89	58.35	57.03	57.85	61.3	61.18	60.71	61	61.16	61.2	60.05	60.36	60.43	60.19	60.57	60.15	68.47	68.19	67.3	65.93	65.66	67.85
Guaymas22	57.64	57.47	55.89	57.89	58.14	58.58	58.05	57.61	59.12	57.98	57.2	58.2	57.83	58.27	58.2	57.04	57.11	57.08	57.56	57.4	56.62	57.3	57.85	58	58.03	57.5	58.03	57.34	57.32	56.34	56.92	60.47	60.61	60.13	60.18	60.46	60.53	59.2	59.77	59.46	59.37	59.89	59.54	67.89	67.6	66.72	65.48	65.29	67.21
UBA54	58.27	58.07	56.1	58.47	58.59	59.46	58.4	58.32	59.03	58.08	57.63	58.54	58.18	58.38	58.57	57.85	57.63	57.71	57.97	57.91	57.23	57.79	58.49	58.16	58.68	57.92	58.28	57.81	57.74	56.58	57.41	61.26	61.15	60.29	60.76	60.63	61.01	59.82	60.42	60.1	60.25	60.63	60.12	68.82	68.62	67.93	66.05	65.96	67.92
MED-G34	57.83	57.61	55.8	57.83	57.89	58.24	58.28	58.04	58.73	57.65	57.04	58.19	57.65	58.05	58.25	57.18	57.17	57.02	57.57	57.32	56.88	57.35	57.88	57.86	58.05	57.61	57.98	57.26	57.07	56.56	56.95	60.54	60.16	59.98	60.17	60.49	60.13	59.31	60.32	59.79	59.78	60.11	60.03	68.02	67.55	66.98	65.49	65.3	67.04
UBA623	57.52	57.96	55.87	57.71	57.86	58.13	57.44	57.86	59.13	57.81	56.49	57.79	57.59	57.92	58.16	56.95	56.94	56.89	57.43	57.33	56.8	57.24	57.48	57.39	58.54	57.18	57.69	57.34	57.02	55.86	56.57	60.4	60.34	60.11	60.19	60.16	60.37	59.28	60.17	60.01	59.85	60.42	59.78	68.44	68.02	66.98	65.77	65.77	67.78
TARA-ANE-MAG-00052	57.26	57.77	56.19	57.88	58.13	58.85	58.44	58.31	59.39	58.18	57.42	58.38	58.13	58.4	58.55	57.18	57.24	57.14	57.42	57.26	56.95	57.24	57.99	57.93	58.02	57.91	58.36	57.4	57.4	56.79	57.59	60.52	60.46	60.44	60.43	60.41	60.68	59.36	60.04	59.46	59.55	60.02	59.81	67.08	66.65	66.25	65.19	65.04	66.79
TARA-PSW-MAG-00073	57.07	57.26	55.79	57.72	57.86	58.34	57.46	57.81	58.6	57.54	57	57.61	57.38	58.37	58.02	56.94	57.52	57.03	57.83	57.22	56.73	57.24	57.67	57.48	58.24	57.13	57.99	57.2	57.55	57.11	57.11	60.4	60.17	60.02	60.34	60.37	60.23	58.86	59.75	59.31	59.33	59.8	59.78	67.05	66.96	66.69	65.47	65.34	67.18
UBA101	57.11	57.82	56.08	57.89	58.32	58.38	58.1	58.17	58.98	58.52	57.53	58.61	58.17	58.55	58.6	57.42	57.47	57.45	57.71	57.49	56.71	57.34	58.16	57.8	58.26	57.35	57.95	57.08	57.43	56.34	56.96	60.84	60.57	60.68	60.53	60.85	60.46	59.65	60.59	59.91	60	60.39	60.1	67.02	66.86	66.4	65.71	65.59	66.89
UBA540	58.04	58.14	56.86	57.93	57.99	58.94	58.52	59.4	59.16	57.92	58.07	58.52	57.8	59.22	58.88	57.57	57.77	57.39	58.23	57.59	57.33	57.61	58.24	57.99	58.13	57.42	57.97	57.59	57.74	56.58	57.39	61.06	60.28	60.56	60.61	60.84	60.97	59.69	60.65	60.2	60.35	60.99	60.19	67.44	67.21	66.78	65.89	65.85	67.24
RS814	57	57.67	55.96	57.97	58.11	58.26	58.02	58.1	58.99	57.72	57.13	58.04	57.51	58.04	58.09	57.08	57.05	57.07	57.86	57.23	56.89	57.34	57.97	57.82	57.94	57.57	58.02	57.39	57.39	56.48	57.3	60.3	60.22	60.24	60.3	60.28	60.25	59.25	59.89	59.63	59.67	59.99	59.71	66.5	66.44	66.38	65.34	65.16	66.46
MGIIBin18	58.09	58.33	56.41	58.09	58.1	59.18	58.24	58.29	59.62	58.11	56.93	58.28	57.21	58.83	58.33	57.07	57.14	56.9	57.75	57.36	57.15	57.42	58.33	58.1	58.64	57.63	58.2	57.84	57.76	57.05	57.48	61.16	61.14	60.66	61.12	60.99	61.02	60.04	60.57	60.54	60.44	61.01	60.49	67.37	67.18	67.39	66.19	66.03	67.82
SP3107	56.78	57.36	56.09	57.52	57.93	58.15	58.01	58.71	59.43	58	57.19	57.97	57.65	58.63	58.36	56.72	57.28	57.14	57.6	57.24	56.66	57.24	57.71	58.04	58.15	57.81	58.21	57.3	57.36	56.94	56.91	60.62	60.51	60.26	60.67	60.72	60.33	59.53	60.16	59.57	59.65	59.73	59.76	66.08	65.7	66.15	65.36	64.97	66.54
UBA220	57.24	57.75	55.92	57.73	57.83	58.39	58.19	58.25	59.2	58.02	57.55	58.03	57.85	58.48	58.61	57.04	57.25	57.23	57.65	57.38	56.7	57.18	57.87	57.53	57.78	57.29	57.76	57.3	57.2	56.87	56.91	60.82	60.66	60.46	60.78	60.99	60.73	59.76	60.44	59.97	60.05	60.33	60.04	66.63	66.51	66.29	65.59	65.52	66.93
SP3115	57.28	57.86	56.31	58.16	58.3	58.58	58.49	58.73	59.44	58.05	57.71	58.6	57.67	58.58	58.63	57.45	57.55	57.45	58.3	57.5	56.82	57.49	58.06	58.19	57.89	57.92	58.02	57.47	57.6	56.41	57.36	60.64	60.52	60.52	60.74	60.95	61.09	59.57	60.53	59.78	59.8	60.27	59.92	66.71	66.2	66.63	65.7	65.53	67.03
UBA200	57.51	57.79	55.67	57.99	58.31	58.59	57.99	58.96	59.41	58.29	57.19	58.41	57.71	58.48	58.71	57.03	57.16	57.33	58.28	57.64	57.19	57.61	58.52	58.06	58.29	57.49	58.27	57.77	57.55	57.26	57.23	60.73	60.37	60.52	60.55	60.95	60.89	59.78	60.11	60	59.78	60.41	60.21	67.45	67.05	66.64	66.24	66.3	67.56
NP84	57.17	57.69	56.23	57.81	58.49	58.86	58.44	58.26	59.22	57.93	57.47	58.71	58.09	58.75	58.84	57.74	57.58	57.65	58.16	57.8	57.4	57.91	57.88	57.83	58.57	57.79	57.75	57.65	57.36	57.01	57.03	60.7	60.62	60.27	60.93	60.91	60.5	59.68	60.26	59.86	59.9	60.34	60.42	65.88	65.61	66.24	65.31	65.19	65.98
UBA4	57.16	57.4	55.78	57.23	58.01	58.23	58.26	57.97	58.95	57.8	57.06	58.17	57.88	57.84	58.38	57.23	57.67	57.35	58.09	57.58	57.33	57.79	57.58	57.88	57.69	58.17	57.85	57.54	57.08	56.72	57.12	60.38	60.16	60.15	60.19	60.38	59.85	59.15	59.87	59.46	59.61	59.93	60.19	65.45	65.17	65.31	64.73	64.31	65.33
UBA438	56.57	57.07	55.9	57.34	57.95	58.48	58.17	57.65	58.73	57.78	57.06	58.01	57.53	58.19	58.01	57	57.37	57.17	57.71	57.26	56.81	57.26	57.38	57.34	57.67	57.29	57.48	57.16	57.11	56.65	56.75	60.49	60.35	60.21	60.46	60.51	60.33	59.22	59.93	59.6	59.53	60.05	60.1	65.46	65.33	65.64	65.1	64.82	65.35
TARA-ASW-MAG-00013	56.6	57.17	55.88	57.44	58.11	58.48	58.13	57.77	58.55	57.56	56.98	57.91	57.6	58.26	58.2	57.36	57.36	57.27	57.83	57.37	56.9	57.39	57.37	57.53	57.66	57.4	57.46	57.43	57.23	56.58	56.73	60.51	60.52	60.47	60.38	60.5	60.33	59.37	59.98	59.53	59.66	59.86	60.25	65.21	65.13	65.64	65.03	64.76	65.32
TARA-ANW-MAG-00046	56.4	56.79	55.82	57.22	57.64	58.51	57.87	57.59	58.69	57.76	57.02	58.04	57.83	58.2	58.38	56.95	56.91	57.01	57.84	57.32	56.9	57.4	57.79	57.55	57.85	57.58	57.46	57.49	57.1	56.87	56.78	60.43	60.24	60.15	60.35	60.44	60.24	59.4	60.15	59.49	59.75	59.86	59.87	65.25	64.92	65.31	64.95	64.81	64.67
SP3063	56.33	56.88	55.86	57.23	57.83	58.3	57.74	57.7	58.75	57.79	56.93	57.81	57.64	58.23	58.13	56.75	56.91	56.99	57.61	57.09	56.74	57.21	57.46	57.39	57.8	57.51	57.29	57.22	56.99	56.55	56.6	60.45	60.27	59.98	60.49	60.31	60.44	59.34	60.14	59.4	59.49	59.64	59.71	65.4	64.99	65.52	65.03	64.68	65.05
UBA180	56.46	56.87	55.57	57.31	57.62	58.08	58.24	57.37	58.97	57.73	56.95	57.81	57.63	58.29	58.29	56.9	57.04	57.23	57.63	57.27	56.88	57.18	57.73	57.4	58.11	57.36	57.34	57.2	57.12	56.37	56.78	60.3	60.71	60.38	60.62	60.35	60.7	59.47	60.21	59.65	59.69	60.11	60.25	65.29	64.96	65.66	64.89	64.78	65.14
UBA3	57.34	57.25	56.47	58.2	58.38	58.26	58.49	57.97	59.36	58.57	57.69	58.44	58.81	58.65	58.95	57.51	58.44	58.05	58.68	58.17	57.9	58.28	58.56	57.9	58.36	57.89	57.74	57.73	57.45	57.36	57.1	60.96	60.89	61.07	60.81	60.71	61.1	59.62	60.3	59.76	60.17	60.56	60.11	65.94	65.82	65.59	65.68	65.73	65.43
UBA560	55.26	56.43	55.33	56.6	57.24	57.44	57.64	57.73	58.61	57.09	56.64	57.2	57.31	57.83	57.94	57.05	56.8	56.34	57.18	56.82	56.37	56.69	57.32	57.16	57.87	57.33	57.5	57.15	57.21	56.83	56.72	60.48	60.31	59.85	59.99	60.12	60.35	59.28	59.57	58.92	59.16	59.61	60.15	63.51	63.24	64.17	63.82	63.53	63.75
NP1521	55.72	56.26	55.59	56.67	57.5	57.79	57.73	57.44	58.64	57.56	56.97	57.78	57.19	57.93	58.14	56.66	57.2	56.59	57.31	56.8	56.42	56.77	57.36	57.27	57.74	57.65	57.68	57.23	57.28	56.58	57.2	60.24	60.36	59.96	60.15	60.29	60.31	59.28	59.63	59.45	59.47	59.61	60.45	63.58	63.3	63.93	64.02	63.82	63.8
UBA601	56.17	56.6	55.49	56.96	57.92	58	58	58.15	59.12	57.74	57.03	57.83	57.81	58.72	58.7	56.63	56.92	56.74	57.44	56.88	56.59	56.84	57.9	57.57	57.72	57.27	57.5	57.47	57.56	56.83	57.15	60.68	60.69	60.27	60.59	60.5	60.65	59.86	60.36	60.1	60.08	60.21	61.39	63.72	63.44	64.34	64.32	64.29	64.12
IN34	56.25	56.06	54.91	56.67	57.3	57.1	57.68	57.93	58.33	57.75	56.6	57.28	57.43	57.25	57.8	56.13	56.83	56.19	56.64	56.38	55.8	56.2	57.17	57.1	57.19	56.97	57.43	56.77	57.01	56.45	56.68	59.71	59.8	59.42	59.75	59.47	59.76	59.06	59.56	59.29	59.27	59.46	60.7	62.96	62.81	63.37	63.9	63.81	63.63
TARA-ASW-MAG-00021	56.25	56.49	55.78	56.91	57.82	58.21	57.81	58.48	58.88	57.54	57.08	57.92	57.42	58.14	58.12	56.22	56.73	56.63	56.96	56.79	56.34	56.84	57.64	57.46	57.71	57.73	57.99	57.4	57.33	56.54	57.48	59.86	60.25	59.75	60.01	59.97	60.22	59.81	60.39	59.65	59.64	59.79	60.85	63.73	63.32	64.1	64.18	63.94	64.01
ARS47	56.56	56.69	55.42	56.77	57.41	57.81	57.58	58.35	58.75	57.46	56.35	57.65	57.31	58.41	58.44	56.71	56.67	56.68	57.42	56.66	56.39	56.79	57.55	57.66	57.92	57.92	57.93	57.36	57.58	56.74	57.3	60.36	60.6	59.98	60.46	60.32	60.52	59.43	59.97	59.76	59.78	60.13	59.63	63.45	63.4	64.33	64.25	64.24	64.08
UBA130	55.99	56.43	54.97	56.64	57.34	57.91	57.48	57.97	58.43	57.45	56.67	57.65	57.51	57.96	58.27	56.85	56.64	56.75	57.3	56.78	56.45	56.81	57.6	57.23	57.52	57.48	57.77	57.22	57.18	56.65	56.92	60.13	60.33	59.9	60.22	59.88	60.24	59.35	59.9	59.55	59.52	59.76	61.12	63.39	63.13	64.02	64.12	63.95	63.62
UBA181	55.92	56.62	55.48	56.5	57.15	57.58	57.12	57.33	58.21	57.06	56.4	57.21	56.96	57.57	57.55	56.98	57.03	56.86	57.26	56.8	56.46	56.93	57.52	57.35	57.68	57.34	57.54	57.12	57.11	56.65	56.61	60.2	60.21	59.98	60.17	59.98	59.88	59.23	59.64	59.43	59.19	59.39	60.03	63.81	63.61	64.42	64.04	63.8	63.62
TARA-ANE-MAG-00063	55.77	56.71	55.32	56.78	56.85	57.78	56.99	57.21	57.87	56.77	56.13	57.25	56.86	57.52	57.59	56.83	56.9	57.03	57.46	56.82	56.58	56.94	57.95	57.42	57.7	57.38	57.17	56.93	57.1	56.75	56.62	60.29	60.52	60.05	60.37	60.42	60.23	59.23	59.98	59.63	59.51	59.86	60.55	64.24	63.98	64.46	64.4	64.32	64
TARA-PON-MAG-00047	55.95	56.59	55.34	56.88	57.27	57.73	57.19	57.34	58.27	57.25	56.54	57.57	57.63	57.69	58.08	56.87	56.86	56.88	57.22	56.96	56.68	57.07	57.43	57.41	57.82	57.31	57.74	57.46	57.45	56.32	57.06	60.22	60.38	59.93	60.08	59.9	60.14	59.68	59.81	59.77	59.8	59.86	60.44	63.61	63.5	63.81	63.94	63.86	63.77
NP965	56.04	56.66	55.58	56.86	57.35	57.71	57.39	57.55	58.42	57.25	56.55	57.5	57.42	57.88	58.02	56.89	57.01	56.81	57.32	56.73	56.4	56.82	57.54	57.51	57.83	57.19	57.78	57.17	57.13	56.59	56.71	59.92	60.09	59.77	59.87	60	59.81	59.22	59.55	59.35	59.35	59.44	60.1	63.84	63.66	64.26	64.06	63.89	63.82
MED770	55.5	56.51	55.25	56.68	57.31	57.16	57.31	57.22	58.41	57.34	56.43	57.43	57.21	57.79	57.8	57.19	57.09	56.95	56.85	56.84	56.45	56.99	57.29	57.03	57.67	57.39	57.57	57.03	57.26	56.33	56.66	59.97	59.9	59.71	60.07	59.74	59.79	59.01	59.39	59.03	59.28	59.63	60.08	63.37	63.14	64.14	63.98	63.66	63.73
UBA103	55.74	56.51	55.38	56.5	57.32	57.48	57.48	57.34	58.2	57.17	56.6	57.59	57.19	57.5	58.05	57.19	56.99	56.82	57.23	56.94	56.65	56.94	57.46	57.12	57.55	57.24	57.52	57.24	57.14	56.53	56.58	59.85	60	59.89	59.77	59.77	59.77	59.13	59.65	59.28	59.39	59.53	60	63.76	63.41	63.96	63.75	63.54	63.61
TARA-ANW-MAG-00033	55.63	56.36	55.31	56.62	57.14	57.15	57.47	57.23	58.14	57.12	56.35	57.61	57.09	57.55	58.01	56.89	56.78	56.66	57.24	56.84	56.43	56.78	57.25	57.22	57.56	57.2	57.57	57.14	57.12	56.65	56.48	59.83	60	59.91	59.69	59.79	59.91	59.36	59.8	59.27	59.43	59.51	60.11	63.82	63.56	64.02	64.06	63.67	63.74
UBA121	55.64	56.45	55.7	56.3	57.3	57.76	57.15	56.92	58.14	56.86	56.12	57.17	56.94	57.72	57.74	57.05	56.91	56.79	57.17	57.1	56.64	57	57.44	57.48	57.62	57.43	58.03	57.39	57.47	56.71	57.16	59.86	60.01	59.84	60.03	59.93	59.99	59.49	59.53	59.31	59.21	59.54	60.31	63.48	63.32	64.17	63.96	63.82	63.47
UBA498	56.37	56.84	55.84	57.12	57.54	58.12	58.13	57.65	58.34	57.7	56.83	57.82	57.74	58.28	58.25	57.56	57.53	57.17	57.78	57.57	56.95	57.43	57.89	57.93	58.02	57.71	58.38	57.71	57.82	57.08	57.31	60.11	60.22	60.42	60.26	60.1	60.35	59.77	60.12	59.8	59.94	59.74	60.66	63.86	63.5	64.32	64.22	64.1	64.08
EAC40	55.89	56.84	55.65	56.82	57.24	57.84	57.88	57.64	58.59	57.23	56.71	57.57	57.25	57.91	58.09	57.48	57.4	57.01	57.43	57.28	56.87	57.2	57.72	57.66	57.93	57.47	58.33	57.67	57.92	57.28	57.15	60.08	60.22	60.16	60.37	60.28	60.14	59.6	59.93	59.5	59.43	59.71	60.26	63.8	63.58	64.56	64.38	64.29	64.19
UBA465	56.34	56.79	55.54	56.79	57.51	57.93	57.91	57.64	58.6	57.28	56.71	57.45	57.25	57.99	57.9	57.09	57.21	57.34	57.75	57.31	56.98	57.4	57.78	57.61	57.99	57.55	58.16	57.79	57.84	56.82	57.26	60.28	60.22	59.81	60.28	60.24	60.24	59.62	59.88	59.87	59.78	59.96	60.6	64.21	64	64.57	64.55	64.49	64.31
UBA62	56.05	56.54	55.41	56.81	57.31	57.66	57.85	57.12	58.61	57.3	56.64	57.43	57.17	57.93	57.99	57.3	57.31	57.22	57.68	57.62	56.9	57.55	58	57.67	57.83	57.39	58.25	57.71	57.89	57.46	57.35	60.14	60.08	59.86	60.19	60.07	60.14	59.46	59.94	59.65	59.58	59.8	60.4	63.97	63.67	64.57	64.33	64.11	63.93
UBA538	56.03	56.61	55.15	56.74	57.07	57.33	57.25	57.58	58.39	56.94	55.87	57.56	57.29	57.86	58.32	56.76	56.92	56.88	57.31	57.15	56.82	57.19	57.53	57.55	57.6	57.43	57.92	57.42	57.24	56.72	57.09	60.37	60.35	60.17	60.49	60.05	60.24	59.78	59.92	59.93	59.86	60.17	60.46	63.59	63.34	64.27	64.1	64	64.03
SP3007	55.77	56.41	55.09	56.62	57.13	57.44	56.95	56.55	58.25	57.2	56.17	56.9	56.95	57.63	57.73	57.04	56.96	55.98	57.08	56.78	56.23	56.88	57.57	57.14	57.25	56.99	57.7	57.26	57.26	56.61	57.21	59.54	59.66	59.8	60.17	59.43	59.24	59.05	59.04	58.58	58.7	59.02	59.6	63.15	62.96	64.22	63.71	63.56	63.46
[truncated: 109 more columns]

## Sheet: MGIIB ANI
GenomeIDs	UBA59	TARA-RED-MAG-00049	UBA196	MGIIBin15	SP210	MED-G33	UBA501	SP3027	SP3088	NAT36	UBA221	RS348	UBA530	SP100	UBA602	EAC1768	SAT165	UBA251	UBA40	TARA-ANE-MAG-00019	MED921	TARA-MED-MAG-00080	TARA-ANW-MAG-00045	SP338	UBA39	SP175	NAT150	UBA125	SAT218	UBA84	SP3051	TARA-PSW-MAG-00075	UBA250	SP42	SAT1510	UBA171	TARA-MED-MAG-00095	UBA20	UBA182	UBA558	TARA-PSW-MAG-00057	UBA98	ARS91	Guaymas21	UBA58	MED-G36	UBA500	TARA-IOS-MAG-00030	MGIIBin14
UBA59	99.9998	76.3225	0	76.2567	0	0	0	0	0	0	0	0	0	0	0	0	0	0	0	0	0	0	0	0	0	0	0	0	0	0	0	0	0	0	0	0	0	0	0	0	0	0	0	76.3187	75.9036	0	0	0	0
TARA-RED-MAG-00049	76.3225	100	0	0	0	0	0	0	0	0	0	0	0	0	0	0	0	0	0	0	0	0	0	0	0	0	0	0	0	0	0	0	0	0	0	0	0	0	0	0	0	0	0	0	0	0	0	0	0
UBA196	0	0	99.9999	0	76.3519	0	0	0	0	0	0	0	0	0	0	0	0	0	0	0	0	0	0	0	76.1412	0	0	75.6486	0	0	0	0	0	0	0	0	0	0	0	0	0	0	0	0	0	0	0	0	0
MGIIBin15	76.2567	0	0	100	0	77.2091	76.3102	0	0	0	76.2644	76.737	76.5911	76.6173	76.7706	0	0	0	0	0	0	0	0	0	0	0	0	0	0	0	0	0	0	0	0	0	0	0	0	0	0	0	0	76.3733	76.533	0	0	0	76.4506
SP210	0	0	76.3519	0	100	77.6722	77.9928	77.7198	77.1467	77.3878	78.6301	78.353	78.4876	78.6573	78.5083	0	0	0	0	0	0	0	0	0	0	0	0	0	0	0	0	0	0	0	0	0	0	0	0	0	0	0	0	0	0	0	0	0	0
MED-G33	0	0	0	77.2091	77.6722	100	77.9247	77.5249	77.3493	77.9882	77.382	77.6091	77.8811	77.8	77.9957	0	0	0	0	0	0	0	0	0	0	0	0	0	0	0	0	0	0	0	0	0	0	0	0	0	0	0	0	0	0	0	0	0	0
UBA501	0	0	0	76.3102	77.9928	77.9247	99.9999	78.8348	78.9013	79.4028	79.3001	79.3573	79.3066	79.1669	79.2757	0	0	0	0	0	0	0	0	0	0	0	0	0	0	0	0	0	0	0	0	0	0	0	0	0	0	0	0	0	0	0	0	0	0
SP3027	0	0	0	0	77.7198	77.5249	78.8348	99.9999	80.0354	89.9769	80.8412	81.5123	82.0969	81.7239	82.0122	0	0	0	0	0	0	0	0	0	0	0	0	0	0	0	0	0	0	0	0	0	0	0	0	0	0	0	0	0	0	0	0	0	0
SP3088	0	0	0	0	77.1467	77.3493	78.9013	80.0354	100	80.1837	79.3063	79.8211	79.9625	79.6601	79.9156	0	0	0	0	0	0	0	0	0	0	0	0	0	0	0	0	0	0	0	0	0	0	0	0	0	0	0	0	0	0	0	0	0	0
NAT36	0	0	0	0	77.3878	77.9882	79.4028	89.9769	80.1837	100	80.8751	81.8162	81.3346	81.1438	81.3203	0	0	0	0	0	0	0	0	0	0	0	0	0	0	0	0	0	0	0	0	0	0	0	0	0	0	0	0	0	0	0	0	0	0
UBA221	0	0	0	76.2644	78.6301	77.382	79.3001	80.8412	79.3063	80.8751	99.9999	96.7735	90.0006	89.7361	90.3392	0	0	0	0	0	0	0	0	0	0	0	0	0	0	0	0	0	0	0	0	0	0	0	0	0	0	0	0	0	0	0	0	0	0
RS348	0	0	0	76.737	78.353	77.6091	79.3573	81.5123	79.8211	81.8162	96.7735	100	90.4292	90.1433	90.6033	0	0	0	0	0	0	0	0	0	0	0	0	0	0	0	0	0	0	0	0	0	0	0	0	0	0	0	0	0	0	0	0	0	0
UBA530	0	0	0	76.5911	78.4876	77.8811	79.3066	82.0969	79.9625	81.3346	90.0006	90.4292	99.9999	98.1425	97.5219	0	0	0	0	0	0	0	0	0	0	0	0	0	0	0	0	0	0	0	0	0	0	0	0	0	0	0	0	0	0	0	0	0	0
SP100	0	0	0	76.6173	78.6573	77.8	79.1669	81.7239	79.6601	81.1438	89.7361	90.1433	98.1425	100	98.4444	0	0	0	0	0	0	0	0	0	0	0	0	0	0	0	0	0	0	0	0	0	0	0	0	0	0	0	0	0	0	0	0	0	0
UBA602	0	0	0	76.7706	78.5083	77.9957	79.2757	82.0122	79.9156	81.3203	90.3392	90.6033	97.5219	98.4444	99.9999	0	0	0	0	0	0	0	0	0	0	0	0	0	0	0	0	0	0	0	0	0	0	0	0	0	0	0	0	0	0	0	0	0	0
EAC1768	0	0	0	0	0	0	0	0	0	0	0	0	0	0	0	100	96.7638	80.9321	80.8519	81.3711	81.2544	81.2823	77.4471	77.3245	76.8876	76.9715	77.9964	76.9573	77.1504	77.0118	77.0316	0	0	0	0	0	0	0	0	0	0	0	0	0	0	0	0	0	0
SAT165	0	0	0	0	0	0	0	0	0	0	0	0	0	0	0	96.7638	100	81.5458	81.2571	81.3271	81.3152	81.2686	77.5645	77.5136	76.8304	77.0894	78.0542	76.8663	77.3959	77.2341	77.7162	0	0	0	0	0	0	0	0	0	0	0	0	0	0	0	0	0	0
UBA251	0	0	0	0	0	0	0	0	0	0	0	0	0	0	0	80.9321	81.5458	100	93.3863	88.3341	88.5013	88.6314	77.8595	77.2461	77.4347	76.8743	77.7668	77.1805	77.3364	76.3481	77.3073	0	0	0	0	0	0	0	0	0	0	0	0	0	0	0	0	0	0
UBA40	0	0	0	0	0	0	0	0	0	0	0	0	0	0	0	80.8519	81.2571	93.3863	100	88.2196	88.5823	88.58	77.4702	77.1491	77.3474	76.8413	77.196	76.802	76.9809	76.6716	76.9436	81.6731	0	0	0	0	81.4528	0	0	0	0	0	0	0	0	0	0	0	0
TARA-ANE-MAG-00019	0	0	0	0	0	0	0	0	0	0	0	0	0	0	0	81.3711	81.3271	88.3341	88.2196	100	98.2877	98.4231	77.7035	77.7495	77.1946	77.4365	78.0065	77.6432	77.5936	76.5788	78.0587	0	0	0	0	0	0	0	0	0	0	0	0	0	0	0	0	0	0
MED921	0	0	0	0	0	0	0	0	0	0	0	0	0	0	0	81.2544	81.3152	88.5013	88.5823	98.2877	100	99.5261	77.716	77.0256	77.0508	77.9877	78.0892	78.1889	77.6654	76.6023	78.2234	0	0	0	0	0	0	0	0	0	0	0	0	0	0	0	0	0	0
TARA-MED-MAG-00080	0	0	0	0	0	0	0	0	0	0	0	0	0	0	0	81.2823	81.2686	88.6314	88.58	98.4231	99.5261	100	77.6553	77.0333	77.1984	77.5647	77.4665	78.1987	77.7473	76.3884	78.0712	0	0	0	0	0	0	0	0	0	0	0	0	0	0	0	0	0	0
TARA-ANW-MAG-00045	0	0	0	0	0	0	0	0	0	0	0	0	0	0	0	77.4471	77.5645	77.8595	77.4702	77.7035	77.716	77.6553	100	91.1068	78.5379	79.3202	78.3123	78.4544	78.3455	78.0664	77.8822	0	0	0	0	0	0	0	0	0	0	0	0	0	0	0	0	0	0
SP338	0	0	0	0	0	0	0	0	0	0	0	0	0	0	0	77.3245	77.5136	77.2461	77.1491	77.7495	77.0256	77.0333	91.1068	100	79.0184	79.7737	78.74	78.6763	78.7968	78.2417	78.3475	0	0	0	0	0	0	0	0	0	0	0	0	0	0	0	0	0	0
UBA39	0	0	76.1412	0	0	0	0	0	0	0	0	0	0	0	0	76.8876	76.8304	77.4347	77.3474	77.1946	77.0508	77.1984	78.5379	79.0184	99.9999	81.4013	80.7244	81.0926	80.6716	79.9243	79.6999	0	0	0	0	0	0	0	0	0	0	0	0	0	0	0	76.1792	75.9492	0
SP175	0	0	0	0	0	0	0	0	0	0	0	0	0	0	0	76.9715	77.0894	76.8743	76.8413	77.4365	77.9877	77.5647	79.3202	79.7737	81.4013	100	81.0103	80.8287	80.8903	80.4826	80.0479	0	0	0	0	0	0	0	0	0	0	0	0	0	0	0	0	0	0
NAT150	0	0	0	0	0	0	0	0	0	0	0	0	0	0	0	77.9964	78.0542	77.7668	77.196	78.0065	78.0892	77.4665	78.3123	78.74	80.7244	81.0103	100	90.0593	90.5374	89.6096	88.368	0	0	0	0	0	0	0	0	0	0	0	0	0	0	0	75.7911	0	0
UBA125	0	0	75.6486	0	0	0	0	0	0	0	0	0	0	0	0	76.9573	76.8663	77.1805	76.802	77.6432	78.1889	78.1987	78.4544	78.6763	81.0926	80.8287	90.0593	99.9999	90.7768	87.9598	87.0837	0	0	0	0	0	0	0	0	0	0	0	0	0	0	0	76.0996	76.2989	0
SAT218	0	0	0	0	0	0	0	0	0	0	0	0	0	0	0	77.1504	77.3959	77.3364	76.9809	77.5936	77.6654	77.7473	78.3455	78.7968	80.6716	80.8903	90.5374	90.7768	100	88.4672	87.7677	0	0	0	0	0	0	0	0	0	0	0	0	0	0	0	0	0	0
UBA84	0	0	0	0	0	0	0	0	0	0	0	0	0	0	0	77.0118	77.2341	76.3481	76.6716	76.5788	76.6023	76.3884	78.0664	78.2417	79.9243	80.4826	89.6096	87.9598	88.4672	99.9999	89.9882	0	0	0	0	0	0	0	0	0	0	0	0	0	0	0	0	0	0
SP3051	0	0	0	0	0	0	0	0	0	0	0	0	0	0	0	77.0316	77.7162	77.3073	76.9436	78.0587	78.2234	78.0712	77.8822	78.3475	79.6999	80.0479	88.368	87.0837	87.7677	89.9882	100	0	0	0	0	0	0	0	0	0	0	0	0	0	0	0	0	0	0
TARA-PSW-MAG-00075	0	0	0	0	0	0	0	0	0	0	0	0	0	0	0	0	0	0	81.6731	0	0	0	0	0	0	0	0	0	0	0	0	100	86.1513	81.4693	85.8062	84.523	84.2025	77.9423	77.5255	77.8204	77.4294	78.684	77.5131	0	0	0	0	0	0
UBA250	0	0	0	0	0	0	0	0	0	0	0	0	0	0	0	0	0	0	0	0	0	0	0	0	0	0	0	0	0	0	0	86.1513	99.9998	85.5861	90.8124	90.0897	88.7691	77.5883	77.5258	77.9116	77.4278	78.0395	77.2344	0	0	0	0	0	0
SP42	0	0	0	0	0	0	0	0	0	0	0	0	0	0	0	0	0	0	0	0	0	0	0	0	0	0	0	0	0	0	0	81.4693	85.5861	100	83.4512	83.5689	82.8715	77.6036	76.9551	77.0215	76.8485	76.6997	76.9195	0	0	0	0	0	0
SAT1510	0	0	0	0	0	0	0	0	0	0	0	0	0	0	0	0	0	0	0	0	0	0	0	0	0	0	0	0	0	0	0	85.8062	90.8124	83.4512	100	90.8612	91.0551	78.346	77.788	77.4954	77.6402	78.1472	77.2021	0	0	0	0	0	0
UBA171	0	0	0	0	0	0	0	0	0	0	0	0	0	0	0	0	0	0	0	0	0	0	0	0	0	0	0	0	0	0	0	84.523	90.0897	83.5689	90.8612	99.9999	89.1676	77.5165	77.5071	77.5748	77.5105	77.3389	77.6277	0	0	0	0	0	0
TARA-MED-MAG-00095	0	0	0	0	0	0	0	0	0	0	0	0	0	0	0	0	0	0	81.4528	0	0	0	0	0	0	0	0	0	0	0	0	84.2025	88.7691	82.8715	91.0551	89.1676	100	77.7762	78.221	77.5281	77.7555	77.709	77.493	0	0	0	0	0	0
UBA20	0	0	0	0	0	0	0	0	0	0	0	0	0	0	0	0	0	0	0	0	0	0	0	0	0	0	0	0	0	0	0	77.9423	77.5883	77.6036	78.346	77.5165	77.7762	99.9999	79.2484	78.8076	78.6234	78.8418	78.9418	0	0	0	0	0	0
UBA182	0	0	0	0	0	0	0	0	0	0	0	0	0	0	0	0	0	0	0	0	0	0	0	0	0	0	0	0	0	0	0	77.5255	77.5258	76.9551	77.788	77.5071	78.221	79.2484	99.9999	89.1384	89.5794	89.4734	89.7923	0	0	0	0	0	0
UBA558	0	0	0	0	0	0	0	0	0	0	0	0	0	0	0	0	0	0	0	0	0	0	0	0	0	0	0	0	0	0	0	77.8204	77.9116	77.0215	77.4954	77.5748	77.5281	78.8076	89.1384	100	93.3773	93.7846	94.0477	0	0	0	0	0	0
TARA-PSW-MAG-00057	0	0	0	0	0	0	0	0	0	0	0	0	0	0	0	0	0	0	0	0	0	0	0	0	0	0	0	0	0	0	0	77.4294	77.4278	76.8485	77.6402	77.5105	77.7555	78.6234	89.5794	93.3773	100	95.9309	96.1392	0	0	0	0	0	0
UBA98	0	0	0	0	0	0	0	0	0	0	0	0	0	0	0	0	0	0	0	0	0	0	0	0	0	0	0	0	0	0	0	78.684	78.0395	76.6997	78.1472	77.3389	77.709	78.8418	89.4734	93.7846	95.9309	99.9999	97.7868	0	0	0	0	0	0
ARS91	0	0	0	0	0	0	0	0	0	0	0	0	0	0	0	0	0	0	0	0	0	0	0	0	0	0	0	0	0	0	0	77.5131	77.2344	76.9195	77.2021	77.6277	77.493	78.9418	89.7923	94.0477	96.1392	97.7868	100	0	0	0	0	0	0
Guaymas21	76.3187	0	0	76.3733	0	0	0	0	0	0	0	0	0	0	0	0	0	0	0	0	0	0	0	0	0	0	0	0	0	0	0	0	0	0	0	0	0	0	0	0	0	0	0	100	97.5021	77.5718	76.9392	77.1712	78.0225
UBA58	75.9036	0	0	76.533	0	0	0	0	0	0	0	0	0	0	0	0	0	0	0	0	0	0	0	0	0	0	0	0	0	0	0	0	0	0	0	0	0	0	0	0	0	0	0	97.5021	100	77.7774	77.0347	77.0864	78.0512
MED-G36	0	0	0	0	0	0	0	0	0	0	0	0	0	0	0	0	0	0	0	0	0	0	0	0	0	0	0	0	0	0	0	0	0	0	0	0	0	0	0	0	0	0	0	77.5718	77.7774	100	77.0133	76.9066	77.4914
UBA500	0	0	0	0	0	0	0	0	0	0	0	0	0	0	0	0	0	0	0	0	0	0	0	0	76.1792	0	75.7911	76.0996	0	0	0	0	0	0	0	0	0	0	0	0	0	0	0	76.9392	77.0347	77.0133	100	99.6996	77.3607
TARA-IOS-MAG-00030	0	0	0	0	0	0	0	0	0	0	0	0	0	0	0	0	0	0	0	0	0	0	0	0	75.9492	0	0	76.2989	0	0	0	0	0	0	0	0	0	0	0	0	0	0	0	77.1712	77.0864	76.9066	99.6996	100	77.5702
MGIIBin14	0	0	0	76.4506	0	0	0	0	0	0	0	0	0	0	0	0	0	0	0	0	0	0	0	0	0	0	0	0	0	0	0	0	0	0	0	0	0	0	0	0	0	0	0	78.0225	78.0512	77.4914	77.3607	77.5702	100
UBA175	0	0	0	0	0	0	0	0	0	0	0	0	0	0	0	0	0	0	0	0	0	0	0	0	0	0	0	0	0	0	0	0	0	0	0	0	0	0	0	0	0	0	0	78.1901	77.7173	79.4128	77.4155	77.4246	80.704
UBA34	0	0	0	76.2957	0	0	0	0	0	0	0	0	0	0	0	0	0	0	0	0	0	0	0	0	0	0	0	0	0	0	0	0	0	0	0	0	0	0	0	0	0	0	0	78.9488	78.6343	79.0527	77.2083	77.2233	80.8594
UBA106	0	0	0	0	0	0	0	0	0	0	0	0	0	0	0	0	0	0	0	0	0	0	0	0	0	0	0	0	0	0	0	0	0	0	0	0	0	0	0	0	0	0	0	76.7055	76.8829	77.1395	77.3392	77.0697	77.9619
SAT2681	0	0	0	0	0	0	0	0	0	0	0	0	0	0	0	0	0	0	0	0	0	0	0	0	0	0	0	0	0	0	0	0	0	0	0	0	0	0	0	0	0	0	0	76.6901	77.1034	76.814	76.8807	76.898	77.966
MED-G37	0	0	0	0	0	0	0	0	84.6832	0	0	0	0	0	0	0	0	0	0	0	0	0	0	0	0	0	0	0	0	0	0	0	0	0	0	0	0	0	0	0	0	0	0	77.4574	77.2102	76.8763	79.0248	77.6143	78.4243
UBA108	0	0	0	0	0	0	0	0	0	0	0	0	0	0	0	0	0	0	0	0	0	0	0	0	0	0	0	0	0	0	0	0	0	0	0	0	0	0	0	0	0	0	0	76.8626	76.5942	76.7018	78.9451	77.0716	77.5528
UBA126	0	0	0	0	0	0	0	0	86.0615	0	0	0	0	0	0	0	0	0	0	0	0	0	0	0	0	0	0	0	0	0	0	0	0	0	0	0	0	0	0	0	0	0	0	77.1062	77.0708	77.02	79.5741	77.1851	78.1298
UBA193	0	0	0	0	0	0	0	0	0	0	0	0	0	0	0	0	0	0	0	0	0	0	0	0	0	0	0	0	0	0	0	0	0	0	0	0	0	0	0	0	0	0	0	76.6077	76.5151	76.6753	79.1915	76.756	77.7642
ARS96	0	0	0	0	0	0	0	0	0	0	0	0	0	0	0	0	0	0	0	0	0	0	0	0	0	0	0	0	0	0	0	0	0	0	0	0	0	0	0	0	0	0	0	76.9662	77.1422	77.3942	77.5029	77.272	78.0913
UBA105	0	0	0	0	0	0	0	0	0	0	0	0	0	0	0	0	0	0	0	0	0	0	0	0	0	0	0	0	0	0	0	0	0	0	0	0	0	0	0	0	0	0	0	76.9438	76.6776	77.1644	78.1201	77.1587	79.0634
REDSEA-S03-B6	0	0	0	0	0	0	0	0	0	0	0	0	0	0	0	0	0	0	0	0	0	0	0	0	0	0	0	0	0	0	0	0	0	0	0	0	0	0	0	0	0	0	0	77.2385	77.561	77.278	77.8281	76.9818	78.3787
UBA529	0	0	0	0	0	0	0	0	81.9565	0	0	0	0	0	0	0	0	0	0	0	0	0	0	0	0	0	0	0	0	0	0	0	0	0	0	0	0	0	0	0	0	0	0	76.9495	77.1059	77.0883	78.5499	77.6658	78.7844
UBA557	0	0	0	0	0	0	0	0	0	0	0	0	0	0	0	0	0	0	0	0	0	0	0	0	0	0	0	0	0	0	0	0	0	0	0	0	0	0	0	0	0	0	0	0	0	0	76.3808	76.2986	0
TMED97	0	0	0	0	0	0	0	0	0	0	0	0	0	0	0	0	0	0	0	0	0	0	0	0	0	0	0	0	0	0	0	0	0	0	0	0	0	0	0	0	0	0	0	0	0	0	76.5069	76.6318	0
NP1344	0	0	0	0	0	0	0	0	0	0	0	0	0	0	0	0	0	0	0	0	0	0	0	0	0	0	0	0	0	0	0	0	0	0	0	0	0	0	0	0	0	0	0	0	0	0	76.6882	76.8739	0
NAT302	0	0	0	0	0	0	0	0	0	0	0	0	0	0	0	0	0	0	0	0	0	0	0	0	0	0	0	0	0	0	0	0	0	0	0	0	0	0	0	0	0	0	0	0	0	0	76.5493	76.8417	0
TMED129	0	0	0	0	0	0	0	0	0	0	0	0	0	0	0	0	0	0	0	0	0	0	0	0	0	0	0	0	0	0	0	0	0	0	0	0	0	0	0	0	0	0	0	0	0	0	76.5109	76.4303	0
TARA-ION-MAG-00033	0	0	0	0	0	0	0	0	0	0	0	0	0	0	0	0	0	0	0	0	0	0	0	0	0	0	0	75.5042	0	0	0	0	0	0	0	0	0	0	0	0	0	0	0	0	0	0	76.6449	76.8111	0
SP3014	0	0	0	0	0	0	0	0	0	0	0	0	0	0	0	0	0	0	0	0	0	0	0	0	75.8951	0	0	75.691	0	0	0	0	0	0	0	0	0	0	0	0	0	0	0	0	0	0	76.7847	76.8614	0
SAT1553	0	0	0	0	0	0	0	0	0	0	0	0	0	0	0	0	0	0	0	0	0	0	0	0	0	0	0	75.7017	0	0	0	0	0	0	0	0	0	0	0	0	0	0	0	0	0	0	76.3509	76.2943	0
UBA36	0	0	0	0	0	0	0	0	0	0	0	0	0	0	0	0	0	0	0	0	0	0	0	0	0	0	0	0	0	0	0	0	0	0	0	0	0	0	0	0	0	0	0	0	0	0	76.004	75.9289	0
REDSEA-S30-B12	0	0	0	0	0	0	0	0	0	0	0	0	0	0	0	0	0	0	0	0	0	0	0	0	0	0	0	0	0	0	0	0	0	0	0	0	0	0	0	0	0	0	0	0	0	0	76.3058	76.2758	0
UBA622	0	0	0	0	0	0	0	0	0	0	0	0	0	0	0	0	0	0	0	0	0	0	0	0	0	0	0	0	0	0	0	0	0	0	0	0	0	0	0	0	0	0	0	77.411	77.1649	0	0	0	76.9775
SAT1460	0	0	0	76.4253	0	0	0	0	0	0	0	0	0	0	0	0	0	0	0	0	0	0	0	0	0	0	0	0	0	0	0	0	0	0	0	0	0	0	0	0	0	0	0	76.5207	76.5894	0	0	0	0
NAT234	75.778	0	0	76.2634	0	0	0	0	0	0	0	0	0	0	0	0	0	0	0	0	0	0	0	0	0	0	0	0	0	0	0	0	0	0	0	0	0	0	0	0	0	0	0	76.9206	77.1248	0	0	0	77.0374
RS392	0	0	0	0	0	0	0	0	0	0	0	0	0	0	0	0	0	0	0	0	0	0	0	0	0	0	0	0	0	0	0	0	0	0	0	0	0	0	0	0	0	0	0	77.3238	77.5854	0	0	0	0
TARA-ION-MAG-00034	0	0	0	0	0	0	0	0	0	0	0	0	0	0	0	0	0	0	0	0	0	0	0	0	0	0	0	0	0	0	0	0	0	0	0	0	0	0	0	0	0	0	0	0	0	0	0	0	0
SP3092	0	0	0	0	0	0	0	0	0	0	0	0	0	0	0	0	0	0	0	0	0	0	0	0	0	0	0	0	0	0	0	0	0	0	0	0	0	0	0	0	0	0	0	0	0	0	0	0	0
UBA464	0	0	0	0	0	0	0	0	0	0	0	0	0	0	0	0	0	0	0	0	0	0	0	0	0	0	0	0	0	0	0	0	0	0	0	0	0	0	0	0	0	0	0	0	0	0	0	0	0
RS443	0	0	0	0	0	0	0	0	0	0	0	0	0	0	0	0	0	0	0	0	0	0	0	0	0	0	0	0	0	0	0	0	0	0	0	0	0	0	0	0	0	0	0	0	0	0	0	0	0
SP3093	0	0	0	0	0	0	0	0	0	0	0	0	0	0	0	0	0	0	0	0	0	0	0	0	0	0	0	0	0	0	0	0	0	0	0	0	0	0	0	0	0	0	0	0	0	0	0	0	0
SP88	0	0	0	0	0	0	0	0	0	0	0	0	0	0	0	0	0	0	0	0	0	0	0	0	0	0	0	0	0	0	0	0	0	0	0	0	0	0	0	0	0	0	0	0	0	0	0	0	0
TARA-ION-MAG-00040	0	0	0	0	0	0	0	0	0	0	0	0	0	0	0	0	0	0	0	0	0	0	0	0	0	0	0	0	0	0	0	0	0	0	0	0	0	0	0	0	0	0	0	0	0	0	0	0	0
TARA-ION-MAG-00044	0	0	0	0	0	0	0	0	0	0	0	0	0	0	0	0	0	0	0	0	0	0	0	0	0	0	0	0	0	0	0	0	0	0	0	0	0	0	0	0	0	0	0	0	0	0	0	0	0
SP3068	0	0	0	0	0	0	0	0	0	0	0	0	0	0	0	0	0	0	0	0	0	0	0	0	0	0	0	0	0	0	0	0	0	0	0	0	0	0	0	0	0	0	0	0	0	0	0	0	0
MED743	0	0	0	0	0	0	0	0	0	0	0	0	0	0	0	0	0	0	0	0	0	0	0	0	0	0	0	0	0	0	0	0	0	0	0	0	0	0	0	0	0	0	0	0	0	0	0	0	0
UBA112	0	0	0	0	0	0	0	0	0	0	0	0	0	0	0	0	0	0	0	0	0	0	0	0	0	0	0	0	0	0	0	0	0	0	0	0	0	0	0	0	0	0	0	0	0	0	0	0	0
REDSEA-S40-B11N13	0	0	0	0	0	0	0	0	0	0	0	0	0	0	0	0	0	0	0	0	0	0	0	0	0	0	0	0	0	0	0	0	0	0	0	0	0	0	0	0	0	0	0	0	0	0	0	0	0
REDSEA-S41-B6	0	0	0	0	0	0	0	0	0	0	0	0	0	0	0	0	0	0	0	0	0	0	0	0	0	0	0	0	0	0	0	0	0	0	0	0	0	0	0	0	0	0	0	0	0	0	0	0	0
ARS58	0	0	0	0	0	0	0	0	0	0	0	0	0	0	0	0	0	0	0	0	0	0	0	0	0	0	0	0	0	0	0	0	80.4929	0	80.933	0	0	0	0	0	0	0	0	0	0	0	0	0	0
RS354	0	0	0	0	0	0	0	0	0	0	0	0	0	0	0	0	0	0	0	0	0	0	0	0	0	0	0	0	0	0	0	0	0	0	0	0	0	0	0	0	0	0	0	0	0	0	0	0	0
REDSEA-S11-B3N4	0	0	0	0	0	0	0	0	0	0	0	0	0	0	0	0	0	0	0	0	0	0	0	0	0	0	0	0	0	0	0	0	0	0	0	0	0	0	77.7372	0	0	0	0	0	0	0	0	0	0
Guaymas23	0	0	0	0	0	0	0	0	0	0	0	0	0	0	0	0	0	0	0	0	0	0	0	0	0	0	0	0	0	0	0	0	0	0	0	0	0	0	0	0	0	0	0	78.2772	78.7692	0	0	0	77.2894
RS462	0	0	0	0	0	0	0	0	0	0	0	0	0	0	0	0	0	0	0	0	0	0	0	0	0	0	0	0	0	0	0	0	0	0	0	0	0	0	0	0	0	0	0	0	77.3945	0	0	0	0
SP3067	0	0	0	0	0	0	0	0	0	0	0	0	0	0	0	0	0	0	0	0	0	0	0	0	0	0	0	0	0	0	0	0	0	0	0	0	0	0	0	0	0	0	0	0	0	0	0	0	0
SP192	0	0	0	0	0	0	0	0	0	0	0	0	0	0	0	0	0	0	0	0	0	0	0	0	0	0	0	0	0	0	0	0	0	0	0	0	0	0	0	0	0	0	0	0	0	0	0	0	0
MED710	0	0	0	0	0	0	0	0	0	0	0	0	0	0	0	0	0	0	0	0	0	0	0	0	0	0	0	0	0	0	0	0	0	0	0	0	0	0	0	0	0	0	0	0	0	0	0	0	0
MED-G35	0	0	0	0	0	0	0	0	0	0	0	0	0	0	0	0	0	0	0	0	0	0	0	0	0	0	0	0	0	0	0	0	0	0	0	0	0	0	0	0	0	0	0	0	77.7353	0	0	0	0
CPC89	0	0	0	0	0	0	0	0	0	0	0	0	0	0	0	0	0	0	0	0	0	0	0	0	0	0	0	0	0	0	0	0	0	0	0	0	0	0	0	0	0	0	0	0	0	0	0	0	0
UBA99	0	0	0	0	0	0	0	0	0	0	0	0	0	0	0	0	0	0	0	0	0	0	0	0	0	0	0	0	0	0	0	0	0	0	0	0	0	0	0	0	0	0	0	77.7518	77.7949	77.724	76.1274	0	76.5996
Guaymas29	0	0	0	0	0	0	0	0	0	0	0	0	0	0	0	0	0	0	0	0	0	0	0	0	0	0	0	0	0	0	0	0	0	0	0	0	0	0	0	0	0	0	0	78.2137	77.6501	78.1098	76.4479	76.3369	76.7601
UBA260	0	0	0	0	0	0	0	0	0	0	0	0	0	0	0	0	0	0	0	0	0	0	0	0	76.905	0	0	0	0	0	0	0	0	0	0	0	0	0	0	0	0	0	0	0	0	76.5456	75.8459	75.9597	0
ARS1134	0	0	0	0	0	0	0	0	0	0	0	0	0	0	0	0	0	0	0	0	0	0	0	0	77.3067	0	0	0	0	0	0	0	0	0	0	0	0	0	0	0	0	0	0	0	0	76.8559	76.4735	76.3195	0
SAT102	0	0	0	0	0	0	0	0	0	0	0	0	0	0	0	0	0	0	0	0	0	0	0	0	76.9124	0	0	0	0	0	0	0	0	0	0	0	0	0	0	0	0	0	0	0	0	0	76.1867	76.3516	0
TARA-RED-MAG-00062	0	0	0	0	0	0	0	0	0	0	0	0	0	0	0	0	0	0	0	0	0	0	0	0	77.2222	0	0	0	0	0	0	0	0	0	0	0	0	0	0	0	0	0	0	0	0	0	76.2567	76.2418	0
UBA9	0	0	0	0	0	0	0	0	0	0	0	0	0	0	0	0	0	0	0	0	0	0	0	0	77.2932	0	0	75.6125	0	0	0	0	0	0	0	0	0	0	0	0	0	0	0	0	0	0	76.6576	76.785	0
MED846	0	0	0	0	0	0	0	0	0	0	0	0	0	0	0	0	0	0	0	0	0	0	0	0	79.249	75.4496	0	75.622	0	0	0	0	0	0	0	0	0	0	0	0	0	0	0	0	0	76.6939	77.0686	76.7145	0
UBA89	0	0	0	0	0	0	0	0	0	0	0	0	0	0	0	0	0	0	0	0	0	0	0	0	78.7667	0	0	0	75.5256	0	0	0	0	0	0	0	0	0	0	0	0	0	0	0	0	76.6062	76.4268	76.5123	0
UBA605	0	0	0	0	0	0	0	0	0	0	0	0	0	0	0	0	0	0	0	0	0	0	0	0	79.0958	75.592	0	75.8177	75.5451	0	0	0	0	0	0	0	0	0	0	0	0	0	0	0	0	76.7457	76.6454	76.7674	0
TARA-PSE-MAG-00070	0	0	0	0	0	0	0	0	0	0	0	0	0	0	0	0	0	0	0	0	0	0	0	0	78.4562	0	0	0	0	0	0	0	0	0	0	0	0	0	0	0	0	0	0	0	0	0	76.0157	76.0231	0
NAT86	0	0	0	0	0	0	0	0	0	0	0	0	0	0	0	0	0	0	0	0	0	0	0	0	87.9431	0	0	0	0	0	0	0	0	0	0	0	0	0	0	0	0	0	0	0	0	0	76.4533	76.4223	0
UBA439	0	0	0	0	0	0	0	0	0	0	0	0	0	0	0	0	0	0	0	0	0	0	0	0	82.2118	0	0	76.1131	75.523	0	0	0	0	0	0	0	0	0	0	0	0	0	0	0	0	76.9529	76.8204	76.7468	0
SAT116	0	0	0	0	0	0	0	0	0	0	0	0	0	0	0	0	0	0	0	0	0	0	0	0	82.2666	0	0	0	0	0	0	0	0	0	0	0	0	0	0	0	0	0	0	0	0	0	76.8243	76.6902	0
Cayman51-deep	76.8609	0	0	76.531	0	0	0	0	0	0	0	0	0	0	0	0	0	0	0	0	0	0	0	0	0	0	0	0	0	0	0	0	0	0	0	0	0	0	0	0	0	0	0	78.6186	79.24	0	0	0	76.725
UBA528	76.4314	0	0	76.2913	0	0	0	0	0	0	0	0	0	0	0	0	0	0	0	0	0	0	0	0	0	0	0	0	0	0	0	0	0	0	0	0	0	0	0	0	0	0	0	77.7364	77.8724	0	0	0	76.7073
SP231	0	0	0	0	0	0	0	0	0	0	0	0	0	0	0	0	0	0	0	0	0	0	0	0	0	0	0	0	0	0	0	0	0	0	0	0	0	0	0	0	0	0	0	77.0607	76.9477	0	0	0	77.1546
Guaymas22	76.6266	0	0	76.1363	0	0	0	0	0	0	0	0	0	0	0	0	0	0	0	0	0	0	0	0	0	0	0	0	0	0	0	0	0	0	0	0	0	0	0	0	0	0	0	78.5623	78.639	0	0	0	76.8146
UBA54	76.7668	0	0	76.5205	0	0	0	0	0	0	0	0	0	0	0	0	0	0	0	0	0	0	0	0	0	0	0	0	0	0	0	0	0	0	0	0	0	0	0	0	0	0	0	78.6794	77.9396	0	0	0	76.6318
MED-G34	0	0	0	0	0	0	0	0	0	0	0	0	0	0	0	0	0	0	0	0	0	0	0	0	0	0	0	0	0	0	0	0	0	0	0	0	0	0	0	0	0	0	0	78.3254	77.3861	0	0	0	76.2925
UBA623	0	0	0	0	0	0	0	0	0	0	0	0	0	0	0	0	0	0	0	0	0	0	0	0	0	0	0	0	0	0	0	0	0	0	0	0	0	0	0	0	0	0	0	78.2784	77.4325	0	0	0	76.7224
TARA-ANE-MAG-00052	0	0	0	0	0	0	0	0	0	0	0	0	0	0	0	0	0	0	0	0	0	0	0	0	0	0	0	0	0	0	0	0	0	0	0	0	0	0	0	0	0	0	0	76.5529	77.0943	0	0	0	76.5109
TARA-PSW-MAG-00073	0	0	0	0	0	0	0	0	0	0	0	0	0	0	0	0	0	0	0	0	0	0	0	0	0	0	0	0	0	0	0	0	0	0	0	0	0	0	0	0	0	0	0	76.2426	76.8355	0	0	0	77.2682
UBA101	0	0	0	0	0	0	0	0	0	0	0	0	0	0	0	0	0	0	0	0	0	0	0	0	0	0	0	0	0	0	0	0	0	0	0	0	0	0	0	0	0	0	0	76.7692	76.6711	0	0	0	76.6736
UBA540	0	0	0	0	0	0	0	0	0	0	0	0	0	0	0	0	0	0	0	0	0	0	0	0	0	0	0	0	0	0	0	0	0	0	0	0	0	0	0	0	0	0	0	77.0653	77.0318	0	0	0	77.0124
RS814	0	0	0	0	0	0	0	0	0	0	0	0	0	0	0	0	0	0	0	0	0	0	0	0	0	0	0	0	0	0	0	0	0	0	0	0	0	0	0	0	0	0	0	76.8785	76.8393	0	0	0	76.9482
MGIIBin18	0	0	0	0	0	0	0	0	0	0	0	0	0	0	0	0	0	0	0	0	0	0	0	0	0	0	0	0	0	0	0	0	0	0	0	0	0	0	0	0	0	0	0	77.1222	77.273	0	0	0	76.8576
SP3107	0	0	0	0	0	0	0	0	0	0	0	0	0	0	0	0	0	0	0	0	0	0	0	0	0	0	0	0	0	0	0	0	0	0	0	0	0	0	0	0	0	0	0	77.2766	77.3534	0	77.3035	0	76.9932
UBA220	0	0	0	0	0	0	0	0	0	0	0	0	0	0	0	0	0	0	0	0	0	0	0	0	0	0	0	0	0	0	0	0	0	0	0	0	0	0	0	0	0	0	0	76.4634	76.7177	0	76.531	0	77.1597
SP3115	0	0	0	0	0	0	0	0	0	0	0	0	0	0	0	0	0	0	0	0	0	0	0	0	0	0	0	0	0	0	0	0	0	0	0	0	0	0	0	0	0	0	0	0	0	0	0	0	0
UBA200	0	0	0	0	0	0	0	0	0	0	0	0	0	0	0	0	0	0	0	0	0	0	0	0	0	0	0	0	0	0	0	0	0	0	0	0	0	0	0	0	0	0	0	0	0	0	0	0	76.7232
NP84	0	0	0	0	0	0	0	0	0	0	0	0	0	0	0	0	0	0	0	0	0	0	0	0	0	0	0	0	0	0	0	0	0	0	0	0	0	0	0	0	0	0	0	77.1432	77.0661	0	0	0	0
UBA4	0	0	0	0	0	0	0	0	0	0	0	0	0	0	0	0	0	0	0	0	0	0	0	0	0	0	0	0	0	0	0	0	0	0	0	0	0	0	0	0	0	0	0	0	0	0	0	0	0
UBA438	0	0	0	0	0	0	0	0	0	0	0	0	0	0	0	0	0	0	0	0	0	0	0	0	0	0	0	0	0	0	0	0	0	0	0	0	0	0	0	0	0	0	0	76.7485	76.5904	0	0	0	0
TARA-ASW-MAG-00013	0	0	0	0	0	0	0	0	0	0	0	0	0	0	0	0	0	0	0	0	0	0	0	0	0	0	0	0	0	0	0	0	0	0	0	0	0	0	0	0	0	0	0	0	0	0	0	0	0
TARA-ANW-MAG-00046	0	0	0	0	0	0	0	0	0	0	0	0	0	0	0	0	0	0	0	0	0	0	0	0	0	0	0	0	0	0	0	0	0	0	0	0	0	0	0	0	0	0	0	0	0	0	0	0	0
SP3063	0	0	0	0	0	0	0	0	0	0	0	0	0	0	0	0	0	0	0	0	0	0	0	0	0	0	0	0	0	0	0	76.2839	0	0	0	0	0	0	0	0	0	0	0	77.2237	77.2048	0	0	0	77.0348
UBA180	0	0	0	0	0	0	0	0	0	0	0	0	0	0	0	0	0	0	0	0	0	0	0	0	0	0	0	0	0	0	0	0	0	0	0	0	0	0	0	0	0	0	0	76.2648	76.2884	0	0	0	0
UBA3	0	0	0	0	0	0	0	0	0	0	0	0	0	0	0	0	0	0	0	0	0	0	0	0	0	0	0	0	0	0	0	0	0	0	0	0	0	0	0	0	0	0	0	0	0	0	0	0	0
UBA560	0	0	0	0	0	0	0	0	0	0	0	0	0	0	0	0	0	0	0	0	0	0	0	0	0	0	0	0	0	0	0	0	0	0	0	0	0	0	0	0	0	0	0	0	0	0	0	0	0
NP1521	0	0	0	0	0	0	0	0	0	0	0	0	0	0	0	0	0	0	0	0	0	0	0	0	0	0	0	0	0	0	0	0	0	0	0	0	0	0	0	0	0	0	0	0	0	0	0	0	0
UBA601	0	0	0	0	0	0	0	0	0	0	0	0	0	0	0	0	0	0	0	0	0	0	0	0	0	0	0	0	0	0	0	0	0	0	0	0	0	0	0	0	0	0	83.5096	0	0	0	77.1116	76.9426	0
IN34	0	0	0	0	0	0	0	0	0	0	0	0	0	0	0	0	0	0	0	0	0	0	0	0	0	0	0	0	0	0	0	0	0	0	0	0	0	0	0	0	0	0	0	0	0	0	0	0	0
TARA-ASW-MAG-00021	0	0	0	0	0	0	0	0	0	0	0	0	0	0	0	0	0	0	0	0	0	0	0	0	0	0	0	0	0	0	0	0	0	0	0	0	0	0	0	0	0	0	0	0	0	0	0	0	0
ARS47	0	0	0	0	0	0	0	0	0	0	0	0	0	0	0	0	0	0	0	0	0	0	0	0	0	0	0	0	0	0	0	0	0	0	0	0	0	0	0	0	0	0	0	0	0	0	0	0	0
UBA130	0	0	0	0	0	0	0	0	0	0	0	0	0	0	0	0	0	0	0	0	0	0	0	0	0	0	0	0	0	0	0	0	0	0	0	0	0	0	0	0	0	0	85.382	0	0	0	0	0	0
UBA181	0	0	0	0	0	0	0	0	0	0	0	0	0	0	0	0	0	0	0	0	0	0	0	0	0	0	0	0	0	0	0	0	0	0	0	0	0	0	0	0	0	0	0	0	0	0	0	0	0
TARA-ANE-MAG-00063	0	0	0	0	0	0	0	0	0	0	0	0	0	0	0	0	0	0	0	0	0	0	0	0	0	0	0	0	0	0	0	0	0	0	0	0	0	0	0	0	0	0	0	0	0	0	0	0	0
TARA-PON-MAG-00047	0	0	0	0	0	0	0	0	0	0	0	0	0	0	0	0	0	0	0	0	0	0	0	0	0	0	0	0	0	0	0	0	0	0	0	0	0	0	0	0	0	0	0	0	0	0	0	0	0
NP965	0	0	0	0	0	0	0	0	0	0	0	0	0	0	0	0	0	0	0	0	0	0	0	0	0	0	0	0	0	0	0	0	0	0	0	0	0	0	0	0	0	0	0	0	0	0	0	0	0
MED770	0	0	0	0	0	0	0	0	0	0	0	0	0	0	0	0	0	0	0	0	0	0	0	0	0	0	0	0	0	0	0	0	0	0	0	0	0	0	0	0	0	0	0	0	0	0	0	0	0
UBA103	0	0	0	0	0	0	0	0	0	0	0	0	0	0	0	0	0	0	0	0	0	0	0	0	0	0	0	0	0	0	0	0	0	0	0	0	0	0	0	0	0	0	0	0	0	0	0	0	0
TARA-ANW-MAG-00033	0	0	0	0	0	0	0	0	0	0	0	0	0	0	0	0	0	0	0	0	0	0	0	0	0	0	0	0	0	0	0	0	0	0	0	0	0	0	0	0	0	0	0	0	0	0	0	0	0
UBA121	0	0	0	0	0	0	0	0	0	0	0	0	0	0	0	0	0	0	0	0	0	0	0	0	0	0	0	0	0	0	0	0	0	0	0	0	0	0	0	0	0	0	0	0	0	0	77.0275	77.0914	0
UBA498	0	0	0	0	0	0	0	0	0	0	0	0	0	0	0	0	0	0	0	0	0	0	0	0	0	0	0	0	0	0	0	0	0	0	0	0	0	0	0	0	0	0	0	0	0	0	76.7047	76.8803	0
EAC40	0	0	0	0	0	0	0	0	0	0	0	0	0	0	0	0	0	0	0	0	0	0	0	0	0	0	0	0	0	0	0	0	0	0	0	0	0	0	0	0	0	0	0	0	0	0	77.0751	77.336	0
UBA465	0	0	0	0	0	0	0	0	0	0	0	0	0	0	0	0	0	0	0	0	0	0	0	0	0	0	0	0	0	0	0	0	0	0	0	0	0	0	0	0	0	0	0	0	0	0	76.9757	77.173	0
UBA62	0	0	0	0	0	0	0	0	0	0	0	0	0	0	0	0	0	0	0	0	0	0	0	0	0	0	0	0	0	0	0	0	0	0	0	0	0	0	0	0	0	0	0	0	0	0	77.4841	77.1494	0
UBA538	0	0	0	0	0	0	0	0	0	0	0	0	0	0	0	0	0	0	0	0	0	0	0	0	0	0	0	0	0	0	0	0	0	0	0	0	0	0	0	0	0	0	0	0	0	0	0	0	0
SP3007	0	0	0	0	0	0	0	0	0	0	0	0	0	0	0	0	0	0	0	0	0	0	0	0	0	0	0	0	0	0	0	0	0	0	0	0	0	0	0	0	0	0	0	0	0	0	0	0	0
[truncated: 109 more columns]
