# Supplementary material for: Metabolic diversity within the globally abundant Marine Group II Euryarchaea offers insight into ecological patterns
Source: Nat Commun. 2019 Jan 17;10:271. doi: 10.1038/s41467-018-07840-4 (PMC6336850; doi:10.1038/s41467-018-07840-4)
Supplement: Supplementary file 6 — Supplementary Data 3 [file 41467_2018_7840_MOESM6_ESM.xlsx]

## Sheet: CAZy-diversity
GenomeID	CBM40	CBM12	CBM16	CBM44	CBM4	CBM50	CBM5	CBM6	CE10	CE11	CE13	CE14	CE15	CE16	CE1	CE3	CE4	CE6	CE9	GH108	GH109	GH117	GH13	GH16	GH18	GH1	GH20	GH23	GH24	GH29	GH2	GH32	GH30	GH33	GH38	GH39	GH3	GH43	GH4	GH50	GH51	GH53	GH57	GH5	GH65	GH73	GH74	GH77	GH78
TARA-ANE-MAG-00030	0	0	0	0	0	0	0	0	0	0	0	0	0	0	0	2	0	0	0	0	0	0	0	0	0	0	0	0	0	0	0	0	0	0	0	0	0	0	0	0	0	0	0	0	0	0	0	0	0
IN961	0	0	0	0	0	0	0	0	0	0	0	0	0	0	0	0	0	0	0	0	0	0	0	0	0	2	0	0	0	0	0	0	0	0	0	0	0	0	0	0	0	0	1	0	0	0	0	1	0
SP3024	0	0	0	0	0	0	0	0	0	0	0	0	0	0	0	0	0	0	0	0	0	0	2	0	0	0	0	0	0	0	0	0	0	0	0	0	0	0	0	0	0	0	0	0	0	0	0	1	0
SP3025	0	0	0	2	0	0	0	0	0	0	0	0	0	0	1	0	0	0	0	0	0	0	1	0	0	1	0	0	0	0	0	0	0	0	1	0	0	0	0	0	0	0	0	0	0	0	0	0	0
UBA226	0	0	0	2	0	0	0	0	0	0	0	0	0	0	1	0	0	0	0	0	0	0	1	0	0	1	0	0	0	0	0	0	0	0	1	0	0	0	0	0	0	0	1	0	0	0	0	1	0
Guaymas26	0	0	0	0	0	0	0	0	2	0	0	0	0	0	0	0	0	0	0	0	0	0	0	0	0	0	0	0	0	0	0	0	0	0	1	0	0	0	0	0	0	0	0	0	0	0	0	0	0
MGIIBin17	0	0	0	0	0	0	0	0	0	0	0	0	0	0	0	0	0	0	0	0	0	0	0	0	0	0	0	0	0	0	0	0	0	0	0	0	0	0	0	0	0	0	0	0	0	0	0	0	0
NAT11	0	0	0	0	0	0	0	0	0	0	0	0	0	0	0	0	0	0	0	0	0	0	2	0	0	1	0	0	0	0	0	0	0	0	0	0	0	0	0	0	0	0	1	0	0	0	0	1	0
TARA-RED-MAG-00055	0	0	0	0	0	0	0	0	0	0	0	0	0	0	0	0	0	0	0	0	0	0	2	0	0	1	0	0	0	0	0	0	0	0	0	0	0	0	0	0	0	0	1	0	0	0	0	1	0
IN37	0	0	0	0	0	0	0	0	0	0	0	0	0	0	2	0	0	0	0	0	0	0	1	0	0	0	0	0	0	0	0	0	0	0	0	0	0	0	0	0	0	0	1	0	0	0	0	1	0
EAC710	0	0	0	0	0	0	0	0	0	0	0	0	0	0	0	0	0	0	0	0	0	0	2	0	0	0	0	0	0	0	0	0	0	0	0	0	0	0	0	0	0	0	1	0	0	0	0	1	0
SP303	0	0	0	0	0	0	0	0	0	0	0	0	0	0	0	0	0	0	0	0	0	0	2	0	0	0	0	0	0	0	0	0	0	0	0	0	0	0	0	0	0	0	1	0	0	0	0	1	0
Guaymas28	0	0	0	0	0	0	0	0	0	0	0	0	0	2	0	0	0	0	0	0	0	0	1	0	0	0	0	0	0	0	0	0	0	0	0	1	0	0	0	0	0	0	1	0	0	0	0	1	0
SAT38	0	0	0	0	0	0	0	0	0	0	0	0	0	0	0	0	0	0	0	0	0	0	2	2	0	0	0	0	0	0	0	0	0	0	0	0	0	0	0	0	0	0	1	1	0	0	0	1	0
UBA441	0	0	0	0	0	0	0	0	0	0	0	0	0	2	0	0	0	0	0	0	0	0	1	0	0	0	0	0	0	0	0	0	0	0	0	0	0	0	0	0	0	0	1	0	0	0	0	1	0
RS604	0	0	0	0	0	0	0	0	0	0	0	0	0	0	0	0	0	0	0	0	0	0	2	0	0	0	0	0	0	0	0	0	0	0	0	0	0	0	0	0	0	0	2	0	0	0	0	2	0
MED870	0	0	0	2	0	0	0	0	0	0	0	0	0	0	2	0	0	0	0	0	0	0	0	0	0	0	0	0	0	0	1	0	0	0	0	0	0	0	0	0	0	0	1	0	0	0	0	0	0
TARA-ASW-MAG-00017	0	0	0	2	0	0	0	0	0	0	0	0	0	0	0	0	0	0	0	0	0	0	0	0	0	0	0	0	0	0	0	0	0	0	0	0	0	0	0	0	0	0	0	0	0	0	0	0	0
TARA-ASW-MAG-00011	0	0	0	0	0	0	0	0	0	0	0	0	0	0	2	0	0	0	0	0	0	0	1	0	0	1	0	0	1	0	0	0	0	0	0	0	0	0	0	0	0	0	1	0	0	0	0	1	0
UBA53	0	0	0	0	0	0	0	0	0	0	0	0	0	0	0	0	0	0	0	0	0	0	0	0	0	0	0	0	0	0	0	0	0	0	0	0	0	0	0	0	0	0	0	0	0	0	0	2	0
UBA120	0	0	0	0	0	0	0	0	0	0	0	0	0	0	0	0	0	0	0	0	0	0	2	0	0	0	0	0	0	0	0	0	0	0	0	0	0	0	0	0	0	0	1	0	0	0	0	2	0
IN35	0	0	0	0	0	0	0	0	2	0	0	0	0	0	0	0	0	0	0	0	0	0	1	1	0	1	0	0	0	0	2	0	0	0	0	0	0	0	0	0	0	0	0	0	0	0	0	1	0
TARA-ANE-MAG-00024	0	0	0	0	0	0	0	0	0	0	0	0	0	0	0	0	0	0	0	0	0	0	0	2	0	0	0	0	0	0	0	0	0	0	0	0	0	0	0	0	0	0	1	0	0	0	0	1	0
SP3054	0	0	0	0	0	0	0	0	0	0	0	0	0	0	2	0	0	0	0	0	0	0	1	0	0	0	0	0	0	0	0	0	0	0	0	0	0	0	0	0	0	0	1	0	0	0	0	1	0
SP143	0	0	0	0	0	0	0	0	0	0	0	0	0	2	0	0	0	0	0	0	0	0	0	0	0	0	0	0	0	0	0	0	0	0	0	0	0	0	0	0	0	0	0	0	0	0	0	0	0
UBA10	0	0	0	0	0	0	0	0	0	0	0	0	0	0	0	0	0	0	0	0	0	0	0	0	0	0	0	0	0	0	0	0	0	0	0	0	0	0	0	0	0	0	2	0	0	0	0	1	0
MED678	0	0	0	0	0	0	0	0	0	0	0	0	0	0	0	0	0	0	0	0	0	0	0	0	0	0	0	0	0	0	0	0	0	0	0	0	0	0	0	0	0	0	0	0	0	0	0	0	0
NAT279	0	0	0	0	0	0	0	0	0	0	0	0	0	0	0	0	0	0	0	0	0	0	2	0	0	0	0	0	0	0	0	0	0	0	0	0	0	0	0	0	0	0	1	0	0	0	0	1	0
UBA85	0	0	0	0	0	0	0	0	0	0	0	0	0	0	0	0	0	0	0	0	0	0	2	0	0	0	0	0	0	0	0	0	0	0	0	0	0	0	0	0	0	0	1	0	0	0	0	1	0
SAT1485	0	0	0	0	0	0	0	0	0	0	0	0	0	0	0	0	0	0	0	0	0	0	2	0	0	0	0	0	0	0	0	0	0	0	0	0	0	0	0	0	0	0	1	0	0	0	0	1	0
UBA107	0	0	0	0	0	0	0	0	0	0	0	0	0	0	0	0	0	0	0	0	0	0	2	0	0	0	0	0	0	0	0	0	0	0	0	0	0	0	0	0	0	0	1	0	0	0	0	1	0
UBA484	0	0	0	2	0	0	0	0	0	0	0	0	0	0	0	0	0	0	0	0	0	0	1	0	0	0	0	0	0	0	0	0	0	0	0	0	0	0	0	0	0	0	1	0	0	0	0	1	0
IN1222	0	0	0	2	0	0	0	0	1	0	0	0	0	0	0	0	0	0	0	0	0	0	1	0	0	0	0	0	0	0	0	0	0	0	0	0	0	0	0	0	0	0	1	0	0	0	0	1	0
UBA83	0	0	0	2	0	0	0	0	0	0	0	0	0	0	0	0	0	0	0	0	0	0	0	0	0	0	0	0	0	0	0	0	0	0	0	0	0	0	0	0	0	0	1	0	0	0	0	1	0
TARA-ANE-MAG-00027	0	0	0	0	0	0	0	0	0	0	0	0	0	0	0	0	0	0	0	0	0	0	2	0	0	0	0	0	0	0	0	0	0	0	0	0	0	0	0	0	0	0	1	0	0	0	0	1	0
TMED141	0	0	0	2	0	0	0	1	1	0	0	0	0	0	0	0	0	0	0	1	0	0	3	0	0	0	0	0	1	2	1	0	0	0	0	0	0	0	0	0	0	0	0	0	1	0	1	0	0
SAT157	0	0	0	2	0	0	0	0	0	0	0	0	0	0	0	0	0	0	0	0	0	0	1	0	0	0	0	0	0	0	0	0	0	0	0	0	0	0	0	0	0	0	1	0	0	0	0	1	0
UBA559	0	0	0	2	0	0	0	0	0	0	0	0	0	0	0	0	0	0	0	0	0	0	0	0	0	0	0	0	0	0	0	0	0	0	0	0	0	0	0	0	0	0	0	0	0	0	0	0	0
UBA82	0	0	0	0	0	0	0	0	0	0	0	0	0	0	0	0	0	0	0	0	0	0	2	0	0	1	0	0	0	0	0	0	0	0	0	0	0	0	0	0	0	0	1	0	0	0	0	0	0
NAT256	0	0	0	0	0	0	0	0	0	0	0	0	0	0	0	0	0	0	0	0	0	0	0	0	0	2	0	0	0	0	0	0	0	0	0	0	0	0	0	0	0	0	0	0	0	0	0	0	0
MED853	0	0	0	0	0	0	0	0	0	0	0	0	0	0	0	0	0	0	0	0	0	0	2	0	0	0	0	0	0	0	0	0	0	0	0	0	0	0	0	0	0	0	1	0	0	0	0	1	0
NP147	0	0	0	0	0	0	0	0	0	0	0	0	0	2	1	0	0	0	0	0	0	0	1	0	0	1	0	0	0	0	0	0	0	0	0	0	0	0	0	0	0	0	0	0	0	0	0	0	0
NP83	0	0	0	0	0	0	0	0	0	0	0	0	0	2	0	0	0	0	0	0	0	0	1	0	0	1	0	0	0	0	0	0	0	0	0	0	0	0	0	0	0	0	1	0	0	0	0	1	0
UBA461	0	0	0	0	0	0	0	0	0	0	0	0	0	2	0	0	0	0	0	0	0	0	1	0	0	1	0	0	0	0	0	0	0	0	0	0	0	0	0	0	0	0	1	0	0	0	0	1	0
SAT95	0	0	0	0	0	0	0	0	0	0	0	0	0	0	2	0	0	0	0	0	0	0	1	0	0	1	0	0	0	0	0	0	0	0	0	0	0	0	0	0	0	0	1	0	0	0	0	1	0
UBA124	0	0	0	0	0	0	0	0	2	0	0	0	0	0	0	0	0	0	0	0	0	0	1	0	0	1	0	0	0	0	0	0	0	0	0	0	0	0	0	0	0	0	1	0	0	0	0	1	0
SAT122	0	0	0	0	0	0	0	0	0	0	0	0	0	0	0	0	0	0	0	0	0	0	0	2	0	1	0	0	0	0	0	0	0	0	0	0	0	0	0	2	0	0	1	0	0	0	0	1	0
UBA255	0	0	0	0	0	0	0	0	0	0	0	0	0	0	2	0	0	0	0	0	0	0	0	0	0	0	0	0	0	0	0	0	0	0	0	0	0	0	0	0	0	0	0	0	0	0	0	0	0
NP65	0	0	0	0	0	0	0	0	0	0	0	0	0	0	3	0	0	0	0	0	0	0	0	0	0	0	0	0	0	0	0	0	0	0	0	0	0	0	0	0	0	0	0	0	0	0	0	0	0
MED705	0	0	0	0	0	0	0	0	0	0	0	0	0	0	0	0	0	0	0	0	0	0	0	0	0	0	0	0	0	0	0	0	0	0	0	0	0	0	0	0	0	0	0	0	0	0	0	0	0
TARA-ANE-MAG-00055	0	0	0	0	0	0	0	0	0	0	0	0	0	0	2	0	0	0	0	0	0	0	0	0	0	0	0	0	0	0	0	0	0	0	0	0	0	0	0	0	0	0	0	0	0	0	0	0	0
UBA256	0	0	0	0	0	0	0	0	0	0	0	0	0	0	2	0	0	0	0	0	0	0	0	0	0	1	0	0	0	0	0	0	0	0	0	0	0	0	0	0	0	0	0	0	0	0	0	0	0
RS440	0	0	0	0	0	0	0	0	0	0	0	0	0	0	0	0	0	0	0	0	0	0	2	0	0	0	0	0	0	0	0	0	0	0	0	0	0	0	0	0	0	0	1	0	0	0	0	1	0
TARA-PSW-MAG-00056	0	0	0	0	0	0	0	0	0	0	0	0	0	0	0	0	0	0	0	0	0	0	2	0	0	1	0	0	0	0	0	0	0	0	0	0	0	0	0	0	0	0	1	0	0	0	0	1	0
UBA486	0	0	0	2	0	0	0	0	0	0	0	0	0	1	0	0	0	0	0	0	0	0	1	0	0	1	0	0	0	0	0	0	0	0	0	0	0	0	0	0	0	0	1	0	0	0	0	1	0
IN46	0	0	0	2	0	0	0	0	2	0	0	0	0	0	0	0	0	0	0	0	0	0	1	0	0	1	0	0	0	0	0	0	0	0	0	0	0	0	0	0	0	0	1	0	0	0	0	1	0
IN1219	0	0	0	0	0	0	0	0	0	0	0	0	0	0	0	0	0	0	0	0	0	0	2	0	0	1	0	0	0	0	0	0	0	0	0	0	0	0	0	0	0	0	1	0	0	0	0	1	0
UBA561	0	0	0	0	0	0	0	0	0	0	0	0	0	0	0	0	0	0	0	0	0	0	0	0	0	2	0	0	0	0	0	0	0	0	0	0	0	0	0	0	0	0	0	0	0	0	0	0	0
TARA-MED-MAG-00060	0	0	0	2	0	0	0	0	0	0	0	0	0	0	1	0	0	0	0	0	0	0	1	0	0	0	0	0	0	0	0	0	0	0	0	0	0	0	0	0	0	0	1	0	0	0	0	1	0
SAT1329	0	0	0	0	0	0	0	0	0	0	0	0	0	0	0	0	0	0	0	0	0	0	2	0	0	1	0	0	0	0	0	0	0	0	0	0	0	0	0	0	0	0	1	0	0	0	0	1	0
UBA442	0	0	0	0	0	0	0	0	0	0	0	0	0	0	0	0	0	0	0	0	0	0	2	0	0	0	0	0	0	0	0	0	0	0	0	0	0	0	0	0	0	0	1	0	0	0	0	1	0
UBA242	0	0	0	0	0	0	0	0	2	0	0	0	0	0	1	0	0	0	0	0	0	0	0	0	0	0	0	0	0	0	0	0	0	0	0	0	0	0	0	0	0	0	0	0	0	0	0	0	0
UBA258	0	0	0	0	0	0	0	0	2	0	0	0	0	0	1	0	0	0	0	0	0	0	0	0	0	1	0	0	0	0	0	0	0	0	0	0	0	0	0	0	0	0	0	0	0	0	0	0	0
UBA433	0	0	0	2	0	0	0	0	0	0	0	0	0	0	1	0	0	0	0	0	0	0	0	0	0	1	0	0	0	0	0	0	0	0	0	0	0	0	0	0	0	0	0	0	0	0	0	0	0
MG2-GG3puget	0	0	0	2	0	0	0	0	0	0	0	0	0	1	1	0	0	0	0	0	0	0	0	0	0	1	0	0	0	0	0	0	0	0	0	0	0	0	0	0	0	0	0	0	0	0	0	0	0
SAT2781	0	0	0	2	0	0	0	0	0	0	0	0	0	0	2	0	0	0	0	0	0	0	0	0	0	1	0	0	0	0	0	0	0	0	0	0	0	0	0	0	0	0	0	0	0	0	0	0	0
UBA88	0	0	0	2	0	0	0	0	0	0	0	0	0	0	1	0	0	0	0	0	0	0	0	0	0	1	0	0	0	0	0	0	0	0	0	0	0	0	0	0	0	0	0	0	0	0	0	0	0
UBA91	0	0	0	2	0	0	0	0	2	0	0	0	0	0	1	0	0	0	0	0	0	0	0	0	0	1	0	0	0	0	0	0	0	0	0	0	0	0	0	0	0	0	0	0	0	0	0	0	0
TMED99	0	0	0	2	0	0	0	0	0	0	0	0	0	1	0	0	0	0	0	0	0	1	1	0	1	2	0	0	0	0	0	0	0	0	0	0	0	0	0	0	0	0	0	0	0	0	0	0	0
UBA259	0	0	0	2	0	0	0	0	0	0	0	0	0	0	1	0	0	0	0	0	0	0	0	0	0	0	0	0	0	0	0	0	0	0	0	0	0	0	0	0	0	0	0	0	0	0	0	0	0
TARA-PON-MAG-00033	0	0	0	0	0	0	0	0	0	0	0	0	0	2	1	0	0	0	0	0	0	0	0	0	0	2	0	0	0	0	0	0	0	0	0	0	0	0	0	0	0	0	0	0	0	0	0	0	0
ARS60	0	2	0	0	0	0	1	0	1	0	0	0	0	1	1	0	0	0	0	0	0	0	0	0	0	1	0	0	0	0	0	0	0	0	0	0	0	0	0	0	0	0	0	0	0	0	0	0	0
TMED132	0	0	0	0	0	0	0	0	0	0	0	0	0	0	2	0	0	0	0	0	0	0	0	0	0	0	0	0	0	0	0	0	0	0	0	0	0	0	0	0	0	0	1	0	0	0	0	1	0
NAT37	0	0	0	0	0	0	0	0	0	0	0	0	0	2	0	0	0	0	0	0	0	0	0	0	0	1	0	0	0	0	0	0	0	0	0	0	0	0	0	0	0	0	0	0	0	0	0	0	0
TARA-PSW-MAG-00086	0	0	0	0	0	0	0	0	2	0	0	1	0	1	0	0	0	0	0	0	0	0	0	0	0	1	0	0	0	0	0	0	0	0	0	0	0	0	1	0	0	0	1	0	0	0	0	1	0
UBA123	0	0	0	0	0	0	0	0	0	0	0	0	0	2	0	0	0	0	0	0	0	0	0	0	0	1	0	0	0	0	0	0	0	0	0	0	0	0	0	0	0	0	1	0	0	0	0	1	0
TARA-ASW-MAG-00019	0	0	0	0	0	0	0	0	2	0	0	0	0	1	1	0	0	0	0	0	0	0	0	0	0	1	0	0	0	0	0	0	0	0	0	0	0	0	0	0	0	0	0	0	0	0	0	0	0
UBA90	0	0	0	0	0	0	0	0	2	0	0	0	0	1	0	0	0	0	0	0	0	0	1	0	0	1	0	0	0	0	0	0	0	0	0	0	0	0	0	0	0	0	0	0	0	0	0	1	0
UBA229	0	0	0	0	0	0	0	0	2	0	0	0	0	0	1	0	0	0	0	0	0	0	1	0	0	1	0	0	0	0	0	0	0	0	0	0	0	0	0	0	0	0	1	0	0	0	0	1	0
UBA111	0	0	0	0	0	0	0	0	2	0	0	0	0	0	1	0	0	0	0	0	0	0	0	0	0	1	0	0	0	0	0	0	0	0	0	0	0	0	0	0	0	0	0	0	0	0	0	0	0
UBA128	0	0	0	0	0	0	0	0	2	0	0	0	0	1	0	0	0	0	0	0	0	0	1	0	0	1	0	0	0	0	0	0	0	0	0	0	0	0	0	0	0	0	1	0	0	0	0	1	0
TARA-RED-MAG-00049	0	0	0	0	0	0	0	0	0	0	0	0	0	0	0	0	0	0	0	0	0	0	0	0	0	2	0	0	0	0	0	0	0	0	1	0	0	0	0	0	0	0	0	0	0	0	0	0	0
UBA59	0	0	0	0	0	0	0	0	0	0	0	0	0	0	0	0	0	0	0	0	0	0	0	0	0	0	0	0	0	0	0	0	0	0	2	0	0	0	0	0	0	0	0	0	0	0	0	1	0
UBA196	0	0	0	2	0	0	0	0	0	0	0	0	0	0	0	0	0	0	0	0	0	0	1	0	0	1	0	0	0	0	0	0	0	0	1	0	0	0	0	0	0	0	1	0	0	0	0	1	0
MGIIBin15	0	0	0	0	0	0	0	0	0	0	0	0	0	0	0	0	0	0	0	0	0	0	2	0	0	0	0	0	0	0	0	0	0	0	1	1	0	0	0	0	0	0	1	0	0	0	0	1	0
SP210	0	0	0	0	0	0	0	0	3	0	0	0	0	0	0	0	0	0	0	0	0	0	1	0	0	1	0	0	0	0	0	0	0	0	1	0	0	0	0	0	0	0	1	0	0	0	0	1	0
UBA501	0	0	0	0	0	0	0	0	2	0	0	0	0	0	0	0	0	0	0	0	0	0	0	0	0	1	0	0	0	0	0	0	0	0	1	0	0	0	0	0	0	0	1	0	0	0	0	1	0
SP3027	0	0	0	0	0	0	0	0	0	0	0	0	0	0	0	0	0	0	0	0	0	0	0	0	0	0	0	0	0	0	0	0	0	0	3	0	0	0	0	0	0	0	0	0	0	0	0	0	0
NAT36	0	0	0	0	0	0	0	0	0	0	0	0	0	0	0	0	0	0	0	0	0	0	4	0	0	1	1	0	0	0	0	0	0	0	1	0	0	0	0	0	0	0	0	0	0	0	0	0	0
SP3088	0	0	0	0	0	0	0	0	0	0	0	0	0	0	0	0	0	0	0	0	0	0	2	0	0	1	0	0	0	0	0	0	0	0	1	0	0	0	0	0	0	0	1	0	0	0	0	2	0
RS348	0	0	0	0	0	0	0	0	0	0	0	0	0	0	0	0	0	0	0	0	0	0	2	0	0	1	0	0	0	0	0	0	0	0	2	0	0	0	0	0	0	0	1	0	0	0	0	1	0
UBA602	0	0	0	0	0	0	0	0	2	0	0	0	0	0	0	0	0	0	0	0	0	0	1	0	0	1	0	0	0	0	0	0	0	0	1	0	0	0	0	0	0	0	1	0	0	0	0	1	0
SAT165	0	0	0	0	0	0	0	0	0	0	0	0	0	0	0	0	0	0	0	0	0	0	2	0	0	0	0	0	0	0	0	0	0	0	0	0	0	0	0	0	0	0	1	0	0	0	0	1	0
EAC1768	0	0	0	0	0	0	0	0	0	0	0	0	0	0	0	0	0	0	0	0	0	0	2	0	0	0	0	0	0	0	0	0	0	0	0	0	0	0	0	0	0	0	1	0	0	0	0	1	0
UBA40	0	0	0	0	0	0	0	0	0	0	0	0	0	0	2	0	0	0	0	0	0	0	0	0	0	0	0	0	0	0	0	0	0	0	1	0	0	0	0	0	0	0	1	0	0	0	0	1	0
UBA251	0	0	0	0	0	0	0	0	0	0	0	0	0	0	2	0	0	0	0	0	0	0	1	0	0	1	0	0	0	0	0	0	0	0	0	0	0	0	0	0	0	0	1	0	0	0	0	1	0
TARA-ANE-MAG-00019	0	0	0	0	0	0	0	0	0	0	0	0	0	0	2	0	0	0	0	0	0	0	1	0	0	2	0	0	0	0	0	0	0	0	1	0	0	0	0	0	0	0	1	0	0	0	0	1	0
MED921	0	0	0	0	0	0	0	0	0	0	0	0	0	0	0	0	0	0	0	0	0	0	0	0	0	2	0	0	0	0	0	0	0	0	1	0	0	0	0	0	0	0	0	0	0	0	0	0	0
SP338	0	0	0	0	0	0	0	0	0	0	0	0	0	0	0	0	0	0	0	0	0	0	2	0	0	1	0	0	0	0	0	0	0	0	1	0	0	0	0	0	0	0	1	0	0	0	0	1	0
TARA-ANW-MAG-00045	0	0	0	0	0	0	0	0	0	0	0	0	0	0	0	0	0	0	0	0	0	0	2	0	0	0	0	0	0	0	0	0	0	0	1	0	0	0	0	0	0	0	0	0	0	0	0	1	0
UBA39	0	0	0	0	0	0	0	0	0	0	0	0	0	0	0	0	0	0	0	0	0	0	0	0	0	2	0	0	0	0	0	0	0	0	1	0	0	0	0	0	0	0	1	0	0	0	0	1	0
SP175	0	0	0	0	0	0	0	0	3	0	0	0	0	0	0	0	0	0	0	0	0	0	1	0	0	0	0	0	0	0	0	0	0	0	0	0	0	0	0	0	0	0	1	0	0	0	0	1	0
UBA125	0	0	0	0	0	0	0	0	2	0	0	0	0	0	1	0	0	0	0	0	0	0	1	0	0	1	0	0	0	0	0	0	0	0	1	0	0	0	0	0	0	0	1	0	0	0	0	0	0
NAT150	0	0	0	0	0	0	0	0	2	0	0	0	0	0	0	0	0	0	0	0	0	0	1	0	0	1	0	0	0	0	0	0	0	0	1	0	0	0	0	0	0	0	1	0	0	0	0	1	0
SP3051	0	0	0	0	0	0	0	0	3	0	0	0	0	0	0	0	0	0	0	0	0	0	1	0	0	1	0	0	0	0	0	0	0	0	1	0	0	0	0	0	0	0	1	0	0	0	0	1	0
UBA84	0	0	0	0	0	0	0	0	0	0	0	0	0	0	0	0	0	0	0	0	0	0	2	0	0	1	0	0	0	0	0	0	0	0	0	0	0	0	0	0	0	0	0	0	0	0	0	1	0
SAT218	0	0	0	0	0	0	0	0	2	0	0	0	0	0	0	0	0	0	0	0	0	0	1	0	0	1	0	0	0	0	0	0	0	0	2	0	0	0	0	0	0	0	1	0	0	0	0	0	0
TARA-PSW-MAG-00075	0	0	0	0	0	0	0	0	0	0	0	0	0	0	0	0	0	0	0	0	0	0	3	0	0	1	0	0	0	0	0	0	0	0	0	0	0	0	0	0	0	1	1	0	0	0	0	1	0
UBA250	0	0	0	0	0	0	0	0	0	0	0	0	0	0	0	0	0	0	0	0	0	0	4	0	0	1	0	0	0	0	0	0	0	0	0	0	0	0	0	0	0	1	1	0	0	0	0	1	0
SP42	0	0	0	0	0	0	0	0	0	0	0	0	0	0	0	0	0	0	0	0	0	0	2	0	0	0	0	0	0	0	0	0	0	0	0	0	0	0	0	0	0	1	1	0	0	0	0	1	0
SAT1510	0	0	0	0	0	0	0	0	0	0	0	0	0	0	0	0	0	0	0	0	0	0	4	0	0	1	0	0	0	0	0	0	0	0	0	0	0	0	0	0	0	1	1	0	0	0	0	1	0
TARA-MED-MAG-00095	0	0	0	0	0	0	0	0	0	0	0	0	0	0	0	0	0	0	0	0	0	0	3	0	0	1	0	0	0	0	0	0	0	0	0	0	0	0	0	0	0	1	1	0	0	0	0	1	0
UBA171	0	0	0	0	0	0	0	0	0	0	0	0	0	0	0	0	0	0	0	0	0	0	2	0	0	1	0	0	0	0	0	0	0	0	0	0	0	0	0	0	0	1	1	0	0	0	0	1	0
UBA182	0	0	0	0	0	0	0	0	0	0	0	0	0	0	0	0	0	0	0	0	0	0	2	0	0	1	0	0	0	0	0	0	0	0	0	0	0	0	0	0	0	1	0	0	0	0	0	1	0
UBA98	0	0	0	2	0	0	0	0	0	0	0	0	0	0	0	0	0	0	0	0	0	0	1	0	0	1	0	0	0	0	0	0	0	0	0	0	0	0	0	0	0	1	1	0	0	0	0	1	0
UBA558	0	0	0	2	0	0	0	0	0	0	0	0	0	0	0	0	0	0	0	0	0	0	1	0	0	1	0	0	0	0	0	0	0	0	0	0	0	0	0	0	0	1	1	0	0	0	0	1	0
ARS91	0	0	0	2	0	0	0	0	0	0	1	0	0	0	0	0	0	0	0	0	0	0	1	0	0	0	0	0	0	0	0	0	0	0	0	0	0	0	0	0	0	1	1	0	0	0	0	1	0
TARA-PSW-MAG-00057	0	0	0	2	0	0	0	0	0	0	0	0	0	0	0	0	0	0	0	0	0	0	1	0	0	1	0	0	0	0	0	0	0	0	0	0	0	0	0	0	0	1	1	0	0	0	0	1	0
UBA20	0	0	0	0	0	0	0	0	0	0	0	0	0	0	0	0	0	0	0	0	0	0	0	0	0	2	0	0	0	0	0	0	0	0	0	0	0	0	0	0	0	0	0	0	0	0	0	0	0
Guaymas21	0	0	0	0	0	0	0	0	0	0	0	0	0	0	0	0	0	0	0	0	0	0	0	0	0	0	0	0	0	0	0	0	0	0	0	0	0	0	0	0	0	0	0	0	0	0	0	0	0
UBA500	0	0	0	0	0	0	0	0	0	0	0	0	0	0	0	0	0	0	0	0	0	0	0	0	0	0	0	0	0	0	0	0	0	0	0	0	0	0	0	0	0	0	0	0	0	0	0	0	0
MED-G36	0	0	0	0	0	0	0	0	0	0	0	0	0	0	0	0	0	0	0	0	0	0	0	0	0	0	0	0	0	0	0	0	0	0	0	0	0	0	0	0	0	0	0	0	0	0	0	0	0
MGIIBin14	0	0	0	0	0	0	0	0	0	0	2	0	0	0	0	0	0	0	0	0	0	0	0	0	0	0	0	0	0	0	0	0	0	0	0	0	0	0	0	0	0	0	0	0	0	0	0	0	0
UBA34	0	0	0	0	0	0	0	0	0	0	2	0	0	0	0	0	0	0	0	0	0	0	0	0	0	0	0	0	0	0	0	0	0	0	0	0	0	0	0	0	0	0	0	0	0	0	0	0	0
UBA175	0	0	0	0	0	0	0	0	0	0	2	0	0	0	0	0	0	0	0	0	0	0	0	0	0	0	0	0	0	0	0	0	0	0	0	0	0	0	0	0	0	0	0	0	0	0	0	0	0
SAT2681	0	0	0	0	0	0	0	0	0	0	0	0	0	0	0	0	0	0	0	0	0	0	0	0	0	0	0	0	0	0	0	0	0	0	0	0	0	0	0	0	0	0	0	0	0	0	0	0	0
UBA126	0	0	0	0	0	0	0	0	0	0	0	0	0	0	3	0	0	0	0	0	0	0	0	0	0	0	0	0	0	0	0	0	0	0	0	0	0	0	0	0	0	0	0	0	0	0	0	0	0
UBA108	0	0	0	0	0	0	0	0	0	0	0	0	0	0	0	0	0	0	0	0	0	0	0	0	0	0	0	0	0	0	0	0	0	0	0	0	0	0	0	0	0	0	0	0	0	0	0	0	0
UBA193	0	0	0	0	0	0	0	0	0	0	0	0	0	0	2	0	0	0	0	0	0	0	0	0	0	0	0	0	0	0	0	0	0	0	0	0	0	0	0	0	0	0	0	0	0	0	0	0	0
UBA106	0	0	0	0	0	0	0	0	0	0	0	0	0	0	0	0	0	0	0	0	0	0	0	0	0	0	0	0	0	0	0	0	0	0	0	0	0	0	0	0	0	0	0	0	0	0	0	0	0
MED-G37	0	0	0	0	0	0	0	0	0	0	0	0	0	0	0	0	0	0	0	0	0	0	0	0	0	0	0	0	0	0	0	0	0	0	0	0	0	0	0	0	0	0	0	0	0	0	0	0	0
REDSEA-S03-B6	0	0	0	0	0	0	0	0	0	0	0	0	0	0	2	0	0	0	0	0	0	0	0	0	0	0	0	0	0	0	0	0	0	0	0	0	0	0	0	0	0	0	0	0	0	0	0	0	0
ARS96	0	0	0	0	0	0	0	0	0	0	0	0	0	0	2	0	0	0	0	0	0	0	0	1	0	0	0	0	0	0	1	0	0	0	0	0	1	0	0	0	1	0	0	1	0	0	0	0	0
UBA105	0	0	0	0	0	0	0	0	0	0	2	0	0	0	0	0	0	0	0	0	0	0	0	0	0	0	0	0	0	0	0	0	0	0	0	0	0	0	0	0	0	0	0	0	0	0	0	0	0
UBA529	0	0	0	0	0	0	0	0	0	0	0	0	0	0	2	0	0	0	0	0	0	0	0	0	0	0	0	0	0	0	0	0	0	0	0	0	0	0	0	0	0	0	0	0	0	0	0	0	0
UBA99	0	0	0	0	0	0	0	0	0	0	2	0	0	0	0	0	0	0	0	0	0	0	0	0	0	0	0	0	0	0	0	0	0	0	0	0	0	0	0	0	0	0	0	0	0	0	0	0	0
Guaymas29	0	0	0	0	0	0	0	0	0	0	2	0	0	0	0	0	0	0	0	0	0	0	0	0	0	0	0	0	0	0	0	0	0	0	0	0	0	0	0	0	0	0	0	0	0	0	0	0	0
UBA260	0	0	0	0	0	0	0	0	0	0	0	0	0	0	0	0	0	0	0	0	0	0	0	0	0	0	0	0	0	0	0	0	0	0	0	0	0	0	0	0	0	0	0	0	0	0	0	0	0
SAT102	0	0	0	0	0	0	0	0	0	0	0	0	0	0	0	0	0	0	0	0	0	0	0	0	0	0	0	0	0	0	0	0	0	0	0	0	0	0	0	0	0	0	0	0	0	0	0	0	0
UBA9	0	0	0	0	0	0	0	0	0	0	0	0	0	0	0	0	0	0	0	0	0	0	0	0	0	0	0	0	0	0	0	0	0	0	0	0	0	0	0	0	0	0	0	0	0	0	0	0	0
TARA-RED-MAG-00062	0	0	0	0	0	0	0	0	0	0	0	0	0	0	0	0	0	0	0	0	0	0	0	0	0	0	0	0	0	0	0	0	0	0	0	0	0	0	0	0	0	0	0	0	0	0	0	0	0
ARS1134	0	0	0	0	0	0	0	0	0	0	0	0	0	0	0	0	0	0	0	0	0	0	0	0	0	0	0	0	0	0	0	0	0	0	0	0	0	0	0	0	0	0	0	0	0	0	0	0	0
UBA89	0	0	0	0	0	0	0	0	0	0	0	0	0	0	0	0	0	0	0	0	0	0	0	0	0	0	0	0	0	0	0	0	0	0	0	0	0	0	0	0	0	0	0	0	0	0	0	0	0
MED846	0	0	0	0	0	0	0	0	0	0	0	0	0	0	0	0	0	0	0	0	0	0	0	0	0	0	0	0	0	0	0	0	0	0	0	0	0	0	0	0	0	0	0	0	0	0	0	0	0
UBA605	0	0	0	0	0	0	0	0	0	0	0	0	0	0	0	0	0	0	0	0	0	0	0	0	0	0	0	0	0	0	0	0	0	0	0	0	0	0	0	0	0	0	0	0	0	0	0	0	0
TARA-PSE-MAG-00070	0	0	0	0	0	0	0	0	0	0	0	0	0	0	0	0	0	0	0	0	0	0	0	0	0	0	0	0	0	0	0	0	0	0	0	0	0	0	0	0	0	0	0	0	0	0	0	0	0
NAT86	0	0	0	0	0	0	0	0	0	0	0	0	0	0	0	0	0	0	0	0	0	0	0	0	0	0	0	0	0	0	0	0	0	0	0	0	0	0	0	0	0	0	0	0	0	0	0	0	0
SAT116	0	0	0	0	0	0	0	0	0	0	0	0	0	0	0	0	0	0	0	0	0	0	0	0	0	0	0	0	0	0	0	0	0	0	0	0	0	0	0	0	0	0	0	0	0	0	0	0	0
UBA439	0	0	0	0	0	0	0	0	0	0	0	0	0	0	0	0	0	0	0	0	0	0	0	0	0	0	0	0	0	0	0	0	0	0	0	0	0	0	0	0	0	0	0	0	0	0	0	0	0
NP84	0	0	0	0	0	0	0	0	0	0	2	0	0	0	1	0	0	0	0	0	0	0	0	0	0	0	0	0	0	0	0	0	0	0	0	0	0	0	0	0	0	0	0	0	0	0	0	0	0
UBA4	0	0	0	0	0	0	0	0	0	0	2	0	0	0	0	0	0	0	0	0	0	0	0	0	0	0	0	0	0	0	0	0	0	0	0	0	0	0	0	0	0	0	0	0	0	0	0	0	0
UBA438	0	0	0	0	0	0	0	0	0	0	2	0	0	0	0	0	0	0	0	0	0	0	0	0	0	0	0	0	0	0	0	0	0	0	0	0	0	0	0	0	0	0	0	0	0	0	0	0	0
UBA3	0	0	0	0	0	0	0	0	0	0	2	0	0	0	0	0	0	0	0	0	0	0	0	0	0	0	0	0	0	0	0	0	0	0	0	0	0	0	0	0	0	0	0	0	0	0	0	0	0
UBA180	0	0	0	0	0	0	0	0	0	0	2	0	0	0	0	0	0	0	0	0	0	0	0	0	0	0	0	0	0	0	0	0	0	0	0	0	0	0	0	0	0	0	0	0	0	0	0	0	0
TARA-ANW-MAG-00046	0	0	0	0	0	0	0	0	0	0	2	0	0	0	0	0	0	0	0	0	0	0	0	0	0	0	0	0	0	0	0	0	0	0	0	0	0	0	0	0	0	0	0	0	0	0	0	0	0
SP3063	0	0	0	0	0	0	0	0	0	0	2	0	0	0	1	0	0	0	0	0	0	0	0	0	0	0	0	0	0	0	0	0	0	0	0	0	0	0	0	0	0	0	0	0	0	0	0	0	0
UBA181	0	0	0	0	0	0	0	0	0	0	0	0	0	0	0	0	0	0	0	0	0	0	0	0	0	0	0	0	0	0	0	0	0	0	0	0	0	0	0	0	0	0	0	0	0	0	0	0	0
UBA560	0	0	0	0	0	0	0	0	0	0	0	0	0	0	0	0	0	0	0	0	0	0	0	0	0	0	0	0	0	0	0	0	0	0	0	0	0	0	0	0	0	0	0	0	0	0	0	0	0
NP1521	0	0	0	0	0	0	0	0	0	0	0	0	0	0	0	0	0	0	0	0	0	0	0	0	0	0	0	0	0	0	0	0	0	0	0	0	0	0	0	0	0	0	0	0	0	0	0	0	0
TARA-ASW-MAG-00021	0	0	0	0	0	0	0	0	0	0	0	0	0	0	0	0	0	0	0	0	0	0	0	0	0	0	0	0	0	0	0	0	0	0	0	0	0	0	0	0	0	0	0	0	0	0	0	0	0
UBA601	0	0	0	0	0	0	0	0	0	0	2	0	0	0	0	0	0	0	0	0	0	0	0	0	0	0	0	0	0	0	0	0	0	0	0	0	0	0	0	0	0	0	0	0	0	0	0	0	0
UBA130	0	0	0	0	0	0	0	0	0	0	2	0	0	0	0	0	0	0	0	0	0	0	0	0	0	0	0	0	0	0	0	0	0	0	0	0	0	0	0	0	0	0	0	0	0	0	0	0	0
IN34	0	0	0	0	0	0	0	0	0	0	2	0	0	0	0	0	0	0	0	0	0	0	0	0	0	0	0	0	0	0	0	0	0	0	0	0	0	0	0	0	0	0	0	0	0	0	0	0	0
ARS47	0	0	0	0	0	0	0	0	0	0	0	0	0	0	0	0	0	0	0	0	0	0	0	0	0	0	0	0	0	0	0	0	0	0	0	0	0	0	0	0	0	0	0	0	0	0	0	0	0
NP965	0	0	0	0	0	0	0	0	0	0	0	0	0	0	0	0	0	0	0	0	0	0	0	0	0	0	0	0	0	0	0	0	0	0	0	0	0	0	0	0	0	0	0	0	0	0	0	0	0
UBA103	0	0	0	0	0	0	0	0	0	0	0	0	0	0	0	0	0	0	0	0	0	0	0	0	0	0	0	0	0	0	0	0	0	0	0	0	0	0	0	0	0	0	0	0	0	0	0	0	0
MED770	0	0	0	0	0	0	0	0	0	0	0	0	0	0	0	0	0	0	0	0	0	0	0	0	0	0	0	0	0	0	0	0	0	0	0	0	0	0	0	0	0	0	0	0	0	0	0	0	0
UBA538	0	0	0	0	0	0	0	0	0	0	0	0	0	0	0	0	0	0	0	0	0	0	0	0	0	0	0	0	0	0	0	0	0	0	0	0	0	0	0	0	0	0	0	0	0	0	0	0	0
SP3007	0	0	0	0	0	0	0	0	0	0	0	0	0	0	0	0	0	0	0	0	0	0	0	0	0	0	0	0	0	0	0	0	0	0	0	0	0	0	0	0	0	0	0	0	0	0	0	0	0
UBA62	0	0	0	0	0	0	0	0	0	0	0	0	0	0	0	0	0	0	0	0	0	0	0	0	0	0	0	0	0	0	0	0	0	0	0	0	0	0	0	0	0	0	0	0	0	0	0	0	0
UBA121	0	0	0	0	0	0	0	0	0	0	2	0	0	0	0	0	0	0	0	0	0	0	0	0	0	0	0	0	0	0	0	0	0	0	0	0	0	0	0	0	0	0	0	0	0	0	0	0	0
UBA498	0	0	0	0	0	0	0	0	0	0	2	0	0	0	0	0	0	0	0	0	0	0	0	0	0	0	0	0	0	0	0	0	0	0	0	0	0	0	0	0	0	0	0	0	0	0	0	0	0
EAC40	0	0	0	0	0	0	0	0	0	0	2	0	0	0	0	0	0	0	0	0	0	0	0	0	0	0	0	0	0	0	0	0	0	0	0	0	0	0	0	0	0	0	0	0	0	0	0	0	0
UBA465	0	0	0	0	0	0	0	0	0	0	2	0	0	0	0	0	0	0	0	0	0	0	0	0	0	0	0	0	0	0	0	0	0	0	0	0	0	0	0	0	0	0	0	0	0	0	0	0	0
UBA528	0	0	0	0	0	0	0	0	0	0	0	0	0	0	0	0	0	0	0	0	0	0	0	0	0	0	0	0	0	0	0	0	0	0	0	0	0	0	0	0	0	0	0	0	0	0	0	0	0
SP231	0	0	0	0	0	0	0	0	0	0	0	0	0	0	0	0	0	0	0	0	0	0	0	0	0	0	0	0	0	0	0	0	0	0	0	0	0	0	0	0	0	0	0	0	0	0	0	0	0
MED-G34	0	0	0	0	0	0	0	0	0	0	0	0	0	0	0	0	0	0	0	0	0	0	0	0	0	0	0	0	0	0	0	0	0	0	0	0	0	0	0	0	0	0	0	0	0	0	0	0	0
UBA623	0	0	0	0	0	0	0	0	0	0	0	0	0	0	0	0	0	0	0	0	0	0	0	0	0	0	0	0	0	0	0	0	0	0	0	0	0	0	0	0	0	0	0	0	0	0	0	0	0
Guaymas22	0	0	0	0	0	0	0	0	0	0	0	0	0	0	0	0	0	0	0	0	0	0	0	0	0	0	0	0	0	0	0	0	0	0	0	0	0	0	0	0	0	0	0	0	0	0	0	0	0
UBA54	0	0	0	0	0	0	0	0	0	0	0	0	0	0	2	0	0	0	0	0	0	0	0	0	0	0	0	0	0	0	0	0	0	0	0	0	0	0	0	0	0	0	0	0	0	0	0	0	0
TARA-ANE-MAG-00052	0	0	0	0	0	0	0	0	2	0	0	0	0	0	1	0	0	0	0	0	0	0	0	0	0	0	0	0	0	0	0	0	0	0	0	0	0	0	0	0	0	0	0	0	0	0	0	0	0
TARA-PSW-MAG-00073	0	0	0	0	0	0	0	0	0	0	0	0	0	0	0	0	0	0	0	0	0	0	0	0	0	0	0	0	0	0	0	0	0	0	0	0	0	0	0	0	0	0	0	0	0	0	0	0	0
UBA540	0	0	0	0	0	0	0	0	0	0	0	0	0	0	2	0	0	0	0	0	0	0	0	0	0	0	0	0	0	0	0	0	0	0	0	0	0	0	0	0	0	0	0	0	0	0	0	0	0
UBA101	0	0	0	0	0	0	0	0	0	0	0	0	0	0	0	0	0	0	0	0	0	0	0	0	0	0	0	0	0	0	0	0	0	0	0	0	0	0	0	0	0	0	0	0	0	0	0	0	0
RS814	0	0	0	0	0	0	0	0	0	0	0	0	0	0	0	0	0	0	0	0	0	0	0	0	0	0	0	0	0	0	0	0	0	0	0	0	0	0	0	0	0	0	0	0	0	0	0	0	0
MGIIBin18	0	0	0	0	0	0	0	0	0	0	0	0	0	0	2	0	0	0	0	0	0	0	0	0	0	0	0	0	0	0	0	0	0	0	0	0	0	0	0	0	0	0	0	0	0	0	0	0	0
SP3107	0	0	0	0	0	0	0	0	0	0	0	0	0	0	0	0	0	0	0	0	0	0	0	0	0	0	0	0	0	0	0	0	0	0	0	0	0	0	0	0	0	0	0	0	0	0	0	0	0
UBA200	0	0	0	0	0	0	0	0	0	0	0	0	0	0	0	0	0	0	0	0	0	0	0	0	0	0	0	0	0	0	0	0	0	0	0	0	0	0	0	0	0	0	0	0	0	0	0	0	0
UBA220	0	0	0	0	0	0	0	0	0	0	0	0	0	0	2	0	0	0	0	0	0	0	0	0	0	0	0	0	0	0	0	0	0	0	0	0	0	0	0	0	0	0	0	0	0	0	0	0	0
UBA557	0	0	0	0	0	0	0	0	0	0	0	0	0	0	2	0	0	0	0	0	0	0	0	0	0	0	0	0	0	0	0	0	0	0	0	0	0	0	0	0	0	0	0	0	0	0	0	0	0
TMED97	0	0	0	0	0	0	0	0	0	0	0	0	0	0	3	0	0	0	0	0	0	0	0	0	0	0	0	0	0	0	0	0	0	0	0	0	1	0	0	0	0	0	0	0	0	0	1	0	0
NP1344	0	0	0	0	0	0	0	0	0	0	0	0	0	0	0	0	0	0	0	0	0	0	0	0	0	0	0	0	0	0	0	0	0	0	0	0	0	0	0	0	0	0	0	0	0	0	0	0	0
NAT302	0	0	0	0	0	0	0	0	0	0	0	0	0	0	2	0	0	0	0	0	0	0	0	0	0	0	0	0	0	0	0	0	0	0	0	0	1	0	0	0	0	0	0	0	0	0	0	0	0
TMED129	0	0	0	0	0	0	0	0	0	0	0	0	0	0	2	0	0	0	0	0	0	0	0	0	0	0	0	0	0	0	0	0	0	0	0	0	0	0	0	0	0	0	0	0	0	0	0	0	0
TARA-ION-MAG-00033	0	0	0	0	0	0	0	0	0	0	0	0	0	0	2	0	0	0	0	0	0	0	0	0	0	0	0	0	0	0	0	0	0	0	0	0	0	0	0	0	0	0	0	0	0	0	0	0	0
SAT1553	0	0	0	0	0	0	0	0	0	0	0	0	0	0	2	0	0	0	0	0	0	0	0	0	0	0	0	0	0	0	0	0	0	0	0	0	0	0	0	0	0	0	0	0	0	0	0	0	0
SP3014	0	0	0	0	0	0	0	0	0	0	0	0	0	0	2	0	0	0	0	1	0	0	0	0	0	0	0	0	0	0	0	0	0	0	0	0	0	0	0	0	0	0	0	0	0	0	0	0	0
REDSEA-S30-B12	0	0	0	0	0	0	0	0	0	0	0	0	0	0	0	0	0	0	0	0	0	0	0	0	0	0	0	0	0	0	0	0	0	0	0	0	0	0	0	0	0	0	0	0	0	0	0	0	0
UBA36	0	0	0	0	0	0	0	0	0	0	0	0	0	0	0	0	0	0	0	0	0	0	0	0	0	0	0	0	0	0	0	0	0	0	0	0	0	0	0	0	0	0	0	0	0	0	0	0	0
SAT1460	0	0	0	2	0	0	0	0	0	0	1	0	0	0	0	0	0	0	0	0	0	0	0	0	0	0	0	0	0	0	0	0	0	0	0	0	0	0	0	0	0	0	0	0	0	0	0	0	0
NAT234	0	0	0	2	0	0	0	0	0	0	1	0	0	0	0	0	0	0	0	0	0	0	0	0	0	0	0	0	0	0	0	0	0	0	0	0	0	0	0	0	0	0	0	0	0	0	0	0	0
UBA622	0	0	0	2	0	0	0	0	0	0	1	0	0	0	0	0	0	0	0	0	0	0	0	0	0	0	0	0	0	0	0	0	0	0	0	0	0	0	0	0	0	0	0	0	0	0	0	0	0
RS392	0	0	0	2	0	0	0	0	0	0	0	0	0	0	0	0	0	0	0	0	0	0	0	0	0	1	0	0	0	0	0	0	0	0	0	0	0	0	0	0	0	0	0	0	0	0	0	0	0
SP3093	0	0	0	0	0	0	0	0	0	0	0	0	0	0	0	0	0	0	0	0	0	0	0	0	0	0	0	0	0	0	0	0	0	0	0	0	0	0	0	0	0	0	0	0	0	0	0	0	0
SP88	0	0	0	0	0	0	0	0	0	0	0	0	0	0	0	0	0	0	0	0	0	0	0	0	0	2	0	0	0	0	0	0	0	0	0	0	0	0	0	0	0	0	0	0	0	0	0	0	0
TARA-ION-MAG-00040	0	0	0	0	0	0	0	0	0	0	0	0	0	0	0	0	0	0	0	0	0	0	0	0	0	2	0	0	0	0	0	0	0	0	0	0	0	0	0	0	0	0	0	0	0	0	0	0	0
RS443	0	0	0	0	0	0	0	0	0	0	0	0	0	0	0	0	0	0	0	0	0	0	0	0	0	2	0	0	0	0	0	0	0	0	0	0	0	0	0	0	0	0	0	0	0	0	0	0	0
UBA464	0	0	0	0	0	0	0	0	0	0	0	0	0	0	0	0	0	0	0	0	0	0	0	0	0	0	0	0	0	0	0	0	0	0	0	0	0	0	0	0	0	0	0	0	0	0	0	0	0
TARA-ION-MAG-00034	0	0	0	0	0	0	0	0	0	0	0	0	0	0	0	0	0	0	0	0	0	0	0	0	0	2	0	0	0	0	0	0	0	0	0	0	0	0	0	0	0	0	0	0	0	0	0	0	0
SP3092	0	0	0	0	0	0	0	0	0	0	0	0	0	0	0	0	0	0	0	0	0	0	0	0	0	2	0	0	0	0	0	0	0	0	0	0	0	0	0	0	0	0	0	0	0	0	0	0	0
TARA-ION-MAG-00044	0	0	0	2	0	0	0	0	0	0	0	0	0	0	0	0	0	0	0	0	0	0	0	0	0	1	0	0	0	0	0	0	0	0	0	0	0	0	0	0	0	0	0	0	0	0	0	0	0
SP3068	0	0	0	0	0	0	0	0	0	0	0	0	0	0	0	0	0	0	0	0	0	0	0	0	0	2	0	0	0	0	0	0	0	0	0	0	0	0	0	0	0	0	0	0	0	0	0	0	0
MED743	0	0	0	0	0	0	0	2	0	1	0	0	0	0	0	0	0	0	0	0	0	0	2	3	0	1	0	0	0	0	0	0	0	0	0	0	0	0	0	0	0	0	0	1	0	0	0	0	0
ARS58	0	0	0	0	0	0	0	0	0	0	0	0	0	0	0	0	0	0	0	0	0	0	0	0	0	2	0	0	0	0	0	0	0	0	0	0	0	0	0	0	0	0	0	0	0	0	0	0	0
REDSEA-S11-B3N4	0	0	0	0	0	0	0	0	0	0	0	0	0	0	0	0	0	0	0	0	0	0	0	0	0	2	0	0	0	0	0	0	0	0	0	0	0	0	0	0	0	0	0	0	0	0	0	0	0
RS354	0	0	0	0	0	0	0	0	0	0	0	0	0	0	0	0	0	0	0	0	0	0	0	0	0	0	0	0	0	0	0	0	0	0	0	0	0	0	0	0	0	0	0	0	0	0	0	0	0
REDSEA-S40-B11N13	0	0	0	0	0	0	0	0	0	0	0	0	0	0	2	0	0	0	0	0	0	0	0	0	0	1	0	0	0	0	0	0	0	0	0	0	0	0	0	0	0	0	0	0	0	0	0	0	0
UBA112	0	0	0	0	0	0	0	0	0	0	0	0	0	0	0	0	0	0	0	0	0	0	0	0	0	2	0	0	0	0	0	0	0	0	0	0	0	0	0	0	0	0	0	0	0	0	0	0	0
REDSEA-S41-B6	0	0	0	0	0	0	0	0	0	0	0	0	0	0	0	0	0	0	0	0	0	0	0	0	0	0	0	0	0	0	0	0	0	0	0	0	0	0	0	0	0	0	0	0	0	0	0	0	0
CPC89	0	0	0	0	0	0	0	0	0	0	0	0	0	0	0	0	0	0	0	0	0	0	0	0	0	0	0	0	0	0	0	0	0	0	0	0	0	0	0	0	0	0	0	0	0	0	0	0	0
Guaymas23	0	0	0	0	0	0	0	0	2	0	0	0	0	0	0	0	0	0	0	0	0	0	0	0	0	0	0	0	0	0	0	0	0	0	0	0	0	0	0	0	0	0	0	0	0	0	0	0	0
RS462	0	0	0	0	0	0	0	0	0	0	0	0	0	0	2	0	0	0	0	0	0	0	0	0	0	0	0	0	0	0	0	0	0	0	0	0	0	0	0	0	0	0	0	0	0	0	0	0	0
SP3067	0	0	0	0	0	0	0	0	0	0	0	0	0	0	0	0	0	0	0	0	0	0	0	0	0	2	0	0	0	0	0	0	0	0	0	0	0	0	0	0	0	0	0	0	0	0	0	0	0
MED-G35	0	0	0	0	0	0	0	0	2	0	0	0	0	0	0	0	0	0	0	0	0	0	0	0	0	0	0	0	0	0	0	0	0	0	0	0	0	0	0	0	0	0	0	0	0	0	0	0	0
SP192	0	0	0	0	0	0	0	0	0	0	0	0	0	0	2	0	0	0	0	0	0	0	0	0	0	0	0	0	0	0	0	0	0	0	0	0	0	0	0	0	0	0	0	0	0	0	0	0	0
MED710	0	0	0	0	0	0	0	0	0	0	0	0	0	0	0	0	0	0	0	0	0	0	0	0	0	2	0	0	0	0	0	0	0	0	0	0	0	0	0	0	0	0	0	0	0	0	0	0	0
EAC30	0	0	0	0	0	0	0	0	2	0	0	0	0	0	0	0	0	0	0	0	0	0	1	0	0	2	0	0	0	0	0	0	0	0	0	0	0	0	0	0	0	0	1	0	0	0	0	1	0
UBA620	2	0	0	0	0	0	0	1	0	1	0	0	0	0	0	0	0	0	0	0	1	1	2	3	0	1	0	0	0	0	1	0	0	1	0	0	1	0	0	0	0	0	0	0	0	2	0	1	0
UBA550	0	0	0	0	0	0	0	0	0	0	0	0	0	0	0	0	0	0	0	0	0	0	0	0	0	0	0	0	0	0	0	0	0	0	0	0	0	0	0	0	0	0	2	0	0	0	0	1	0
TARA-ANW-MAG-00024	0	0	0	0	0	0	0	0	0	0	0	0	0	2	0	0	0	0	0	0	0	0	1	0	0	1	0	0	0	0	0	0	0	0	0	0	0	0	0	0	0	0	1	0	0	0	0	1	0
TARA-MED-MAG-00079	0	0	0	0	0	0	0	0	2	0	0	0	0	0	1	0	0	0	0	0	0	0	1	0	0	1	0	0	0	0	0	0	0	0	0	0	0	0	0	0	0	0	1	0	0	0	0	1	0
UBA110	0	0	0	0	0	0	0	0	0	0	0	0	0	0	0	0	0	0	0	0	0	0	2	0	0	1	0	0	0	0	0	0	0	0	0	0	0	0	0	0	0	0	1	0	0	0	0	0	0
TARA-ASE-MAG-00018	0	0	0	0	0	0	0	0	0	0	0	0	0	0	0	0	0	0	0	0	0	0	2	0	0	2	0	0	0	0	0	0	0	0	0	0	0	0	0	0	0	0	1	0	0	0	0	1	0
TARA-PSW-MAG-00102	0	0	0	0	0	0	0	0	0	0	0	0	0	2	0	0	0	0	0	0	0	0	1	0	0	1	0	0	0	0	0	0	0	0	0	0	0	0	0	0	0	0	1	0	0	0	0	2	0
RS406	0	0	0	0	0	0	0	2	0	0	0	0	0	1	1	0	0	0	0	0	0	0	1	0	0	1	0	0	0	0	0	1	0	0	1	0	0	0	0	0	0	0	0	0	0	0	0	0	0
UBA548	0	0	0	0	0	0	0	0	2	0	0	0	0	1	1	0	0	0	0	0	0	0	1	0	0	1	0	0	0	0	0	0	0	0	0	0	0	0	0	0	0	0	0	0	0	0	0	1	0
SP100	0	0	0	0	0	0	0	0	0	0	0	0	0	0	0	0	0	0	0	0	0	0	2	0	0	1	0	0	0	0	0	0	0	0	1	0	0	0	0	0	0	0	1	0	0	0	0	1	0
UBA221	0	0	0	0	0	0	0	0	0	0	0	0	0	0	0	0	0	0	0	0	0	0	0	0	0	2	0	0	0	0	0	0	0	0	1	0	0	0	0	0	0	0	1	0	0	0	0	0	0
UBA530	0	0	0	0	0	0	0	0	2	0	0	0	0	0	0	0	0	0	0	0	0	0	1	0	0	2	0	0	0	0	0	0	0	0	1	0	0	0	0	0	0	0	0	0	0	0	0	1	0
TARA-MED-MAG-00080	0	0	0	0	0	0	0	0	0	0	0	0	0	0	0	0	0	0	0	0	0	0	2	0	0	1	0	0	0	0	0	0	0	0	1	0	0	0	0	0	0	0	1	0	0	0	0	1	0
TARA-IOS-MAG-00030	0	0	0	0	0	0	0	0	0	0	0	0	0	0	0	0	0	0	0	0	0	0	0	0	0	0	0	0	0	0	0	0	0	0	0	0	0	0	0	0	0	0	0	0	0	0	0	0	0
SP3115	0	0	0	0	0	0	0	0	0	0	0	0	0	0	0	0	0	0	0	0	0	0	0	0	0	0	0	0	0	0	0	0	0	0	0	0	0	0	0	0	0	0	0	0	0	0	0	0	0
TARA-ANE-MAG-00063	0	0	0	0	0	0	0	0	0	0	0	0	0	0	0	0	0	0	0	0	0	0	0	0	0	0	0	0	0	0	0	0	0	0	0	0	0	0	0	0	0	0	0	0	0	0	0	0	0
TARA-ANW-MAG-00033	0	0	0	0	0	0	0	0	0	0	0	0	0	0	2	0	0	0	0	0	0	0	0	0	0	0	0	0	0	0	0	0	0	0	0	0	0	0	0	0	0	0	0	0	0	0	0	0	0
TARA-ASW-MAG-00013	0	0	0	0	0	0	0	0	0	0	2	0	0	0	0	0	0	0	0	0	0	0	0	0	0	0	0	0	0	0	0	0	0	0	0	0	0	0	0	0	0	0	0	1	0	0	0	0	0
TARA-PON-MAG-00047	0	0	0	0	0	0	0	0	0	0	0	0	0	0	0	0	0	0	0	0	0	0	0	0	0	0	0	0	0	0	0	0	0	0	0	0	0	0	0	0	0	0	0	0	0	0	0	0	0
UBA58	0	0	0	0	0	0	0	0	0	0	0	0	0	2	0	0	0	0	0	0	0	0	0	0	0	0	0	0	0	0	0	0	0	0	0	0	0	0	0	0	0	0	0	0	0	0	0	0	0
Cayman80-deep	0	0	0	0	0	0	0	0	0	0	0	0	0	2	0	0	0	0	0	0	0	0	0	0	0	0	0	0	0	0	0	0	0	0	0	0	0	0	0	0	0	0	0	0	0	0	0	0	0
[truncated: 97 more columns]

## Sheet: MEROPS-diversity
GenomeID	T2.null	S12.null	T3.null	C25.null	M14.M14C	M14.M14D	M16.M16C	M16.M16C	M23.M23B	M28.M28E	M6.null	M98.null	M9.M9B	M9.M9B	S13.null	S15.null	S53.null	S9.S9D	M72.null	M84.null	M72.null	M84.null	S60.null	U73.null
TARA-ANE-MAG-00030	0	0	0	0	0	0	0	0	0	0	0	0	0	0	0	0	9	0	0	0	0	0	0	0
IN961	0	0	0	0	0	2	0	0	0	0	0	0	0	0	0	0	5	0	0	0	0	0	0	0
SP3024	0	0	0	0	0	0	0	0	0	0	0	0	0	0	0	0	8	0	0	0	0	0	0	0
SP3025	0	0	0	0	0	0	0	0	0	4	0	0	0	0	0	0	5	0	0	0	0	0	0	0
UBA226	0	0	0	0	0	0	0	0	0	2	0	0	0	0	0	0	7	0	0	0	0	0	0	0
Guaymas26	0	0	0	0	0	3	0	0	0	1	0	0	0	0	0	1	7	0	0	0	0	0	0	0
MGIIBin17	0	0	0	0	0	0	0	0	0	4	0	0	0	0	0	1	9	0	0	0	0	0	0	0
NAT11	0	0	0	0	0	3	0	0	1	1	0	0	0	0	0	0	6	0	0	0	0	0	0	0
TARA-RED-MAG-00055	0	0	0	0	0	2	0	0	0	0	0	0	0	0	0	0	4	0	0	0	0	0	1	0
IN37	0	0	0	0	0	3	0	0	0	0	0	0	0	0	0	0	4	0	0	0	0	0	0	0
EAC710	0	0	0	0	0	2	0	0	0	0	0	0	0	0	0	0	7	0	0	0	0	0	1	0
SP303	0	0	0	0	0	3	0	0	0	0	0	0	0	0	0	0	7	0	0	0	0	0	1	0
Guaymas28	0	0	0	0	0	0	0	0	0	5	0	1	0	0	0	0	7	0	0	0	0	0	0	0
SAT38	0	0	0	0	0	0	0	0	0	2	0	0	0	0	0	1	7	0	0	0	0	0	1	0
UBA441	0	0	0	0	0	0	0	0	0	2	0	0	0	0	0	0	5	0	0	0	0	0	1	0
RS604	0	0	0	0	0	2	0	0	0	4	0	0	0	0	0	1	8	0	0	0	0	0	1	0
MED870	0	0	0	0	0	2	0	0	0	3	0	0	0	0	0	0	9	0	0	0	0	0	0	0
TARA-ASW-MAG-00017	0	0	0	0	0	2	0	0	0	3	0	0	0	0	0	0	4	0	0	0	0	0	0	0
TARA-ASW-MAG-00011	0	0	0	0	0	2	0	0	0	3	0	0	0	0	0	0	7	0	0	0	0	0	0	0
UBA53	0	0	0	0	0	2	0	0	0	2	0	0	0	0	0	0	6	0	0	0	0	0	0	0
UBA120	0	0	0	0	0	2	0	0	0	1	0	0	0	0	0	0	6	0	0	0	0	0	0	0
IN35	0	0	0	0	0	0	0	0	0	4	0	0	0	0	0	1	8	0	0	0	0	0	0	0
TARA-ANE-MAG-00024	0	0	0	0	0	2	0	0	0	3	0	0	1	1	0	0	7	0	0	0	0	0	1	0
SP3054	0	0	0	0	0	0	0	0	0	3	0	0	0	0	0	0	7	0	0	0	0	0	0	0
SP143	0	0	0	0	0	3	0	0	0	3	0	0	0	0	0	0	7	0	0	0	0	0	0	0
UBA10	0	0	0	0	0	2	0	0	0	4	0	0	0	0	0	0	8	0	0	0	0	0	0	0
MED678	0	0	0	0	0	3	0	0	0	2	0	0	0	0	0	0	4	0	0	0	0	0	0	0
NAT279	0	0	0	0	0	2	0	0	0	2	0	0	0	0	0	0	7	0	0	0	0	0	1	0
UBA85	0	0	0	0	0	2	0	0	0	1	0	0	0	0	0	0	6	0	0	0	0	0	0	0
SAT1485	0	0	0	0	0	3	0	0	0	0	0	0	0	0	0	0	7	0	0	0	0	0	0	0
UBA107	0	0	0	0	0	2	0	0	0	2	0	0	0	0	0	0	6	0	0	0	0	0	0	0
UBA484	0	0	0	0	0	2	0	0	0	2	0	0	0	0	0	0	6	0	0	0	0	0	0	0
IN1222	0	0	0	0	0	0	0	0	0	3	0	0	0	0	0	2	5	0	0	0	0	0	0	0
UBA83	0	0	0	0	0	2	0	0	0	1	0	0	0	0	0	0	5	0	0	0	0	0	0	0
TARA-ANE-MAG-00027	0	0	0	0	0	2	0	0	0	3	0	0	0	0	0	1	6	0	0	0	0	0	0	0
TMED141	0	0	0	0	0	2	0	0	0	3	0	0	0	0	0	1	7	0	0	0	0	0	0	0
SAT157	0	0	0	0	0	2	0	0	0	2	0	0	0	0	0	0	7	0	0	0	0	0	0	0
UBA559	0	0	0	0	0	2	0	0	0	1	0	0	0	0	0	1	7	0	0	0	0	0	0	0
UBA82	0	0	0	0	0	3	0	0	0	3	0	0	0	0	0	1	5	0	0	0	0	0	1	0
NAT256	0	0	0	0	0	2	0	0	0	1	0	0	0	0	0	1	4	0	0	0	0	0	1	0
MED853	0	0	0	0	0	2	0	0	0	3	0	0	0	0	0	1	9	0	0	0	0	0	0	0
NP147	0	0	0	0	0	2	0	0	0	0	0	0	0	0	0	1	5	0	0	0	0	0	0	0
NP83	0	0	0	0	0	2	0	0	1	0	0	0	0	0	0	0	3	0	0	0	0	0	1	0
UBA461	0	0	0	0	0	0	0	0	0	3	0	0	0	0	0	0	6	0	0	0	0	0	0	0
SAT95	0	0	0	0	0	2	0	0	0	2	0	0	0	0	0	0	7	0	0	0	0	0	0	0
UBA124	0	0	0	0	0	0	0	0	0	3	0	0	0	0	0	0	4	0	0	0	0	0	0	0
SAT122	0	0	0	0	0	2	0	0	0	1	0	0	0	0	0	0	5	0	0	0	0	0	0	0
UBA255	0	0	0	0	0	2	0	0	0	3	0	0	0	0	0	1	6	0	0	0	0	0	1	0
NP65	0	0	0	0	0	3	0	0	0	0	0	0	0	0	0	1	6	0	0	0	0	0	0	0
MED705	0	0	0	0	0	3	0	0	0	1	0	0	0	0	0	1	6	0	0	0	0	0	0	0
TARA-ANE-MAG-00055	0	0	0	0	0	2	0	0	0	1	0	0	0	0	0	1	4	0	0	0	0	0	0	0
UBA256	0	0	0	0	0	2	0	0	0	2	0	0	0	0	0	0	7	0	0	0	0	0	0	0
RS440	0	0	0	0	0	4	0	0	0	2	0	0	0	0	0	0	6	0	0	0	0	0	0	0
TARA-PSW-MAG-00056	0	0	0	0	0	3	0	0	0	2	0	0	0	0	0	1	7	0	0	0	0	0	0	0
UBA486	0	0	0	0	0	2	0	0	0	2	0	0	0	0	0	0	4	0	0	0	0	0	0	0
IN46	0	0	0	0	0	3	0	0	0	2	0	0	0	0	0	0	6	0	0	0	0	0	0	0
IN1219	0	0	0	0	0	2	0	0	0	0	0	0	0	0	0	1	7	0	0	0	0	0	0	0
UBA561	0	0	0	0	0	2	0	0	0	3	0	0	0	0	0	1	2	0	0	0	0	0	0	0
TARA-MED-MAG-00060	0	0	0	0	0	2	0	0	0	3	0	0	0	0	0	0	7	0	0	0	0	0	0	0
SAT1329	0	0	0	0	0	0	0	0	0	2	0	0	0	0	0	0	4	0	0	0	0	0	0	0
UBA442	0	0	0	0	0	0	0	0	0	3	0	0	0	0	0	0	3	0	0	0	0	0	0	0
UBA242	0	0	0	0	0	2	0	0	0	2	0	0	0	0	0	0	3	0	0	0	0	0	0	0
UBA258	0	0	0	0	0	2	0	0	0	3	0	0	0	0	0	1	10	0	0	0	0	0	0	0
UBA433	0	0	0	0	0	0	0	0	0	0	0	0	0	0	0	2	7	0	0	0	0	0	0	0
MG2-GG3puget	0	0	0	0	0	0	0	0	0	3	0	0	0	0	0	1	7	0	0	0	0	0	1	0
SAT2781	0	0	0	0	0	2	0	0	0	0	0	0	0	0	0	1	7	0	0	0	0	0	0	0
UBA88	0	0	0	0	0	2	0	0	0	2	0	0	0	0	0	1	5	0	0	0	0	0	0	0
UBA91	0	0	0	0	0	0	0	0	0	2	0	0	0	0	0	1	6	0	0	0	0	0	0	0
TMED99	0	0	0	0	0	2	0	0	0	2	0	0	0	0	0	2	5	0	0	0	0	0	0	0
UBA259	0	0	0	0	0	0	0	0	0	3	0	0	0	0	0	0	3	0	0	0	0	0	0	0
TARA-PON-MAG-00033	0	0	0	0	0	2	0	0	0	0	0	0	0	0	0	1	5	0	0	0	0	0	0	0
ARS60	0	0	0	0	0	3	0	0	0	0	0	0	0	0	0	1	6	0	0	0	0	0	0	0
TMED132	0	0	0	0	0	2	0	0	0	2	0	0	0	0	0	0	6	0	0	0	0	0	0	0
NAT37	0	0	0	0	0	2	0	0	0	2	0	0	0	0	0	0	7	0	0	0	0	0	0	0
TARA-PSW-MAG-00086	0	0	0	0	0	2	0	0	0	1	0	0	0	0	1	0	7	0	0	0	0	0	0	0
UBA123	0	0	0	0	0	2	0	0	0	0	0	0	0	0	0	0	8	0	0	0	0	0	0	0
TARA-ASW-MAG-00019	0	0	0	0	0	3	0	0	0	1	0	0	0	0	0	0	7	0	0	0	0	0	0	0
UBA90	0	0	0	0	0	0	0	0	0	2	0	0	0	0	0	1	6	0	0	0	0	0	0	0
UBA229	0	0	0	0	0	3	0	0	0	1	0	0	0	0	0	2	6	0	0	0	0	0	1	0
UBA111	0	0	0	0	0	2	0	0	0	2	0	0	0	0	0	0	5	0	0	0	0	0	0	0
UBA128	0	0	0	0	0	3	0	0	0	1	0	0	0	0	0	1	6	0	0	0	0	0	0	0
TARA-RED-MAG-00049	0	0	0	0	0	2	0	0	0	2	0	0	0	0	0	0	8	0	0	0	0	0	0	0
UBA59	0	0	0	0	0	0	0	0	0	2	0	0	0	0	0	0	6	0	0	0	0	0	0	0
UBA196	0	0	0	0	0	2	0	0	0	2	0	0	0	0	0	0	6	0	0	0	0	0	1	0
MGIIBin15	0	0	0	0	0	2	0	0	0	2	0	1	0	0	0	0	5	0	0	0	0	0	1	0
SP210	0	0	0	0	0	2	0	0	0	3	0	0	0	0	0	0	4	0	0	0	0	0	0	0
UBA501	0	0	0	0	0	0	0	0	0	3	0	0	0	0	0	1	4	0	0	0	0	0	0	0
SP3027	0	0	0	0	0	2	0	0	0	0	0	0	0	0	0	0	3	0	0	0	0	0	0	0
NAT36	0	2	0	0	0	1	0	0	0	1	0	0	0	0	1	1	3	0	0	0	0	0	0	0
SP3088	0	0	0	0	0	0	0	0	0	0	0	0	0	0	0	0	4	0	0	0	0	0	0	0
RS348	0	0	0	0	0	0	0	0	0	0	0	0	0	0	0	2	3	0	0	0	0	0	0	0
UBA602	0	0	0	0	0	2	0	0	0	0	0	0	0	0	0	1	4	0	0	0	0	0	0	0
SAT165	0	0	0	0	0	0	0	0	0	0	0	0	0	0	0	0	6	0	0	0	0	0	0	0
EAC1768	0	0	0	0	0	0	0	0	0	2	0	0	0	0	0	0	5	0	0	0	0	0	0	0
UBA40	0	0	0	0	0	2	0	0	0	1	0	0	0	0	0	0	5	0	0	0	0	0	1	0
UBA251	0	0	0	0	0	0	0	0	0	0	0	0	0	0	0	0	7	0	0	0	0	0	0	0
TARA-ANE-MAG-00019	0	0	0	0	0	0	0	0	0	0	0	0	0	0	0	0	6	0	0	0	0	0	1	0
MED921	0	0	0	0	0	0	0	0	0	2	0	0	0	0	0	0	3	0	0	0	0	0	0	0
SP338	0	0	0	0	0	2	0	0	0	0	0	0	0	0	0	0	4	0	0	0	0	0	0	0
TARA-ANW-MAG-00045	0	0	0	0	0	2	0	0	0	0	0	0	0	0	0	1	4	0	0	0	0	0	1	0
UBA39	0	0	0	0	0	0	0	0	0	0	0	0	0	0	0	2	4	0	0	0	0	0	0	0
SP175	0	0	0	0	0	2	0	0	0	0	0	0	0	0	0	1	2	0	0	0	0	0	1	0
UBA125	0	0	0	0	0	2	0	0	0	0	0	0	0	0	0	0	5	0	0	0	0	0	0	0
NAT150	0	0	0	0	0	2	0	0	0	0	0	0	0	0	0	0	6	0	0	0	0	0	0	0
SP3051	0	0	0	0	0	3	0	0	0	0	0	0	0	0	0	0	4	0	0	0	0	0	0	0
UBA84	0	0	0	0	0	0	0	0	0	0	0	0	0	0	0	0	4	0	0	0	0	0	0	0
SAT218	0	0	0	0	0	2	0	0	0	0	0	0	0	0	0	0	5	0	0	0	0	0	0	0
TARA-PSW-MAG-00075	0	0	0	0	0	2	0	0	0	0	0	0	0	0	0	0	4	0	0	0	0	0	0	0
UBA250	0	0	0	0	0	0	0	0	0	0	0	0	0	0	0	0	4	0	0	0	0	0	0	0
SP42	0	0	0	0	0	2	0	0	0	0	0	0	0	0	0	0	6	0	0	0	0	0	0	0
SAT1510	0	0	0	0	0	2	0	0	0	0	0	0	0	0	0	1	5	0	0	0	0	0	0	0
TARA-MED-MAG-00095	0	0	0	0	0	3	0	0	0	0	0	0	0	0	0	0	5	0	0	0	0	0	0	0
UBA171	0	0	0	0	0	2	0	0	0	0	0	0	0	0	0	0	4	0	0	0	0	0	0	0
UBA182	0	0	0	0	0	2	0	0	0	0	0	0	0	0	0	0	3	0	0	0	0	0	0	0
UBA98	0	0	0	0	0	3	0	0	0	0	0	0	0	0	0	1	8	0	0	0	0	0	0	0
UBA558	0	0	0	0	0	2	0	0	0	0	0	0	0	0	0	1	4	0	0	0	0	0	0	0
ARS91	2	0	0	0	0	2	0	0	0	0	0	0	0	0	0	1	3	0	0	0	0	0	0	0
TARA-PSW-MAG-00057	0	0	0	0	0	3	0	0	0	0	0	0	0	0	0	0	6	0	0	0	0	0	0	0
UBA20	0	0	0	0	0	0	0	0	0	0	0	2	0	0	0	1	3	0	0	0	0	0	0	0
Guaymas21	0	0	0	0	0	2	0	0	0	2	0	0	0	0	0	0	3	0	0	0	0	0	1	0
UBA500	0	0	0	0	0	3	0	0	0	1	0	0	0	0	0	0	4	0	0	0	0	0	0	0
MED-G36	0	0	0	0	0	2	0	0	0	1	0	0	0	0	0	0	2	0	0	0	0	0	0	0
MGIIBin14	0	0	0	0	0	3	0	0	0	0	0	0	0	0	0	1	4	0	0	0	0	0	1	0
UBA34	0	0	0	0	0	3	0	0	0	0	0	1	0	0	0	1	4	0	0	0	0	0	0	0
UBA175	0	0	0	0	0	2	0	0	0	1	0	0	0	0	0	0	3	0	0	0	0	0	0	0
SAT2681	0	0	0	0	0	2	0	0	0	0	0	0	0	0	0	1	4	0	0	0	0	0	0	0
UBA126	0	0	0	0	0	4	0	0	0	1	0	1	0	0	0	1	5	0	0	0	0	0	0	0
UBA108	0	0	0	0	0	3	0	0	0	1	0	0	0	0	0	1	4	0	0	0	0	0	0	0
UBA193	0	0	0	0	0	0	0	0	0	0	0	0	0	0	0	2	3	0	0	0	0	0	0	0
UBA106	0	0	0	0	0	0	0	0	0	0	0	0	0	0	0	2	3	0	0	0	0	0	0	0
MED-G37	0	0	0	0	0	3	0	0	0	0	0	0	0	0	0	1	5	0	0	0	0	0	0	0
REDSEA-S03-B6	0	0	0	0	0	3	0	0	0	0	0	0	0	0	0	1	5	0	0	0	0	0	0	0
ARS96	0	0	2	0	0	3	0	0	0	0	0	0	0	0	0	1	5	0	0	0	0	0	0	0
UBA105	0	0	0	0	0	3	0	0	0	0	0	0	0	0	0	1	7	0	0	0	0	0	0	0
UBA529	0	0	0	0	0	3	0	0	0	0	0	0	0	0	0	1	6	0	0	0	0	0	0	0
UBA99	0	0	0	0	0	2	0	0	0	0	0	1	0	0	0	0	2	0	0	0	0	0	0	0
Guaymas29	0	0	0	0	0	2	0	0	0	2	0	0	0	0	0	0	2	0	0	0	0	0	0	0
UBA260	0	0	0	0	0	0	0	0	0	0	0	0	0	0	0	2	5	0	0	0	0	0	1	0
SAT102	0	0	0	0	0	2	0	0	0	0	0	0	0	0	0	1	3	0	0	0	0	0	0	0
UBA9	0	0	0	0	0	3	0	0	0	0	0	0	0	0	0	0	5	0	0	0	0	0	0	0
TARA-RED-MAG-00062	0	0	0	0	0	2	0	0	0	0	0	1	0	0	0	1	8	0	0	0	0	0	0	0
ARS1134	0	0	2	0	0	0	0	0	0	0	0	1	0	0	0	1	6	0	0	0	0	0	0	0
UBA89	0	0	0	0	0	2	0	0	0	0	0	1	0	0	0	1	4	0	0	0	0	0	0	0
MED846	0	0	0	0	0	0	0	0	0	0	0	0	0	0	0	2	5	0	0	0	0	0	1	0
UBA605	0	0	0	0	0	2	0	0	0	0	0	0	0	0	0	2	5	0	0	0	0	0	0	0
TARA-PSE-MAG-00070	0	0	0	0	0	0	0	0	0	2	0	0	0	0	0	1	2	0	0	0	0	0	0	0
NAT86	0	0	0	0	0	3	0	0	0	1	0	0	0	0	0	0	5	0	0	0	0	0	0	0
SAT116	0	0	0	0	0	2	0	0	0	0	0	0	0	0	0	1	3	0	0	0	0	0	0	0
UBA439	0	0	0	0	0	2	0	0	0	0	0	0	0	0	0	0	3	0	0	0	0	0	0	0
NP84	0	2	0	0	0	0	0	0	0	1	0	0	0	0	0	0	3	0	0	0	0	0	0	0
UBA4	0	0	0	0	0	0	0	0	0	0	0	0	0	0	0	0	4	0	0	0	0	0	0	0
UBA438	0	0	0	0	0	2	0	0	0	1	0	1	0	0	0	0	4	0	0	0	0	0	0	0
UBA3	0	2	0	0	0	1	0	0	0	0	0	0	0	0	0	0	3	0	0	0	0	0	0	0
UBA180	0	2	0	0	0	2	0	0	0	0	0	0	0	0	0	1	3	0	0	0	0	0	0	0
TARA-ANW-MAG-00046	0	2	0	0	0	1	0	0	0	1	0	0	0	0	0	1	4	0	0	0	0	0	0	0
SP3063	0	0	0	0	0	3	0	0	0	1	0	0	0	0	0	3	4	0	0	0	0	0	0	0
UBA181	0	0	0	0	0	2	0	0	0	0	0	1	0	0	0	0	2	0	0	0	0	0	0	0
UBA560	0	0	0	0	0	2	0	0	0	0	0	0	0	0	0	0	3	0	0	0	0	0	0	0
NP1521	0	0	0	0	0	2	0	0	0	0	0	0	0	0	0	0	4	0	0	0	0	0	0	0
TARA-ASW-MAG-00021	0	0	0	0	0	2	0	0	0	0	0	0	0	0	0	1	5	0	0	0	0	0	0	0
UBA601	0	0	0	0	0	3	0	0	0	0	0	1	0	0	0	0	4	0	0	0	0	0	0	0
UBA130	0	0	0	0	0	2	0	0	0	0	0	1	0	0	0	0	3	0	0	0	0	0	0	0
IN34	0	0	0	0	0	2	0	0	0	0	0	0	0	0	0	1	5	0	0	0	0	0	0	0
ARS47	0	0	0	0	0	2	0	0	0	0	0	0	0	0	0	0	4	0	0	0	0	0	0	0
NP965	0	0	0	0	0	2	0	0	0	0	0	1	0	0	0	0	2	0	0	0	0	0	0	0
UBA103	0	0	0	0	0	3	0	0	0	0	0	1	0	0	0	0	3	0	0	0	0	0	0	0
MED770	0	0	0	0	0	0	0	0	0	0	0	0	0	0	0	0	4	0	0	0	0	0	0	0
UBA538	0	0	0	0	0	2	0	0	0	0	0	1	0	0	0	0	2	0	0	0	0	0	0	0
SP3007	0	0	0	0	0	2	0	0	0	0	0	0	0	0	0	0	2	0	0	0	0	0	0	0
UBA62	0	0	0	0	0	0	0	0	0	0	0	0	0	0	0	0	3	0	0	0	0	0	0	0
UBA121	0	0	0	0	0	2	0	0	0	0	0	0	0	0	0	1	3	0	0	0	0	0	0	0
UBA498	0	0	0	0	0	3	0	0	0	0	0	1	0	0	0	0	3	0	0	0	0	0	0	0
EAC40	0	0	0	0	0	3	0	0	0	0	0	1	0	0	0	0	3	0	0	0	0	0	0	0
UBA465	0	0	0	0	0	3	0	0	0	0	0	0	0	0	0	0	3	0	0	0	0	0	0	0
Cayman51-deep	0	0	0	0	0	4	0	0	0	2	0	0	0	0	0	0	3	0	0	0	0	0	0	0
UBA528	0	0	0	0	0	4	0	0	0	0	0	1	0	0	0	0	2	0	0	0	0	0	0	0
SP231	0	0	0	0	0	0	0	0	0	0	0	0	0	0	0	0	3	0	0	0	0	0	0	0
MED-G34	0	0	0	0	0	2	0	0	0	1	0	0	0	0	0	0	3	0	0	0	0	0	0	0
UBA623	0	0	0	0	0	0	0	0	0	0	0	2	0	0	0	0	2	0	0	0	0	0	0	0
Guaymas22	0	0	0	0	0	3	0	0	0	2	0	0	0	0	0	0	3	0	0	0	0	0	0	0
UBA54	0	0	0	0	0	2	0	0	0	0	0	0	0	0	0	0	2	0	0	0	0	0	0	0
TARA-ANE-MAG-00052	0	0	0	0	0	2	0	0	0	1	0	1	0	0	0	0	4	0	0	0	0	0	0	0
TARA-PSW-MAG-00073	0	2	0	0	0	2	0	0	0	0	0	0	0	0	0	0	1	0	0	0	0	0	0	0
UBA540	0	0	0	0	0	2	0	0	0	1	0	0	0	0	0	0	3	0	0	0	0	0	0	0
UBA101	0	0	0	0	0	2	0	0	0	1	0	0	0	0	0	0	5	0	0	0	0	0	0	0
RS814	0	2	0	0	0	1	0	0	0	0	0	0	0	0	0	0	5	0	0	0	0	0	0	0
MGIIBin18	0	0	0	0	0	2	0	0	0	0	0	0	0	0	0	0	4	0	0	0	0	0	0	0
SP3107	0	0	0	0	0	3	0	0	0	1	0	1	0	0	0	0	2	0	0	0	0	0	0	0
UBA200	0	0	0	0	0	2	0	0	0	0	0	0	0	0	0	0	2	0	0	0	0	0	0	0
UBA220	0	0	0	0	0	2	0	0	0	1	0	0	0	0	0	0	3	0	0	0	0	0	0	0
UBA557	0	0	0	0	0	2	0	0	0	1	0	1	0	0	0	0	8	0	0	0	0	0	0	0
TMED97	0	0	0	0	0	3	0	0	0	0	0	0	0	0	0	0	9	0	0	0	0	0	0	0
NP1344	0	0	0	0	0	0	0	0	0	0	0	0	0	0	0	0	4	0	0	0	0	0	0	0
NAT302	0	0	0	0	0	2	0	0	0	0	0	0	0	0	0	1	5	0	0	0	0	0	0	0
TMED129	0	0	0	0	0	2	0	0	0	1	0	0	0	0	0	1	3	0	0	0	0	0	0	0
TARA-ION-MAG-00033	0	0	0	0	0	2	0	0	0	0	0	1	0	0	0	1	6	0	0	0	0	0	0	0
SAT1553	0	0	0	0	0	3	0	0	0	1	0	0	0	0	0	2	8	0	0	0	0	0	0	0
SP3014	0	0	0	0	0	2	0	0	0	0	0	0	0	0	0	1	7	0	0	0	0	0	0	0
REDSEA-S30-B12	0	0	0	0	0	2	0	0	0	0	0	0	0	0	0	0	6	0	0	0	0	0	0	0
UBA36	0	0	0	0	0	0	0	0	0	0	0	0	0	0	0	0	5	0	0	0	0	0	0	0
SAT1460	0	0	0	0	0	3	0	0	0	0	0	0	0	0	0	0	1	0	0	0	0	0	0	0
NAT234	0	0	0	0	0	3	0	0	0	0	0	0	0	0	0	0	3	0	0	0	0	0	0	0
UBA622	0	0	0	0	0	2	0	0	0	1	0	1	0	0	0	0	3	0	0	0	0	0	0	0
RS392	0	0	0	0	0	2	0	0	0	3	0	0	0	0	0	1	6	0	0	0	0	0	0	0
SP3093	0	0	0	0	0	0	0	0	0	2	0	0	0	0	0	0	0	0	0	0	0	0	0	0
SP88	0	0	0	0	0	0	0	0	0	4	0	0	0	0	0	0	4	0	0	0	0	0	0	0
TARA-ION-MAG-00040	0	0	0	0	0	2	0	0	0	2	0	0	0	0	0	0	3	0	0	0	0	0	0	0
RS443	0	0	0	0	0	2	0	0	0	1	0	0	0	0	0	0	3	0	0	0	0	0	0	0
UBA464	0	0	0	0	0	2	0	0	0	2	0	0	0	0	0	0	6	0	0	0	0	0	0	0
TARA-ION-MAG-00034	0	0	0	0	0	3	0	0	0	1	0	1	0	0	0	0	1	0	0	0	0	0	0	0
SP3092	0	0	0	0	0	2	0	0	0	1	0	1	0	0	0	0	1	0	0	0	0	0	0	0
TARA-ION-MAG-00044	0	0	0	0	0	2	0	0	0	0	0	1	0	0	0	0	6	0	0	0	0	0	0	0
SP3068	0	0	0	0	0	2	0	0	0	0	0	0	0	0	0	0	4	0	0	0	0	0	0	0
MED743	0	0	0	0	0	3	0	0	0	0	0	0	0	0	0	0	3	0	0	0	0	0	0	0
ARS58	0	0	0	0	0	2	0	0	0	0	0	0	0	0	0	0	4	0	0	0	0	0	0	0
REDSEA-S11-B3N4	0	0	0	0	0	2	0	0	0	1	0	0	0	0	0	0	3	0	0	0	0	0	0	0
RS354	0	0	0	0	0	3	0	0	0	0	0	1	0	0	0	0	2	0	0	0	0	0	0	0
REDSEA-S40-B11N13	0	0	0	0	0	3	0	0	0	1	0	1	0	0	0	0	6	0	0	0	0	0	0	0
UBA112	0	0	0	0	0	0	0	0	0	2	0	0	0	0	0	0	3	0	0	0	0	0	0	0
REDSEA-S41-B6	0	0	0	0	0	2	0	0	0	0	0	0	0	0	0	0	6	0	0	0	0	0	0	0
CPC89	0	0	0	0	0	0	0	0	0	0	0	0	0	0	0	0	4	0	0	0	0	0	0	0
Guaymas23	0	0	0	0	0	3	0	0	0	1	0	1	0	0	0	0	3	0	0	0	0	0	0	0
RS462	0	0	0	0	0	2	0	0	0	1	0	0	0	0	0	0	4	0	0	0	0	0	0	0
SP3067	0	0	0	0	0	0	0	0	0	2	0	0	0	0	0	0	3	0	0	0	0	0	0	0
MED-G35	0	0	0	0	0	2	0	0	0	3	0	0	0	0	0	0	2	0	0	0	0	0	0	0
SP192	0	0	0	0	0	2	0	0	0	0	0	0	0	0	0	1	2	0	0	0	0	0	0	0
MED710	0	0	0	0	0	2	0	0	0	0	0	1	0	0	0	0	5	0	0	0	0	0	0	0
EAC30	0	0	0	0	0	2	0	0	0	0	0	0	0	0	0	7	0	0	0	0	0	0	1	0
UBA620	0	2	3	4	0	3	0	0	0	0	0	0	0	0	1	9	0	0	0	0	0	0	1	0
UBA550	0	0	0	0	0	2	0	0	0	1	0	0	1	1	0	5	0	0	0	0	0	0	0	0
TARA-ANW-MAG-00024	0	0	0	0	0	2	0	0	0	2	0	0	0	0	0	8	0	0	0	0	0	0	0	0
TARA-MED-MAG-00079	0	0	0	0	0	2	0	0	0	3	0	0	0	0	1	6	0	0	0	0	0	0	0	0
UBA110	0	0	0	0	0	0	0	0	0	2	0	0	0	0	1	5	0	0	0	0	0	0	0	0
TARA-ASE-MAG-00018	0	0	0	0	0	2	0	0	0	1	0	0	0	0	1	7	0	0	0	0	0	0	0	0
TARA-PSW-MAG-00102	0	0	0	0	0	0	0	0	0	2	0	0	0	0	1	5	0	0	0	0	0	0	0	0
RS406	0	0	0	0	0	3	0	0	0	2	0	0	0	0	0	6	0	0	0	0	0	0	1	0
UBA548	0	0	0	0	0	2	0	0	0	0	0	0	0	0	1	7	0	0	0	0	0	0	0	0
SP100	0	0	0	0	0	0	0	0	0	0	0	0	0	0	0	3	0	0	0	0	0	0	0	0
UBA221	0	0	0	0	0	2	0	0	0	0	0	0	0	0	0	3	0	0	0	0	0	0	0	0
UBA530	0	0	0	0	0	0	0	0	0	3	0	0	0	0	0	2	0	0	0	0	0	0	0	0
TARA-MED-MAG-00080	0	0	0	0	0	0	0	0	0	2	0	0	0	0	0	4	0	0	0	0	0	0	0	0
TARA-IOS-MAG-00030	0	0	0	0	0	3	0	0	0	1	0	0	0	0	1	5	0	0	0	0	0	0	0	0
SP3115	0	0	0	0	0	2	0	0	0	0	0	0	0	0	0	3	0	0	0	0	0	0	0	0
TARA-ANE-MAG-00063	0	0	0	0	0	2	0	0	0	0	0	1	0	0	0	1	0	0	0	0	0	0	0	0
TARA-ANW-MAG-00033	0	0	0	0	0	3	0	0	0	0	0	1	0	0	0	3	0	0	0	0	0	0	0	0
TARA-ASW-MAG-00013	0	0	0	0	0	2	0	0	0	1	0	1	0	0	0	2	0	0	0	0	0	0	0	0
TARA-PON-MAG-00047	0	0	0	0	0	2	0	0	0	0	0	1	0	0	0	2	0	0	0	0	0	0	0	0
UBA58	0	0	0	0	0	2	0	0	0	2	0	0	0	0	0	4	0	0	0	0	0	0	1	0
