# Supplementary material for: Metabolic diversity within the globally abundant Marine Group II Euryarchaea offers insight into ecological patterns
Source: Nat Commun. 2019 Jan 17;10:271. doi: 10.1038/s41467-018-07840-4 (PMC6336850; doi:10.1038/s41467-018-07840-4)
Supplement: Supplementary file 7 — Supplementary Data 4 [file 41467_2018_7840_MOESM7_ESM.txt]

(EAC40:0.000399382,UBA228:0.001411235,((UBA463:0.000054877,UBA465:0.000245117)1.000:0.013997210,((UBA606:0.000088348,UBA498:0.000250087)1.000:0.005921022,(((((TARA-ANE-MAG-00063:0.000114074,(UBA181:0.000149658,UBA555:0.018361421)0.790:0.000172413)1.000:0.103863157,((((((Guaymas29:0.037939278,(NP149:0.001722618,UBA99:0.001822795)1.000:0.029587220)1.000:0.158171744,((UBA260:0.000624740,UBA556:0.000181808)1.000:0.101923864,((((UBA607:0.000000007,(UBA610:0.000060298,(UBA497:0.000129458,UBA605:0.000228593)0.043:0.000624703)0.793:0.000479439)1.000:0.010889525,(UBA224:0.000540092,SAT190:0.001331302)0.958:0.003777174)1.000:0.042404620,(TARA-PSE-MAG-00070:0.080927927,(NAT86:0.049081641,(SAT116:0.049473185,(UBA439:0.000476775,TARA-IOS-MAG-00022:0.000832827)0.977:0.001666360)1.000:0.037348951)0.952:0.005920048)1.000:0.017970084)0.256:0.004811363,((UBA89:0.040525789,(UBA257:0.009803963,(UBA30:0.001911016,MED846:0.003383361)0.975:0.003316995)1.000:0.023156627)1.000:0.019208642,(SAT102:0.006199753,(ARS1134:0.001386589,(TARA-RED-MAG-00062:0.003900922,(EAC100:0.006109575,UBA9:0.001965264)1.000:0.021278399)1.000:0.065880469)0.999:0.009097154)1.000:0.081907111)1.000:0.034239565)1.000:0.057547852)1.000:0.116978581)1.000:0.090959386,(((Guaymas21:0.011289786,(Cayman80-deep:0.004946633,UBA58:0.000439071)1.000:0.009721341)1.000:0.180244389,((((SAT2681:0.033082107,(UBA106:0.000336625,NAT78:0.000424836)1.000:0.012476707)1.000:0.089205159,(((MED-G37:0.000080161,UBA31:0.000449410)1.000:0.025026315,(UBA108:0.009332913,(UBA126:0.005972428,UBA193:0.006972321)0.983:0.003360536)1.000:0.013183894)1.000:0.026484247,(ARS96:0.066446288,((UBA105:0.000615496,UBA38:0.003110609)1.000:0.046939342,(((UBA529:0.000299474,UBA50:0.004508903)0.988:0.002272122,((UBA19:0.000000007,(UBA26:0.000000007,(UBA485:0.000069577,(UBA600:0.000000007,(UBA66:0.000864675,UBA597:0.000000007)0.906:0.000367369)0.752:0.000273123)0.446:0.001015725)0.912:0.001797915)1.000:0.012364646,UBA551:0.000000007)0.999:0.002675056)1.000:0.011473464,REDSEA-S03-B6:0.008358330)1.000:0.013201287)0.997:0.007887484)1.000:0.019279465)1.000:0.020505584)1.000:0.062958345,(MGIIBin14:0.100187391,((UBA34:0.001015568,NAT107:0.001359767)1.000:0.052903009,(MED625:0.011573648,(UBA104:0.000108635,(UBA29:0.000808269,UBA175:0.008411999)1.000:0.031667744)0.924:0.008279636)1.000:0.019767136)1.000:0.064256986)1.000:0.030243897)1.000:0.032424565,(MED-G36:0.138095389,((((UBA500:0.000484476,UBA23:0.000128601)0.792:0.000251629,UBA199:0.000259237)1.000:0.001370788,TARA-IOS-MAG-00030:0.001526011)0.170:0.000121262,UBA252:0.000299425)1.000:0.208199988)1.000:0.043356338)1.000:0.032400558)1.000:0.107591932,(((((SP42:0.048639631,UBA250:0.016245376)1.000:0.012797767,((TARA-MED-MAG-00095:0.028484143,UBA171:0.025066307)0.772:0.004272430,SAT1510:0.009316356)1.000:0.009832818)1.000:0.018161199,(UBA52:0.001033626,TARA-PSW-MAG-00075:0.001521540)1.000:0.041653995)1.000:0.109175981,((UBA127:0.000336205,((UBA191:0.001214208,TARA-IOS-MAG-00039:0.002364075)0.801:0.000398975,(UBA531:0.000228895,((UBA598:0.000477578,(UBA552:0.000000006,(UBA603:0.000323558,(UBA619:0.000256278,((SP277:0.002990741,UBA20:0.000131133)0.548:0.000005631,UBA51:0.000289030)0.739:0.000136581)0.883:0.000281679)0.000:0.000000006)0.790:0.000256503)0.545:0.002263503,UBA69:0.005046621)0.938:0.001986139)1.000:0.018664632)0.798:0.000262730)1.000:0.174785436,(UBA182:0.028254892,(UBA558:0.019422711,((TARA-PSW-MAG-00057:0.000190451,(UBA487:0.014641487,UBA14:0.002078110)0.412:0.000199225)1.000:0.034347457,((RS407:0.001633328,UBA98:0.000873950)1.000:0.005776699,(ARS91:0.002709178,IN913:0.004279958)0.998:0.002729598)0.996:0.003682570)1.000:0.008637600)1.000:0.018517376)1.000:0.162198017)1.000:0.059096315)1.000:0.366621698,((((EAC1768:0.004426222,(UBA496:0.000468260,SAT165:0.000180700)1.000:0.012063733)1.000:0.044237917,(((TARA-ANE-MAG-00019:0.001947096,SAT164:0.002816270)1.000:0.003878765,((UBA584:0.001081624,TARA-MED-MAG-00080:0.000457076)0.997:0.002697871,MED921:0.016768473)1.000:0.011770067)1.000:0.033339315,(UBA251:0.023046307,UBA40:0.010344130)1.000:0.021960565)1.000:0.057084284)1.000:0.161401390,((SP338:0.033638643,(TARA-ANW-MAG-00045:0.002585770,IN930:0.039118980)1.000:0.032563356)1.000:0.080609287,(UBA39:0.068402273,((((UBA125:0.000388072,MED1093:0.009564330)1.000:0.026176447,(((SAT218:0.000640871,TARA-ANE-MAG-00065:0.001611272)0.726:0.000163690,TARA-ASE-MAG-00011:0.001152449)1.000:0.012353240,(SP3051:0.038735760,UBA84:0.118517242)1.000:0.014981600)1.000:0.008278145)1.000:0.026219813,NAT150:0.029318336)1.000:0.047759067,SP175:0.069049204)0.997:0.024625958)1.000:0.055269444)1.000:0.106815429)1.000:0.362203819,((((MGIII-CG-Bathy2:0.498928427,(MGIII-CG-Epi3:0.102079633,MGIII-CG-Epi1:0.045474392)1.000:0.434471547)1.000:0.579488494,((Thermoplasmatales-archaeon-BRNA1:0.189136622,(Thermoplasmata-methogenic-archeon-ISO4H5:0.218366396,Methanomethylophilus-alvus-Mx1201:0.159388471)0.996:0.063181476)1.000:0.808798353,(Aciduliprofundum-boonei:0.799211909,((Archaeoglobus-veneficus-SNP6:0.258643619,Archaeoglobus-profundus-DSM5631:0.309552062)1.000:0.588038097,(Haloferax-volcanii:1.177717019,(Methanocella-arvoryzae-MRE50:0.218145025,(Methanocella-conradii-HZ254:0.115946716,Methanocella-paludicola-SANAE:0.126624827)1.000:0.124910574)1.000:0.444018537)1.000:0.181108805)1.000:0.260546668)1.000:0.126694501)1.000:0.159291123)1.000:0.748729571,((((UBA620:0.000421127,UBA553:0.000620587)0.978:0.000807519,(SP3059:0.000518088,UBA68:0.000440853)0.982:0.000765127)1.000:0.130792657,(TARA-ANE-MAG-00030:0.168925934,((IN961:0.041879756,(UBA87:0.001680870,SP3024:0.002055524)1.000:0.023562260)1.000:0.042304199,(NAT238:0.040957150,(EAC30:0.001125522,UBA16:0.003507827)1.000:0.059247039)1.000:0.028047714)1.000:0.055568584)1.000:0.062909923)1.000:0.425155496,((MGIIBin17:0.339733147,(((((NAT256:0.100748409,(SAT1567:0.011577306,UBA82:0.032678501)0.017:0.015760443)1.000:0.134435933,((MED853:0.000623873,UBA63:0.000920387)1.000:0.052114615,((((TARA-MED-MAG-00079:0.001438847,UBA124:0.002635134)1.000:0.023125250,(SAT122:0.011957126,(NAT68:0.000564066,UBA110:0.000866204)0.986:0.002329688)0.995:0.006604020)1.000:0.046585517,((SAT95:0.048015831,NP147:0.074149588)0.838:0.007577669,(SAT145:0.000580132,((UBA461:0.000179054,(UBA179:0.000497459,NAT288:0.000390359)0.953:0.000657781)0.691:0.000625801,(UBA443:0.000064751,TARA-ANW-MAG-00024:0.015835347)0.836:0.001490996)0.782:0.000587481)1.000:0.062792284)0.000:0.006945906)1.000:0.026346621,NP83:0.136499643)0.291:0.015879454)1.000:0.054363201)1.000:0.226384433,((((UBA255:0.001793284,UBA37:0.003438741)1.000:0.065832792,(TARA-ANE-MAG-00055:0.008571666,(NP65:0.009225650,MED705:0.003177731)0.260:0.003300301)1.000:0.074149008)1.000:0.091542345,(UBA256:0.126800680,(RS440:0.159034807,((UBA549:0.002297417,TARA-PSW-MAG-00056:0.001825069)1.000:0.077437711,(IN1219:0.078818029,((UBA561:0.052606139,((TARA-MED-MAG-00060:0.001806563,MED790:0.002776121)1.000:0.027484501,(UBA442:0.002616901,(((UBA609:0.004526441,(TARA-ASE-MAG-00018:0.001690538,UBA122:0.000854467)0.740:0.000608036)0.953:0.000758379,SAT1329:0.000503737)0.869:0.000810796,UBA604:0.001644614)0.977:0.001847679)1.000:0.019507937)1.000:0.016706755)1.000:0.038555295,(IN46:0.046860332,(TARA-PSW-MAG-00102:0.014979455,(UBA486:0.000165480,(UBA11:0.000077471,UBA546:0.000000007)0.649:0.000841846)1.000:0.017907709)1.000:0.050052707)1.000:0.019081105)0.722:0.011119707)0.999:0.012756623)1.000:0.036702253)1.000:0.037844316)1.000:0.032757681)1.000:0.133898104,((((TMED132:0.015820266,NAT37:0.011192501)1.000:0.067510446,((NAT154:0.002455100,UBA123:0.003928557)1.000:0.035669943,(TARA-PSW-MAG-00086:0.080712416,(((RS406:0.001294274,UBA131:0.001668040)0.983:0.001383554,UBA35:0.004798336)0.662:0.005380441,(UBA621:0.001401727,(EAC107:0.001845832,UBA17:0.013899186)0.991:0.016298960)1.000:0.018758532)1.000:0.054704485)0.871:0.019762075)1.000:0.059279607)1.000:0.069962910,((TARA-ASW-MAG-00019:0.039697161,UBA90:0.028079193)1.000:0.086268819,(UBA548:0.069148316,(UBA229:0.094159975,(UBA111:0.074265404,(UBA128:0.007889307,(TARA-IOS-MAG-00038:0.027485738,UBA599:0.005273586)1.000:0.005639089)1.000:0.082062293)1.000:0.021897706)0.971:0.013914141)1.000:0.044706721)1.000:0.088207962)1.000:0.086015476,(UBA242:0.251814943,(((SAT2781:0.053549672,MG2-GG3puget:0.048000033)1.000:0.031202461,(UBA433:0.051966419,UBA258:0.047457018)1.000:0.019897897)1.000:0.080895946,((UBA88:0.000750129,NP18:0.001937109)1.000:0.122617231,((UBA91:0.025419397,TMED99:0.020994648)1.000:0.053687262,(UBA259:0.077481903,(TARA-PON-MAG-00033:0.038254294,(MED700:0.026732257,ARS60:0.006613360)1.000:0.046828176)1.000:0.054662875)1.000:0.016598732)1.000:0.067171076)1.000:0.042167997)1.000:0.059200376)0.971:0.024621769)1.000:0.035392661)1.000:0.041112681)1.000:0.034849113,((SP339:0.000084720,UBA15:0.000602001)1.000:0.352900691,(((UBA83:0.002924535,(UBA100:0.000325273,NP116:0.002054317)0.985:0.001834473)1.000:0.034968573,(IN1222:0.020679637,(((UBA12:0.000000007,UBA484:0.000742278)0.989:0.000552390,SP272:0.000442588)0.927:0.000354280,UBA547:0.000063732)1.000:0.011018264)1.000:0.039684447)1.000:0.029385502,(((SAT157:0.000691999,UBA495:0.001331871)1.000:0.012358098,(UBA559:0.014977428,SP212:0.028618557)1.000:0.007575319)1.000:0.048553652,(TARA-ANE-MAG-00027:0.046791412,TMED141:0.040503687)1.000:0.019508089)0.981:0.016738077)1.000:0.334424689)1.000:0.068167674)1.000:0.091730352,((NAT11:0.031998614,((TARA-RED-MAG-00055:0.027125211,RS432:0.016400050)1.000:0.008378825,(IN37:0.014263098,(EAC710:0.003723850,(TARA-PSW-MAG-00101:0.026608625,SP303:0.000843825)1.000:0.018753774)0.973:0.001991937)0.553:0.002214598)1.000:0.019127263)1.000:0.388535289,(((TARA-RED-MAG-00072:0.001833255,RS604:0.002053617)1.000:0.179247506,((TARA-ASW-MAG-00017:0.113790175,MED870:0.059509428)1.000:0.055671048,((((SP143:0.059495154,(SP3066:0.001018993,(UBA10:0.000524436,UBA545:0.000968774)0.892:0.001294131)1.000:0.040101221)0.998:0.015347326,((UBA85:0.003044156,SP67:0.000771861)1.000:0.018164871,(SAT1485:0.003641745,(NAT279:0.009539555,UBA107:0.000799586)1.000:0.022344637)0.998:0.003556399)1.000:0.057718102)1.000:0.029789766,(MED678:0.077705408,((SP3054:0.007996648,TARA-IOS-MAG-00047:0.006372964)1.000:0.095388519,(UBA550:0.133198546,TARA-ANE-MAG-00024:0.039216665)1.000:0.027337109)0.935:0.009005732)1.000:0.010665395)1.000:0.030530505,(IN35:0.092590545,((UBA53:0.008848118,UBA120:0.006615409)1.000:0.070915521,(UBA41:0.003211203,(TARA-ASW-MAG-00011:0.000379095,SAT205:0.024188580)0.807:0.000715250)1.000:0.074443813)1.000:0.102269444)0.983:0.017339894)1.000:0.018007494)1.000:0.027797332)1.000:0.034020952,(Guaymas28:0.190549916,(SAT38:0.001206510,UBA441:0.019671233)1.000:0.136072123)0.771:0.026640049)1.000:0.122024161)1.000:0.060012311)0.946:0.035457393)1.000:0.095285452,((SP3025:0.013110813,UBA226:0.020261987)1.000:0.376996497,(UBA60:0.305087949,Guaymas26:0.319310223)1.000:0.103412802)1.000:0.063696242)1.000:0.059256414)1.000:0.087714158)1.000:0.079547951,((UBA59:0.242587896,(TARA-RED-MAG-00049:0.239761814,UBA196:0.242004910)1.000:0.067605696)1.000:0.227070999,(MGIIBin15:0.294812630,((TARA-PSE-MAG-00061:0.018643222,SP210:0.022171519)1.000:0.145090401,(MED-G33:0.186358100,((((SP3038:0.001407105,UBA501:0.010910935)1.000:0.077262684,(SP3088:0.044831102,NAT36:0.052384698)1.000:0.036067659)1.000:0.028868189,((RS348:0.019568732,UBA221:0.040472447)1.000:0.018519155,(UBA530:0.002971666,(SP100:0.043314214,(UBA602:0.000000006,UBA27:0.000215605)0.990:0.002960565)0.783:0.002156498)1.000:0.016729000)1.000:0.039303750)1.000:0.030784335,SP3027:0.075244158)1.000:0.061960885)1.000:0.048117141)1.000:0.119476984)1.000:0.121590392)0.921:0.049117093)1.000:0.072897301)1.000:0.148866824)1.000:0.066121158)1.000:0.042975385)0.993:0.022998231,((((UBA557:0.000391336,UBA132:0.000138920)1.000:0.152474424,((MED-G38:0.015050487,TMED97:0.019195591)1.000:0.066580292,(NP1344:0.054486602,((TARA-ION-MAG-00033:0.022519851,(SP3014:0.018901698,SAT1553:0.026214494)1.000:0.013018574)1.000:0.025586069,(NAT302:0.026852624,TMED129:0.014284136)1.000:0.015467238)1.000:0.042305961)1.000:0.022073495)1.000:0.085128836)1.000:0.191958462,((REDSEA-S30-B12:0.057572216,(UBA36:0.005425203,IN31:0.002967808)1.000:0.047832033)1.000:0.250900181,(((UBA622:0.000638433,(UBA209:0.001138880,TARA-PON-MAG-00049:0.001315109)0.818:0.000886233)1.000:0.116972758,(SAT1460:0.023650700,NAT234:0.005935314)1.000:0.110005077)1.000:0.111216668,((REDSEA-S19-B7N8:0.001514781,RS392:0.001651489)1.000:0.158343254,((((RS443:0.089345182,(UBA464:0.001150405,UBA462:0.000000007)1.000:0.175078714)1.000:0.043671233,(SP3093:0.102401081,(SP88:0.029467023,(IN918:0.018553982,TARA-ION-MAG-00040:0.022977948)0.994:0.009469284)1.000:0.046292612)1.000:0.075699760)1.000:0.034192657,((((UBA112:0.007567658,REDSEA-S40-B11N13:0.011175843)1.000:0.012248124,((ARS58:0.003600506,(RS354:0.001603470,REDSEA-S11-B3N4:0.003653702)0.649:0.001323142)1.000:0.025166369,(REDSEA-S41-B6:0.015596762,REDSEA-S43-B8:0.006373479)1.000:0.006482071)1.000:0.011668348)1.000:0.117426233,(Guaymas23:0.096317217,(((((MED-G35:0.024297865,CPC89:0.106995773)1.000:0.063848061,MED710:0.057772509)1.000:0.035683121,SP192:0.081945175)1.000:0.019831882,SP3067:0.028628751)1.000:0.032537069,RS462:0.026228868)1.000:0.036233346)1.000:0.041520655)1.000:0.036881378,((TARA-ASE-MAG-00016:0.021756464,TARA-ION-MAG-00044:0.013912241)1.000:0.034253821,(SP3068:0.037716934,(TARA-MED-MAG-00075:0.000784938,MED743:0.000309725)1.000:0.032075325)1.000:0.018177217)1.000:0.160370169)1.000:0.016997451)1.000:0.020198764,(TARA-ION-MAG-00034:0.017678208,SP3092:0.003152309)1.000:0.151651108)1.000:0.039434073)1.000:0.045736182)1.000:0.030342706)1.000:0.087341177)1.000:0.070705852,(((UBA172:0.000148388,(Cayman51-deep:0.000067944,(UBA133:0.001067534,UBA56:0.000000007)0.794:0.000088255)0.939:0.000414711)1.000:0.105907095,(UBA528:0.025530077,UBA134:0.003486144)1.000:0.101481051)1.000:0.059528955,((SP231:0.122331696,((Guaymas22:0.021687997,UBA54:0.024099208)1.000:0.022039934,(MED-G34:0.022920536,UBA623:0.040422110)1.000:0.032989900)1.000:0.062975699)1.000:0.065540564,(((UBA101:0.025791804,(UBA542:0.009893530,UBA540:0.003534712)1.000:0.006600980)1.000:0.040255063,((UBA174:0.010054209,TARA-ANE-MAG-00052:0.018962887)1.000:0.056226415,TARA-PSW-MAG-00073:0.060109395)1.000:0.024507431)0.996:0.014485136,(((SP3107:0.000000007,(UBA86:0.000000007,(UBA499:0.000000007,(UBA197:0.000000007,UBA22:0.000077270)0.898:0.000260224)0.852:0.000140174)1.000:0.031758663)1.000:0.049182711,((SP3115:0.002607563,UBA200:0.046664065)1.000:0.015356304,(EAC675:0.005076382,(UBA220:0.000504275,((((RS356:0.007385974,UBA192:0.032391492)0.859:0.005729367,UBA225:0.000600761)0.994:0.004164860,UBA178:0.002187009)0.886:0.001784984,UBA109:0.002133216)0.901:0.002701196)1.000:0.008399303)0.994:0.003561739)1.000:0.039557809)1.000:0.034260213,(RS814:0.053189306,MGIIBin18:0.091357389)0.949:0.013141359)1.000:0.033974356)1.000:0.108147755)1.000:0.048496958)1.000:0.124568666)0.979:0.025565475)1.000:0.124430956,((NP84:0.019674211,UBA4:0.016923753)1.000:0.051606716,((UBA438:0.000189654,TARA-ASW-MAG-00013:0.000628494)1.000:0.054585761,(((TARA-ASW-MAG-00024:0.040747304,(TARA-PSE-MAG-00064:0.001068369,(SP3063:0.000000007,UBA249:0.002716780)0.787:0.000101393)1.000:0.009906675)0.906:0.008261390,(TARA-ANW-MAG-00046:0.000307452,NAT35:0.000199946)0.975:0.001786737)1.000:0.037489552,((((UBA503:0.000000007,(UBA25:0.000000007,UBA595:0.000255793)0.751:0.000155988)0.756:0.000236990,((UBA3:0.012133990,UBA180:0.001056759)0.495:0.005850087,UBA554:0.000112969)0.998:0.024764191)1.000:0.014774894,(UBA215:0.000466906,TARA-ASE-MAG-00009:0.003034077)0.999:0.006456056)0.771:0.000438264,(UBA173:0.000067671,UBA129:0.035565651)0.762:0.000806613)1.000:0.024558130)1.000:0.033818933)1.000:0.030510940)1.000:0.083638941)1.000:0.097320284,((UBA560:0.019991721,(TARA-ANW-MAG-00043:0.010354854,NP1521:0.000598112)1.000:0.017937082)1.000:0.059182542,(((UBA18:0.001876458,UBA49:0.002222465)0.752:0.000420869,(UBA28:0.000000007,UBA601:0.000151584)1.000:0.001805581)1.000:0.021974705,((IN34:0.017211440,TARA-ASW-MAG-00021:0.039035973)1.000:0.043465164,((UBA195:0.000189015,((RS375:0.020631877,UBA130:0.000000007)0.930:0.000964940,UBA137:0.000065907)0.980:0.005514466)1.000:0.004901080,ARS47:0.026844528)0.998:0.005890172)0.882:0.005533447)1.000:0.081105237)1.000:0.063020711)0.999:0.020081040)1.000:0.042204095,((UBA170:0.001552251,(TARA-PON-MAG-00047:0.012147585,NP965:0.000522485)0.951:0.001247766)1.000:0.032345718,(MED770:0.003785379,(UBA103:0.001461253,TARA-ANW-MAG-00033:0.000630362)0.996:0.002681794)1.000:0.028164742)1.000:0.036638342)1.000:0.028212775,(UBA494:0.007338050,(UBA121:0.000000007,UBA608:0.000070834)0.737:0.000037926)1.000:0.023704728)1.000:0.005155009,((SP3007:0.040564553,(UBA502:0.000580726,UBA538:0.000851333)1.000:0.017729913)1.000:0.019396512,(UBA62:0.000965118,NAT50:0.012290490)1.000:0.012056423)1.000:0.008406162)1.000:0.004946925)1.000:0.002593292)0.995:0.001438101);
