# Supplementary material for: Metabolic diversity within the globally abundant Marine Group II Euryarchaea offers insight into ecological patterns
Source: Nat Commun. 2019 Jan 17;10:271. doi: 10.1038/s41467-018-07840-4 (PMC6336850; doi:10.1038/s41467-018-07840-4)
Supplement: Supplementary file 8 — Supplementary Data 5 [file 41467_2018_7840_MOESM8_ESM.txt]

(((TARA-ION-MAG-00044:0.042769136,(SP3068:0.035576437,MED743:0.031984898)1.000:0.017118361)1.000:0.147937560,(((UBA112:0.008883235,REDSEA-S40-B11N13:0.010228845)1.000:0.011664631,(REDSEA-S41-B6:0.013029421,(ARS58:0.003712524,(RS354:0.001467685,REDSEA-S11-B3N4:0.003493431)0.290:0.001265515)1.000:0.023262525)1.000:0.019466675)1.000:0.139506614,(Guaymas23:0.088578050,((RS462:0.045217985,SP3067:0.009663857)0.905:0.039545250,(SP192:0.079141231,(MED710:0.053750755,(MED-G35:0.024256316,CPC89:0.103318161)1.000:0.059096548)1.000:0.031148313)0.994:0.008003857)1.000:0.025965428)1.000:0.040080384)1.000:0.037079351)1.000:0.017322400,((SP3093:0.073709344,(SP88:0.030641726,TARA-ION-MAG-00040:0.020141355)1.000:0.038093691)1.000:0.079395080,(UBA464:0.157620692,RS443:0.086901432)1.000:0.037026636)1.000:0.038375907,((RS392:0.147693413,((UBA622:0.109230125,(SAT1460:0.021909188,NAT234:0.005760348)1.000:0.102335680)1.000:0.112790210,((UBA36:0.054033514,REDSEA-S30-B12:0.053263561)1.000:0.244872315,((UBA557:0.146713122,(TMED97:0.087719050,(NP1344:0.060935287,((TARA-ION-MAG-00033:0.021288211,(SP3014:0.017948683,SAT1553:0.024979918)1.000:0.012487081)1.000:0.024474427,(NAT302:0.028569438,TMED129:0.010636245)1.000:0.014341322)1.000:0.035299083)0.999:0.017949895)1.000:0.082781075)1.000:0.183402713,((((Guaymas21:0.009981142,UBA58:0.009651691)1.000:0.157583428,((((UBA106:0.009830057,SAT2681:0.035943130)1.000:0.082096338,((MED-G37:0.025436106,(UBA108:0.009730093,(UBA126:0.005829778,UBA193:0.005660290)0.982:0.002503045)1.000:0.011415323)1.000:0.030349779,((UBA105:0.029535474,(REDSEA-S03-B6:0.012434769,UBA529:0.008154599)1.000:0.007944330)0.956:0.007768760,ARS96:0.064308930)1.000:0.018106444)1.000:0.022791038)1.000:0.060831078,(MGIIBin14:0.093096176,(UBA175:0.033232661,UBA34:0.028517003)1.000:0.095160320)1.000:0.032434416)1.000:0.034916916,(MED-G36:0.131588723,(UBA500:0.001237702,TARA-IOS-MAG-00030:0.002098134)1.000:0.203302990)1.000:0.041937800)1.000:0.030879042)1.000:0.135110610,(((((UBA250:0.015628306,SP42:0.047485028)1.000:0.012183439,((UBA171:0.024706708,TARA-MED-MAG-00095:0.027517850)0.792:0.004217945,SAT1510:0.008962315)1.000:0.009810731)1.000:0.016466524,TARA-PSW-MAG-00075:0.043542306)1.000:0.107884100,(UBA20:0.160441264,(UBA182:0.026714025,(UBA558:0.019287720,(TARA-PSW-MAG-00057:0.010761334,(UBA98:0.006624293,ARS91:0.004602732)0.946:0.002686940)1.000:0.006268541)1.000:0.012824112)1.000:0.123758239)1.000:0.055792661)1.000:0.330828603,((((EAC1768:0.003716101,SAT165:0.010482851)1.000:0.036647895,((TARA-ANE-MAG-00019:0.004876855,(MED921:0.000725049,TARA-MED-MAG-00080:0.001864772)1.000:0.009141828)1.000:0.050367121,(UBA251:0.015497873,UBA40:0.010161119)1.000:0.012445200)1.000:0.073125346)1.000:0.159188964,((TARA-ANW-MAG-00045:0.016846357,SP338:0.022338425)1.000:0.082583982,(UBA39:0.073972934,((((SAT218:0.012071515,(UBA84:0.115775061,SP3051:0.040970674)1.000:0.014755492)1.000:0.008815547,UBA125:0.026543079)0.813:0.015640756,NAT150:0.035756698)1.000:0.046012011,SP175:0.067573403)0.997:0.023097010)1.000:0.049504208)1.000:0.108128138)1.000:0.361158935,((((MGIII-CG-Bathy2:0.465924086,(MGIII-CG-Epi3:0.100520760,MGIII-CG-Epi1:0.044242037)1.000:0.433710236)1.000:0.545850228,((Thermoplasmatales-archaeon-BRNA1:0.180990148,(Thermoplasmata-methogenic-archeon-ISO4H5:0.208169996,Methanomethylophilus-alvus-Mx1201:0.152493283)0.997:0.060124835)1.000:0.772484488,(Aciduliprofundum-boonei:0.765986159,((Archaeoglobus-veneficus-SNP6:0.245255253,Archaeoglobus-profundus-DSM5631:0.299229619)1.000:0.563269661,(Haloferax-volcanii:1.121291222,(Methanocella-arvoryzae-MRE50:0.209987601,(Methanocella-conradii-HZ254:0.111737894,Methanocella-paludicola-SANAE:0.122052059)1.000:0.120684906)1.000:0.426427114)1.000:0.173633511)1.000:0.251129919)1.000:0.121056304)1.000:0.153050997)1.000:0.714371601,(((EAC30:0.079510348,(IN961:0.022006781,SP3024:0.024733780)1.000:0.042763586)1.000:0.044200627,(TARA-ANE-MAG-00030:0.142954958,UBA620:0.150468523)0.522:0.033504944)1.000:0.437220437,((MGIIBin17:0.322088641,((((UBA83:0.033668417,(IN1222:0.011879446,UBA484:0.011495940)1.000:0.014630032)1.000:0.027916997,((SAT157:0.009953746,UBA559:0.014819744)1.000:0.037926453,(TARA-ANE-MAG-00027:0.043489246,TMED141:0.039425706)1.000:0.018688346)0.977:0.014181806)1.000:0.388904021,(((UBA82:0.053793777,NAT256:0.072397679)1.000:0.130706441,(NP83:0.114475935,((NP147:0.062635283,((SAT95:0.046860735,((SAT122:0.001329497,UBA110:0.003248597)1.000:0.007712659,(TARA-MED-MAG-00079:0.001309040,UBA124:0.002539148)1.000:0.021976642)1.000:0.049794918)0.929:0.009357993,(TARA-ANW-MAG-00024:0.000780888,UBA461:0.000449179)1.000:0.057322139)0.996:0.009262890)0.690:0.013985294,MED853:0.061726675)1.000:0.043101588)0.797:0.036668544)1.000:0.186347695,(((UBA255:0.057078583,(NP65:0.006398883,(TARA-ANE-MAG-00055:0.010486137,MED705:0.002867719)0.905:0.002235783)1.000:0.075427309)1.000:0.076751261,(UBA256:0.119124771,(RS440:0.150875232,(TARA-PSW-MAG-00056:0.073445229,(IN1219:0.075248122,((UBA561:0.049873875,(TARA-MED-MAG-00060:0.022773955,(UBA442:0.002517936,(TARA-ASE-MAG-00018:0.002711448,SAT1329:0.000420068)0.974:0.001524173)1.000:0.017998536)1.000:0.015077586)1.000:0.034841742,(IN46:0.045745969,(UBA486:0.014874937,TARA-PSW-MAG-00102:0.000773962)1.000:0.052424146)1.000:0.018576547)0.591:0.010175566)0.996:0.011153959)1.000:0.033343221)1.000:0.039022309)1.000:0.034118649)1.000:0.131623439,((((TMED132:0.015887845,NAT37:0.010263299)1.000:0.064944942,(RS406:0.039304053,(TARA-PSW-MAG-00086:0.072139508,UBA123:0.040179630)1.000:0.016967448)1.000:0.055636967)1.000:0.076264040,((TARA-ASW-MAG-00019:0.042196850,UBA90:0.025136695)1.000:0.091538237,(((UBA229:0.075449435,UBA111:0.076398888)0.999:0.015862480,UBA128:0.093930664)0.776:0.012728775,UBA548:0.061620707)1.000:0.041967083)1.000:0.082616712)1.000:0.084413122,(UBA242:0.239969494,(((SAT2781:0.049538317,MG2-GG3puget:0.045571945)1.000:0.028697422,(UBA433:0.048792615,UBA258:0.045673181)1.000:0.019212051)1.000:0.073526817,(UBA88:0.100688728,((UBA91:0.024040985,TMED99:0.020168276)1.000:0.051017682,(UBA259:0.060418772,(TARA-PON-MAG-00033:0.039127654,ARS60:0.042323849)1.000:0.040019522)1.000:0.022851845)1.000:0.049261590)1.000:0.059629140)1.000:0.063509610)0.953:0.026190179)1.000:0.039413410)1.000:0.054800240)1.000:0.036309497)1.000:0.075651613,((NAT11:0.029059713,(((EAC710:0.003888426,SP303:0.014471011)0.985:0.001182144,IN37:0.007668501)0.999:0.003294358,TARA-RED-MAG-00055:0.006699754)1.000:0.020363921)1.000:0.412757272,((RS604:0.179025101,((TARA-ASW-MAG-00017:0.109824336,MED870:0.056995993)1.000:0.053324806,(((MED678:0.073549182,((UBA550:0.126049994,TARA-ANE-MAG-00024:0.036634248)1.000:0.025214012,SP3054:0.101502957)0.992:0.012232723)1.000:0.009957048,(((NAT279:0.008377186,UBA107:0.000777584)1.000:0.016412034,(UBA85:0.015354459,SAT1485:0.003647550)0.999:0.018446287)1.000:0.038183819,(UBA10:0.020590791,SP143:0.034753471)1.000:0.018167465)1.000:0.042488653)1.000:0.034546554,(IN35:0.087715270,(TARA-ASW-MAG-00011:0.050471733,(UBA53:0.008392747,UBA120:0.006469070)1.000:0.070712050)1.000:0.102502932)0.993:0.017272776)1.000:0.017303933)1.000:0.026454151)1.000:0.032370962,(Guaymas28:0.182813942,(SAT38:0.001050953,UBA441:0.019404404)1.000:0.133602518)0.440:0.025201979)1.000:0.127878023)1.000:0.052916208)0.975:0.036990338)1.000:0.095527250,((SP3025:0.012082704,UBA226:0.019745975)1.000:0.357619469,(UBA60:0.302098573,Guaymas26:0.301582598)1.000:0.104299399)1.000:0.061066062)1.000:0.063669226)1.000:0.083515488)1.000:0.080182120,((UBA59:0.230216140,(TARA-RED-MAG-00049:0.228922206,UBA196:0.229254901)1.000:0.064822368)1.000:0.217138730,(MGIIBin15:0.277330516,((UBA501:0.073500059,(((SP3088:0.046174868,NAT36:0.040708489)1.000:0.048231331,((UBA530:0.003007309,(SP100:0.039498996,UBA602:0.000444408)0.969:0.003572991)1.000:0.015993914,(UBA221:0.038920541,RS348:0.018957726)1.000:0.018587837)1.000:0.042035608)1.000:0.030613759,SP3027:0.083222056)0.992:0.026307330)1.000:0.057999976,(SP210:0.159218189,MED-G33:0.149800042)1.000:0.057007908)1.000:0.123259053)1.000:0.115405487)0.825:0.045623596)1.000:0.073804017)1.000:0.139192889)1.000:0.066233070)1.000:0.041780942,(((UBA99:0.028611084,Guaymas29:0.035710092)1.000:0.158939398,(UBA260:0.100723477,((ARS1134:0.001795863,(SAT102:0.007828108,(TARA-RED-MAG-00062:0.004574443,UBA9:0.015563085)1.000:0.042854077)0.822:0.012432426)1.000:0.083442911,((MED846:0.024572641,UBA89:0.038593808)1.000:0.020699793,((TARA-PSE-MAG-00070:0.078246189,(NAT86:0.057617374,(UBA439:0.001835404,SAT116:0.045085833)1.000:0.034533002)0.926:0.005990995)1.000:0.017115211,UBA605:0.060301695)0.869:0.006735599)1.000:0.014383249)1.000:0.047056277)1.000:0.117459168)1.000:0.091639099,(((Cayman51-deep:0.082898947,UBA528:0.115858321)1.000:0.073401753,((SP231:0.115763197,((Guaymas22:0.020361512,UBA54:0.023787282)1.000:0.022230105,(MED-G34:0.022721819,UBA623:0.036310410)1.000:0.029631708)1.000:0.061701754)1.000:0.056714257,((((RS814:0.049312758,MGIIBin18:0.091299415)0.992:0.012595768,(SP3107:0.033065534,(UBA220:0.006668780,(SP3115:0.002918105,UBA200:0.034115571)1.000:0.018658696)1.000:0.033144796)1.000:0.038210394)1.000:0.024827551,(UBA101:0.025995826,UBA540:0.010955589)1.000:0.044608537)0.915:0.015817677,(TARA-ANE-MAG-00052:0.072808039,TARA-PSW-MAG-00073:0.053068870)1.000:0.038174602)1.000:0.113803289)1.000:0.044192708)1.000:0.103606490,(((NP84:0.017812727,UBA4:0.017556548)1.000:0.050916583,((UBA438:0.000184914,TARA-ASW-MAG-00013:0.000601271)1.000:0.045613137,((TARA-ANW-MAG-00046:0.003135842,SP3063:0.003786409)1.000:0.025689562,(UBA180:0.006857288,UBA3:0.004130173)1.000:0.047954103)1.000:0.034814609)1.000:0.032694935)1.000:0.097104919,(((UBA560:0.025141657,NP1521:0.003573749)1.000:0.070947528,(((IN34:0.016118176,TARA-ASW-MAG-00021:0.037044786)1.000:0.034135837,(ARS47:0.014083277,UBA130:0.005636388)0.999:0.013017740)0.988:0.006525668,UBA601:0.021663311)1.000:0.055026915)1.000:0.053642917,((UBA181:0.000284469,TARA-ANE-MAG-00063:0.000103630)1.000:0.081190856,(((TARA-PON-MAG-00047:0.007829336,NP965:0.000531124)1.000:0.038806771,(MED770:0.002408085,(UBA103:0.001393101,TARA-ANW-MAG-00033:0.000607510)0.997:0.002954494)1.000:0.017914280)1.000:0.034557414,(UBA121:0.021749284,((UBA498:0.005783033,(EAC40:0.001728137,UBA465:0.015032074)0.999:0.002693238)1.000:0.004894886,((UBA538:0.019262715,SP3007:0.032781717)1.000:0.014740550,UBA62:0.013186290)0.999:0.005003681)1.000:0.005639268)1.000:0.035130389)1.000:0.055635135)1.000:0.022843862)1.000:0.086616174)1.000:0.123917221)0.971:0.021899174)1.000:0.040959627)1.000:0.069420541)1.000:0.082293056)1.000:0.040318366)1.000:0.050160354)1.000:0.043689158,(TARA-ION-MAG-00034:0.003721469,SP3092:0.016571297)1.000:0.157068622)1.000:0.017431195);
