# Supplementary material for: Metabolic diversity within the globally abundant Marine Group II Euryarchaea offers insight into ecological patterns
Source: Nat Commun. 2019 Jan 17;10:271. doi: 10.1038/s41467-018-07840-4 (PMC6336850; doi:10.1038/s41467-018-07840-4)
Supplement: Supplementary file 9 — Supplementary Data 6 [file 41467_2018_7840_MOESM9_ESM.txt]

>UBA127.1
AATCCGGTTGATCCTGCCGGAGGCTACCGCTATTGGAGTCCGATTAAGACATGCGAGTCG
AGAGCTTTCGGAGCTCGGCATACTGCTCAGTAACACGTGGGTAACCTGCCCTATGCTGGG
GGATAACCTCGGGAAACTGAGAACAATACCCCATAGTCCACTACGCCTGGAACGGTGAGT
GGATAAAAGCCCCGGCGGCATAGGATGGGCCTGCGGCGTATCAGGTAGTAGGGGGTGTAA
AGTACCCTCTAGCCTTCGACGCGTACGGGTTGTGAGAGCAATAGCCCGGAGATGGATTCT
GAGACACGAATCCAGGTCCTACGGGACGCAGCAGTCGCGAAACCTTGACAATGCGGGAAA
CCGTGATCAGGGGACTCCAAGTGCCAGGAGTAAGATCCTGTGCTTTTCTTTTCTCTTCAA
AGGATTTGGAATAAGAGGTGGGTAAGGACGGTGCCAGCCGCCGCGGTAATACCGGCGCCT
CGAGTGGTAGTCGATTTTATTGGGCCTAAAACGTCCGTCGCCTGTCTGGTGCATTCGTGG
GTAAATCAACCCGCTCAACGGGTTGAATTCTGCGAGCACGGCCAGACTAGGGACCGGGAG
AGGTGTGGGGTACGCTCGGGGTAGGGGTAAAATCCTGTCATCCCGAGCGGACCACCTGTT
GCGAAGGCGCCACACTAGAACGGATCCGACGGTCAGGGACGAAGCCTAGGGGCACGAACC
GGATTAGATACCCGGGTAGTCCTAGGTGTAAACGCTGTGGACTTGGTGTTGGGAACTCCC
AGAGGGCTCTCAGTGCCGTAGCGAAGGTGATAAGTCCACTGCCTGGGGAGTACGGTCGCA
AGGCTGAAACTTAAAGGAATTGGCGGGGGAACACCGCAACCTGAGGATTGTGCGGTTTAA
TTGGATTCAACGCCGGAAAACTCACCAGTGCCGACGGACAAATGAAAGCCAGGTTAACGA
CTTTGCTGGATTGTTCGAGAGGTAGTGCATGGCCGCCGTCAGTTCGTACCGTAAGGCGTT
CTGTTAAGTCAGATAACGAACGAGACCCTCATCCCTATTTGCCAAGGTCTCTCCGGAGAT
CAAGGGACTATAGGGAGACCGCTGGCGCGAAGTCAGAGGAAGGCGAGGGCAACGGTAGGT
CAGTATGCTCCGAATGCACTGGGCTACACGCGCAATACAAAGGACGGGACAATGGGCTGC
TGCTCCGAGAGGAAAGATGGCTATCCCGAAACCCGTTCGTAGTTCGGATCGAGGGCTGTA
ACTCGCCCTCGTGAAGCTGGATTAGGTAGTAATCGCGTCTCAAAAAGGCGCGGTGAATAC
GCCCCTGTTCCTTGCACACACCGCCCGTCAAACCATCTTAGTTGGGGGTGGGTGAGGCTG
CCTTTTAGTGGGGTATTCGAGCCTGCTTTCGACAAGGAGGGTTAAGTCGTAACAAGGTAT
CTGTAGGGGAACCTGCAGATGGATCACCTCCT
>AG-487-M08.1
AATCTGGTTGATCCTGCCAGAGGCGACCGCTTTTGGAGTTCGATTAAGCCATGCGAGTAG
AATGAATTAGATCATTGCGAACTGCTCAGTAACACGTGGATAACCTGCCCTATGCTCTGG
GATAACCTTGGGAAACTGAGAATAATACCGGATAGATCACAACGCCTGGAACGGTGTGTG
GTTGAAAGGTCACGGCATAGGATGGGTCTGCGGCGTATCAGGTCGTAGGGGGTGTAATGG
ACCTCCTAGCCATCGACGCGTACGGGTTGTGGGAGCAATAGCCCGGAGATGGATTCTGAG
ACACGAATCCAGACCCTACGGGGTGCAGCAGGCGCGAAAACTTCACACTGCAGGAAACTG
TGATGAGGGAACTCCAAGTGACTACACATTTGTGTAGCTCTTTTCTTAACTATTAATCGG
TTTTGGAATAAGGGCTGGGAAAGACCGGTGCCAGCCGCCGCGGTAATACCGGCAGCTCAA
GTGGTCGTCGCTTTTATTGGGCCTAAAACGTCCGTAGCCTGTTTGGTAAATCTGTGGGTA
AATCAACCAGCTTAACTGGTTGAATTCTGCAGAGACTGCCAGACTAGGGACCGGGAGAGG
TGTGGGGTACTCTAGGGGTAGGGGTAAAATCCTGTCATCCTTAGAGGACCACCAGTTGCG
AAGGCGCCACACTAGAACGGATCCGACGGTCAGGGACGAAGCCTAGGGGCACGAACCGGA
TTAGATACCCGGGTAGTCCTAGGTGTAAACGCTGTGAACTTGGTGTCGGGAGTCCGCAAT
GGGCCCCCGGTGCCGGAGTGAAGATGTTAAGTTCACTGCCTGGGGAGTACGGTCGCAAGG
CTGAAACTTAAAGGAATTGGCGGGGGAGCACTGCAACGGGAGGAGCGTGCGGTTTAATTG
GATTCAACGCCGGAAAACTCACCAGGGCCGACTGTTAGATGAAGACCAGCGTAATGAGCT
TGTCGGATTTTCAGAGAGGTGGTGCATGGCCGTCGTCAGTTCGTACTGTAAAGCGTTCTG
TTAAGTCAGATAACGAACGAGACCCTCATCTCTATTTGCTACCCGTCTCTCCGGAGGCGG
CGCACTATAGAGAGACCGCTGGTGTTAAACCAGAGGAAGGCGAGGGCAACGACAGGTCAG
TATGCCCCGAATGTCCTGGGCTACACGCGCGCTACAAAGGACGGGACAATGGGAAGCCAG
GCCGAGAGGCCGAGCTAACCCGAAACCCGTTCATAGTTCGGATCGAGGGCTGTAACTCGC
CCTCGTGAAGCTGGATTCCGTAGTAATCGTGTTTCAATATAGCACGGTGAATATGCCCCT
GCTCCTTGCACACACCGCCCGTCAAACCATCTTAGTTGGGGGTGGGTGAGGCTGCGCTTT
ATGGCGTATTCGAGCCTGTCTTCGACAAGGAGGGTTAAGTCGTAACAAGGTATCTGTAGG
GGAACCTGCAGATGGATCACCTCCT
>AG-487-I20.1
AATCCGGTTGATCCTGCCGGAGGCTACCGCTATTGGAGTTCGATTAAGCCATGCGAGTCG
AGAGTCTTAGGGACTCGGCGTACCGCTCAGTAACACGTGGGTAACCTGCCCTATGCTGGG
GAATAACCTCGGGAAACTGAGAATAATACCCCATAGCCCACCATGCCTGGAACGGTTGGT
GGATCAAAGCTCCGGCGGCATAGGATGGGCCTGCGGCGTATCAGGTTGTAGGGGGTGTAA
CGTACCCTCTAGCCATCAACGCGTACGGGTGTTGGGAGACATAGCCCGGAGATGGATTCT
GAGACACGAATCCAGACCCTACGGGGTGCAGCAGGCGCGAAAACTTGGCAATGCGAGAAA
TCGTGACCAGGGAACTCCAAGTGGCTGGGGTAAGACCCAGTCTTTTCATGACTCTTCAAA
GGTCTTGGAATAAGAGGTGGGTAAGGACGGTGCCAGCCGCCGCGGTAATACCGGCGCCTC
AAGTGGTAGTCGATTTTATTGGGCCTAAAACGTCCGTAGCCTGTTTGGTACATTCGTGGG
TAAATCAACCAGCTTAACTGATTGAATTCTGCGAGCACGGCCAGACTTGGGACCGGGAGA
GGTGTGGGGTACGCTCAGGGTAGGGGTAAAATCCTGTCATCCTGAGCGGACCACCTGTTG
CGAAGGCGCCACACTAGAACGGATCCGACGGTCAGGGACGAAGCCTAGGGGCACGAACCG
GATTAGATACCCGGGTAGTCCTAGGTGTAAACGCTGTGGACTTGGTGTTGGGGATTCTCC
GAGGATTCTCAGTGCCGAAGCGAAGGTGATAAGTCCACTGCCTGGGGAGTACGGTCGCAA
GGCTGAAACTTAAAGGAATTGGCGGGGGAGCACCGCAACCTGAGGATTGTGCGGTTTAAT
TGGATTCAACGCCGGAAAACTCACCAGTGCCGACGGACAAATGAAAGCCAGTTTGATGAG
CTTGCTGGATTGTTCGAGAGGTAGTGCATGGCCGTCGTCAGTTCGTACCGTAAGGCGTTC
TGTTAAGTCAGATAACGAACGAGACCCTCATCCCTATTTGCTAAGGTCAGTCCGCTGATC
ACAGGACTATAGGGAGACCGCTGGCGCGAAGTCAGAGGAAGGCGAGGGCAACGGTAGGTC
AGTATGCTCCGAATGCACTGGGCTACACGCGCAATACAAAGGACGGGACAATGGGCCGCT
GCGCCGAGAGGCATGTGGCTATCTCGAAACCCGTTCGTAGTTCGGATTGAGGGCTGTAAC
TCGCCCTCATGAAGCTGGATTAGGTAGTAATCGCGTCTCAAAAAGGCGCGGTGAATATGC
CCCTGCTCCTTGCACACACCGCCCGTCAAACCATCTTAGTTGGGGGTGGGTGAGGCTGCC
TTTTAGTGGGGTATTCGAGCCTGCCTTCGACAAGGAGGGTTAAGTCGTAACAAGGTATCT
GTAGGGGAACCTGCAGATGGATCACCTCCT
>MG2-GG3puget.1
AATCTGGTTGATCCTGCCAGAGGCGACCGCTTTTGGAGTTCGATTAAGCCATGCGAGTAG
AATGAATTAGATCATTGCAAACTGCTCAGTAACACGTGGATAACCTGCCCTATGCTCTGG
GATAACCTCGGGAAACTGAGAAGAATACCGGATAGACCACAACGCCTGGAACGGTGTGTG
GTTGAAAGGTCACGGCATAGGATGGGTCTGCGGCGTATCAGGTCGTAGGGGGTGTAACGG
ACCTCCTAGCCATCGACGCGTACGGGTTGTGGGAGCAATAGCCCGGAGATGGATTCTGAG
ACACGAATCCAGACCCTACGGGGTGCAGCAGGCGCGAAAACTTCACACTGCAGGAAACTG
TGATGAGGGAACTCCAAGTGACTGCACATTGTGTAGCCTTTTCTTTACTATTAATCGGTA
TTGGAATAAGGGCTGGGAAAGACCGGTGCCAGCCGCCGCGGTAATACCGGCAGCTCAAGT
GGTCGTCGCTTTTATTGGGCCTAAAACGTCCGTAGCCTGTTTGGTAAATCTGTGGGTAAA
TCAACCAGCTTAACTGGTTGAATTCTGCAGAGACTGCCAGACTAGGGACCGGGAGAGGTG
TGGGGTACTCTAGGGGTAGGGGTAAAATCCTGTCATCCTTAGAGGACCACCAGTTGCGAA
GGCGCCACACTGGAACGGATCCGACGGTCAGGGACGAAGCCTAGGGGCACGAACCGGATT
AGATACCCGGGTAGTCCTAGGTGTAAACGCTGTGAACTTGGTGTCGGGAGTCCGCAATGG
GCCCCCGGTGCCGGAGTGAAGATGTTAAGTTCACTGCCTGGGGAGTACGGTCGCAAGGCT
GAAACTTAAAGGAATTGGCGGGGGAGCACTGCAACGGGAGGAGCGTGCGGTTTAATTGGA
TTCAACGCCGGAAAACTCACCAGGGCCGACTGTTATATGAAGACCAGCGTAATGAGCTTG
TCGGATTTTCAGAGAGGTGGTGCATGGCCGTCGTCAGTTCGTACTGTAAAGCGTTCTGTT
AAGTCAGATAACGAACGAGACCCTCATCTCTATTTGCTACCCGTCTCTCCGGAGGCGGCG
CACTATAGGGAGACCGCTGGTGTTAAACCAGAGGAAGGCGAGGGCAACGACAGGTCAGTA
TGCCCCGAATGTCCTGGGCTACACGCGCGCTACAAAGGACGGGACAATGGGAAGCCAGGC
CGAGAGGCCGAGCTACCCCGAAACCCGTTCATAGTTCGGATCGTGGGCTGTAACTCGCCC
ACGTGAAGCTGGATTCCGTAGTAATCGTGTTTCAATATAGCACGGTGAATATGCCCCTGC
TCCTTGCACACACCGCCCGTCAAACCATCTTAGTTGGGGGTGGGTGAGGCTGCGCTTGCT
TCGGCATGGCGTATTCGAGCCTGTCTTCGACAAGGAGGGTTAAGTCGTAACAAGGTATCT
GTAGGGGAACCTGCAGATGGATCACCTCCT
>REDSEA-S43-B8.1
AATCCGGTTGATCCTGCCGGAGGCTACCGCTATTGGAGTTCGATTAAGCCATGCGAGTCG
AGAGTCCTCGGGACTCGGCGTACCGCTCAGTAACACGTGGGTAACCTGCCCTATGCTGGG
GAATAACCTCGGGAAACTGAGAATAATGCCCCATAGCCCACTACGCCTGGAACGGTGAGT
GGGTCAAAGCCCCGGCGGCATAGGATGGGCCTGCGCCGTATCAGGTTGTAGGGGGTGTAA
AGTACCCTCTAGCCATCAACGCGTACGGGTGTTGGGAGACATTGCCCGGAGATGGATTCT
GAGACACGAATCCAGACCCTACGGGGTGCAGCAGGCGCGGAAACTTGGCAATGCGAGAAA
TCGTGACCAGGGAACTCCAAGTGCGTAGGGTAAGACCTACGCTTTTCTTGACTCTTCAAC
GGTCTTGGAATAAGGGGTGGGTAAGGACGGTGCCAGCCGCCGCGGTAATACCGGCGCCTC
AAGTGGTAGTCGCTTTTATTGGGCCTAAAACGTCCGTAGCCGGTCTGGTGCATTCGTGGG
TAAATCAACCCGCTCAACGGGTTGAATTCTGCGAGCACGGCCAGACTTGGGACCGGGAGA
GGTGTGGGGTACTCTCAGGGTAGGGGTAAAATCCTGTCATCCTGAGAGGACCACCTGTTG
CGAAGGCGCCACACTAGAACGGATCCGACGGTCAGGGACGAAACCTAGGGGCACGAACCG
GATTAGATACCCGGGTAGTCCTAGGTGTAAACGCTGTGGACTTGATGTTGGGGGCGCTCC
GAGCGCTCTCAGTGTCGAAGCGAAGGTGATAAGTCCACTGCCTGGGGAGTACGGTCGCAA
GGCTGAAACTTAAAGGAATTGGCGGGGGAGCACTGCAACCTGAGGATTGTGCGGTTTAAT
TGGATTCAACGCCGGAAAACTCACCATGGCCGACGGACAAATGAAAGCCAGTGTAACGAG
CTTGCTGGATTGTTCGAGAGGTATTGCATGGCCGCCGTCAGTTCGTACCGCAAGGCGTTC
TGTTAAGTCAGATAACGAACGAGACCCTCATCCCTATTTGCCAGCTGCGTCCCCGGACGC
AACGCACTATAGGGAGACCGCTGTCGATAAGGCAGATGAAGGCGAGGGCAACGGTAGGTC
AGTATGATCCGAATGCCATGGGCTACACGCGCAATACAAAGGACGGGACAATGGGCTGCT
ACTCCGAGAGGAAAGAAGCTATCCCGAAACCCGTTCGTAGTTCGGATTGAGGGCTGTAAC
TCGCCCTCATGAAGCTGGATTAGGTAGTAATCGCGTCTCAATAGGGCGCGGTGAATATGC
CCCTGCTCCTTGCACACACCGCCCGTCAAACCATCTTAGTTGGGGGTGGGTGAGGCTGCC
TTAACCATGGGGTATTCGAGCCTGCCTTCGACAAGGAGGGTTAAGTCGTAACAAGGTATC
TGTAGGGGAACCTGCAGATGGATCACCTCCT
>REDSEA-S03-B6.1
AATCCGGTTGATCCTGCCGGAGGCTACCGCTATTGGAGTTCGATTAAGCCATGCGAGTCG
AGAGTCTTAGGGACTCGGCGTACCGCTCAGTAACACGTGGGTAACCTGCCCTATGCTGGG
GAATAACCTCGGGAAACTGAGAATAATGCCCCATAGTCCACAATGCCTGGAACGGTTTGT
GGATCAAAGCTCCGGCGGCATAGGATGGGCCTGCGGCGTATCAGGTTGTAGGGGGTGTAA
CGTACCCTCTAGCCATCAACGCGTACGGGTGTTGGGAGACATAGCCCGGAGATGGATTCT
GAGACACGAATCCAGACCCTACGGGGTGCAGCAGGCGCGAAAACTTGGCAATGCGAGAAA
TCGTGACCAGGGAACTCCAAGTGGCTGGGGTAAGACCCAGTCTTTTCTTGACTCTTCAAA
GGTCTTGGAATAAGGGGTGGGTAAGGACGGTGCCAGCCGCCGCGGTAATACCGGCGCCTC
AAGTGGTAGTCGATTTTATTGGGCCTAAAACGTCCGTAGCCTGTTTGGTACATTCGTGGG
TAAATCAACCAGCTCAACTGGTTGAATTCTGCGAGCACGGCCAGACTTGGGACCGGGAGA
GGTGTGGGGTACGCTCAGGGTAGGGGTAAAATCCTGTCATCCTGAGCGGACCACCTGTTG
CGAAGGCGCCACACTAGAACGGATCCGACGGTCAGGGACGAAGCCTAGGGGCACGAACCG
GATTAGATACCCGGGTAGTCCTAGGTGTAAACGCTGTGGACTTGGTGTTGGGGACTCTCC
GAGATTCCTCAGTGCCGAAGCGAAGGTGATAAGTCCACTGCCTGGGGAGTACGGTCGCAA
GGCTGAAACTTAAAGGAATTGGCGGGGGAGCACCGCAACCTGAGGATTGTGCGGTTTAAT
TGGATTCAACGCCGGAAAACTCACCAGTGCCGACGGACAAATGAAAGCCAGTGTGATGAG
CTTGCTGGATTGTTCGAGAGGTAGTGCATGGCCGCCGTCAGTTCGTACCGTAAGGCGTTC
TGTTAAGTCAGATAACGAACGAGACCCTCATCCCTATTTGCTAAGGTCAGTCCGCTGATC
ACAGGACTATAGGGAGACCGCTGGCGCGAAGTCAGAGGAAGGCGAGGGCAACGGTAGGTC
AGTATGCTCCGAATGCACTGGGCTACACGCGCAATACAAAGGACGGGACAATGGGCCGCT
GCGCCGAGAGGCATGTGGCTATCCCGAAACCCGTTCGTAGTTCGGATTGAGGGCTGTAAC
TCGCCCTCATGAAGCTGGATTAGGTAGTAATCGCGTCTCAAAAAGGCGCGGTGAATATGC
CCCTGCTCCTTGCACACACCGCCCGTCAAACCATCTTAGTTGGGGGTGGGTGAGGCTGCC
TTAACCATGGGGTATTCGAGCCTGCCTTCGACAAGGAGGGTTAAGTCGTAACAAGGTATC
TGTAGGGGAACCTGCAGATGGATCACCTCCT
>REDSEA-S19-B7N8.1
AATCCGGTTGATCCTGCCGGAGGCTACCGCTATTGGAGTTCGATTAAGCCATGCGAGTCG
AGAGTCTTAGGGACTCGGCGTACCGCTCAGTAACACGTGGGTAACCTGCCCTGTGCTGGG
GAATAACCTCGGGAAACTGAGAATAATGCCCCATAGTCCACTATGCCTGGAACGGTTAGT
GGATCAAAGCTCCGGCGGCATAGGATGGGCCTGCGCCGTATCAGGTTGTAGGGGGTGTAA
AGTACCCTCTAGCCATCAACGCGTACGGGTGTTGGGAGACATTGCCCGGAGATGGATTCT
GAGACACGAATCCAGACCCTACGGGGTGCAGCAGGCGCGAAAACTTGGCAATGCGAGCAA
TCGTGACCAGGGAACTCCAAGTGCGTAGGGTAAGACCTACGCTTTTCTTGACTCTACAAA
GGTCTTGGAATAAGGGGTGGGTAAGGACGGTGCCAGCCGCCGCGGTAATACCGGCGCCTC
AAGTGGTAGTCGCTTTTATTGGGCCTAAAACGTCCGTAGCCGGTCTGGTGCATTCGTGGG
TAAATCAACCCGCTCAACGGGTTGAATTCTGCGAGCACGGCCAGACTTGGGACCGGGAGA
GGTGTGGGGTACTTTCGGGGTAGGGGTAAAATCCTGTCATCCCGAAAGGACCACCTGTTG
CGAAGGCGCCACACTAGAACGGATCCGACGGTCAGGGACGAAACCTAGGGGCACGAACCG
GATTAGATACCCGGGTAGTCCTAGGTGTAAACGCTGTGGACTTGATGTTGGGGGCGCTCC
GAGCGCTTTCAGTGTCGAAGCGAAGGTGATAAGTCCACTGCCTGGGGAGTACGGTCGCAA
GGCTGAAACTTAAAGGAATTGGCGGGGGAGCACTGCAACCTGAGGATTGTGCGGTTTAAT
TGGATTCAACGCCGGAAAACTCACCATGGCCGACGGACAAATGAAAGCCAGTGTAACGAG
CTTGCTGGATTGTTCGAGAGGTATTGCATGGCCGTCGTCAGTTCGTACCGCAAGGCGTTC
TGTTAAGTCAGATAACGAACGAGACCCTCATCCCTATTTGCCAGTTGCATCGCCAGATGC
AACGCACTATAGGGAGACCGCTGTCGATAAGGCAGATGAAGGCGAGGGCAACGGTAGGTC
AGTATGATCCGAATGCCATGGGCTACACGCGCAATACAAAGGACGGGACAATGGGCTGCA
ACTCCGAGAGGAACGACGCTATCCCGAAACCCGTTCGTAGTTCGGATTGAGGGCTGTAAC
TCGCCCTCATGAAGCTGGATTAGGTAGTAATCGCGTCTCAATAGGGCGCGGTGAATATGC
CCCTGCTCCTTGCACACACCGCCCGTCAAACCATCTTAGTTGGGGGTGGGTGAGGCTGCG
TTTTATGGCGTATTCGAGCCTGCCTTCGACAAGGAGGGTTAAGTCGTAACAAGGTATCTG
TAGGGGAACCTGCAGATGGATCACCTCCT
>UBA557.1
AATCCGGTTGATCCTGCCGGAGGCTACCGCTATTGGAGTTCGATTAAGCCATGCGAGTCC
AGAGCTTTCGGAGCTCGGCGTACCGCTCAGTAACACGTGGGTAACCTAACCTATGCAGGG
GAATAACCTCGGGAAACTGAGAATAATGCCCCATAGTCCACTACGCCTGGAACGGTGAGT
GGATGAAAGCTCAGGCGGCATAGGATGGGCCTGCGGCGTATCAGGTTGTAGGGGGTGTAA
AGTACCCTCTAGCCCTCTACGCGTACGGGTGTTGGGAGACATAGCCCGGAGATGGATTCT
GAGACACGAATCCAGACCCTACGGGGTGCAGCAGGCGCGAAAACTTGGCAATGCGAGCAA
TCGTGACCAGGGAACTCCAAGTGGCTGGGGTAAGACCCAGTCTTTTCAGAACTCTTCAAA
GGTTTTAGAATAAGGGGTGGGTAAGGACGGTGCCAGCCGCCGCGGTAATACCGGCGCCTC
AAGTGGTAGTCGCTTTTATTGGGCCTAAAACGTCCGTAGCCGGTTTGGTACATTCGTGGG
TAAATCAACTCGCTCAACGAGTTGAATTCTGCGAGGACGGCCAGACTTGGGACCGGGAGA
GGTGTGGGGTACTCTCAGGGTAGGGGTAAAATCCTGTCATCCTGAGAGGACCACCTGTTG
CGAAGGCGCCACACTAGAACGGATCCGACGGTCAGGGACGAAGCCTAGGGGCACGAACCG
GATTAGATACCCGGGTAGTCCTAGGTGTAAACGCTGTGGACTTGATGTTGGAGGAGCTCC
GAGCTCTTTCAGTGTCGAAGCGAAGGTGATAAGTCCACTGCCTGGGAAGTACGGTCGCAA
GGCTGAAACTTAAAGGAATTGGCGGGGGAGCACCGCAACCTGAGGATTGTGCGGTTTAAT
TGGATTCAACGCCGGAAAACTCACCATAGCCGACGGACAAATGAAGGTCAGTGTAATGAA
CTTACCGGATTGTTCGAGAGGTAGTGCATGGCCGCCGTCAGTTCGTACCGTAAGGCGTTC
TGTTAAGTCAGATAACGAACGAGACCCTCATCTCTATTTGCCACCAGATCTCCGGATCTG
ACGGGACTATAGAGAGACCGCTGGCGCTAAGTCAGAGGAAGGGGAGGGCAACGGTAGGTC
AGTATGCTCCGAATGCTATGGGCTACACGCGCAATACAAAGGACGGGACAATGGGCTGCT
ACTCCGAAAGGAATGACGCTATCCCGAAACCCGTTCGTAGTTCGGATTGAGGGCTGTAAC
TCGCCCTCATGAAGCTGGATTAGGTAGTAATCGCGTCTCAATAAGGCGCGGTGAATATGC
CCCTGCTCCTTGCACACACCGCCCGTCAAACCATCTTAGTTGTGGGTGGGTGAGGCTACC
TCTTAATGTGGTATTCGAGCCTGCCTTCGACAAGGAGGGTTAAGTCGTAACAAGGTATCT
GTAGGGGAACCTGCAGATGGATCACCTCCT
>UBA255.1
AATCTGGTTGATCCTGCCAGAGGCGACCGCTTTTGGAGTTCGATTAAGCCATGCGAGTCG
AGAGTCTTAGGGACTCGGCATACTGCTCAGTAACACGTGGATAACCTGCCCTATCGTCTG
GAATAACCTCGGGAAACTGAGAATAAGGCCGGATAGTTCACAATGCCTGGAACGGTTTGT
GGATAAAGGTAGGATGGGTCTGCGGCGTATCAGGTTGTAGGGGGTGTAACGGACCCCCTA
GCCATCGACGCGTACGGGTGTTGGGAGACATAGCCCGGAGATGGATTCTGAGACACGAAT
CCAGACCCTACGGGGTGCAGCAGGCGCGAAAACTTCACACTGCAGGAAACTGTGATGAGG
GAACTCCAAGTGTGTGCATTTTATGTACACTTTTCTGAACTCTTAATCGGTTCAGGAATA
AGGGCTGGGAAAGACCGGTGCCAGCCGCCGCGGTAATACCGGCAGCTCAAGTGGTCGTCG
CTTTTATTGGGCCTAAAACGTCCGTAGCCTGTTTGGTAAATCTGTGGGTAAATCAACCAG
CTTAACTGGTTGAATTCTGCAGAGACTGCCAGACTAGGGACCGGGAGAGGTGTGGGGTAC
TCGAGGGGTAGGGGTAAAATCCTGTCATCCTTCGAGGACCACCAGTTGCGAAGGCGCCAC
ACTGGAACGGATCCGACGGTCAGGGACGAAGCCTAGGGGCACGAACCGGATTAGATACCC
GGGTAGTCCTAGGTGTAAACGCTGTGAACTTGGTGTCGGGGGTCCGCAAGGGGTCCCCGG
TGCCGGAGTGAAGATGTTAAGTTCACTGCCTGGGGAGTACGGTCGCAAGGCTGAAACTTA
AAGGAATTGGCGGGGGAGCACTGCAACGGGAGGAGCGTGCGGTTTAATTGGATTCAACGC
CGGAAAACTCACCAGGGCCGACTGTTATATGAAGACCAGCGTAATGAGCTTGTCGGATTT
TCAGAGAGGTGGTGCATGGCCGTCGTCAGTTCGTACTGTAAAGCGTTCTGTTAAGTCAGA
TAACGAACGAGACCCTCATCTCTATTTGCAACCTGTCTCTCCGGAGGCGGCGCACTATAG
AGAGACCGCTGGTGTGAAACCAGAGGAAGGCGAGGGCAACGACAGGTCAGTATGCCCCGA
ATGTCCTGGGCTACACGCGCGCTACAAAGGACGGGACAATGGGAAGCTAGGCCGAGAGGC
CACGCTAACCCGAAACCCGTTCATAGTTCGGATTGAGGGCTGTAACTCGCCCTCATGAAG
CTGGATTCCGTAGTAATCGTGTTTCAATATAGCACGGTGAATATGCCCCTGCTCCTTGCA
CACACCGCCCGTCAAACCATCTTAGTTGGGGGTGGGTGAGGCTGCGCTTTATGGCGTATT
CGAGCCTGCCTTCGACAAGGAGGGTTAAGTCGTAACAAGGTATCTGTAGGGGAACCTGCA
GATGGATCACCTCCT
>UBA463.1
AATCCGGTTGATCCTGCCGGAGGCTACCGCTATTGGAGTTCGATTAAGCCATGCGAGTCT
AGAGGCCTAGCCTCGGCGTACCGCTCAGTAACACGTGGGTAACCTACCCTATGCTGGGGA
ATAAGCTCGGGAAACTGAGAATAATACCCCATAGTCCACTACGCCTGGAACGGTGAGTGG
ATCAAAGCTCCGGCGGCATAGGATGGGCCTGCGGCGTATCAGGTTGTAGGGGGTGTAATG
TACCCTCTAGCCATCCACGCGTACGGGTGTTGGGAGACATTGCCCGGAGATGGATTCTGA
GACACGAATCCAGACCCTACGGGGTGCAGCAGGCGCGAAAACTTGGCAATGCGAGAAATC
GTGACCAGGGAACTCCAAGTGCGTAGGGTAAGACCTACGCTTTTCTTGACTCTTCAAAGG
TCTTGGAATAAGGGGTGGGTAAGGACGGTGCCAGCCGCCGCGGTAATACCGGCGCCTCAA
GTGGTAGTCGCTTTTATTGGGCCTAAAACGTCCGTAGCCGGTCTGGTACATTCGTGGGTA
AATCAACCCGCTTAACGGGTTGAATTCTGCGAGCACGGCCAGACTTGGGACCGGGAGAGG
TGTGGGGTACTCTCAGGGTAGGGGTAAAATCCTGTCATCCTGAGAGGACCACCTGTTGCG
AAGGCGCCACACTAGAACGGATCCGACGGTCAGGGACGAAACCTAGGGGCACGAACCGGA
TTAGATACCCGGGTAGTCCTAGGTGTAAACGCTGTGGACTTGATGTTGGGGGCGCTCCGA
GCGCTCTCAGTGTCGAAGCGAAGGTGATAAGTCCACTGCCTGGGGAGTACGGTCGCAAGG
CTGAAACTTAAAGGAATTGGCGGGGGAGCACTGCAACCTGAGGATTGTGCGGTTTAATTG
GATTCAACGCCGGAAAACTCACCATGGCCGACGGACAAATGAAAGCCAGTGTAACGAGCT
TGCTGGATTGTTCGAGAGGTATTGCATGGCCGTCGTCAGTTCGTACCGCAAGGCGTTCTG
TTAAGTCAGATAACGAACGAGACCCTCATCCCTATTTGCCAGCTGCGTCCCCGGATGTAG
CGCACTATAGGGAGACCGCTGTCGATAAGGCAGATGAAGGCGAGGGCAACGGTAGGTCAG
TATGATCCGAATGCCATGGGCTACACGCGCAATACAAAGGACGGGACAATGGGCTGCAAC
TCCGAGAGGAATGACGCTATCCCGAAACCCGTTCGTAGTTCGGATTGAGGGCTGTAACTC
GCCCTCATGAAGCTGGATTAGGTAGTAATCGCGTCTCAATAGGGCGCGGTGAATATGCCC
CTGCTCCTTGCACACACCGCCCGTCAAACCATCTTAGTTGGGGGTGGGTGAGGCTGCCTT
AACCATGGGGTATTCGAGCCTGCCTTCG
>UBA62.1
AATCCGGTTGATCCTGCCGGAGGCTACCGCTATTGGAGTTCGATTAAGCCATGCGAGTCT
AGAGGCCTAGCCTCGGCGTACCGCTCAGTAACACGTGGGTAACCTACCCTATGCTGGGGA
ATAAGCTCGGGAAACTGAGAATAATACCCCATAGTCCACTACGCCTGGAACGGTGAGTGG
ATCAAAGCTCCGGCGGCATAGGATGGGCCTGCGGCGTATCAGGTTGTAGGGGGTGTAATG
TACCCTCTAGCCATCCACGCGTACGGGTGTTGGGAGACATTGCCCGGAGATGGATTCTGA
GACACGAATCCAGACCCTACGGGGTGCAGCAGGCGCGAAAACTTGGCAATGCGAGAAATC
GTGACCAGGGAACTCCAAGTGGCAGGGGTAAGACCCTGTCTTTTTCCGACTCTAAATAGG
TCGGCGAATAAGGGGTGGGTAAGGACGGTGCCAGCCGCCGCGGTAATACCGGCGCCTCAA
GTGGTAGTCGCTTTTATTGGGCCTAAAACGTCCGTAGCCGGTCTGGTACATTCGTGGGTA
AATCAACTCGCTCAACGAGTTGAATTCTGCGAGGACGGCCAGACTTGGGACCGGGAGAGG
TGTGGGGTACTCTCAGGGTAGGGGTAAAATCCTGTCATCCTGAGAGGACCACCTGTTGCG
AAGGCTCCACACTAGAACGGATCCGACGGTCAGGGACGAAGCCTAGGGGCACGAACCGGA
TTAGATACCCGGGTAGTCCTAGGTGTAAACGCTGTGGACTTGATGTTGGGGACGCTCCGA
GCGTTCTCAGTGTCGAAGCGAAGGTGATAAGTCCACTGCCTGGGGAGTACGGTCGCAAGG
CTGAAACTTAAAGGAATTGGCGGGGGAGCACCGCAACCTGAGGATTGTGCGGTTTAATTG
GATTCAACGCCGGAAAACTCACCATGGCCGACGGACATATGAAAGCCAGTGTAACGAGCT
TGCTGGATTGTTCGAGAGGTATTGCATGGCCGCCGTCAGTTCGTACCGCAAGGCGTTCTG
TTAAGTCAGATAACGAACGAGACCCTCATCCCTATTTGCCAAGGTCTGTCCGCAGACCAC
GGGACTATAGGGAGACCGCTGGCGCGAAGTCAGAGGAAGGCGAGGGCAACGGTAGGTCAG
TATGATCCGAATGCCATGGGCTACACGCGCAATACAAAGGACGGGACAATGGGCTGCTAC
TCCGAGAGGAAGAAGCTATCCCGAAACCCGTTCGTAGTTCGGATTGGGGGCTGTAACCCG
CCCCCATGAAGCTGGATTAGGTAGTAATCGCGTCTCAACAAGGCGCGGTGAATATGCCCC
TGCTCCTTGCACACACCGCCCGTCAAACCATCTTAGTTGTGGGTGGGTGAGGCTACCTTG
ATAATGGGGTATTCGAGCCTGCCTTCGACAAGGAGGGTTAAGTCGTAACAAGGTATCTGT
AGGGGAACCTGCAGATGGATCACCTCCT
>NAT238.1
AATCCGGTTGATCCTGCCGGAGGCGACCGCTATTGGAATTCGATTAAGCCATGCGAGTCG
AGAGTCCTCGGGACTCGGCATACTGCTCAGTAACACGTGGATAACCTGCCCTGTTCTAGG
GGATAACCTCGAGAAATTGAGAATAATACCCTATAGTCCACTACGCCTGGAACGGTGAGT
GGATAAAAGCTCCGGCGGAACAGGATGGGTCTGCGGCATATCAGGTAGTAGTGGGTGTAA
TGGACCCACTAGCCTTCGACGTGTACGGGTGTTGGGAGACATAGCCCGGAGATGGATTCT
GAGACACGAATCCAGACCCTACGGGGTGCAGCAGGCGCGAAAACTTCACACTGCGGGAAA
CCGCGATGAGGGAATTCCAAGTGTCTGGGGTAAGACCCAGTCTTTTCTTGACTCTTAATA
GGTCTTGGAATAAGGGGGGGGTAAGACCGGTGCCAGCCGCCGCGGTAATACCGGCCCCCC
AAGTGGTCGTCACTTTTATTGGGCCTAAAACGTCCGTAGCCGGTTTAGTAAACCCGTGGG
TAAATCAACCAGCTTAACTGGTTGAATTCTGCGGAGACTGCTAGACTAGGGACCGGGAGA
GGTACGAGGTACTCTTGGGGTAGGGGTAAAATCCTGTCATCCCAGGGGGACCACTTGTTG
CGAAGGCGTCGTACTAGAACGGATCCGACGGTCAGGGACGAAGCCTAGGGGCACGAACCG
GATTAGATACCCGGGTAGTCCTAGGTGNAAACGCTGTGGACTTGGTGTTGGGGATTCCAT
GAGGGTTTCCAGTGCCGAAGCGAAGGTGTTAAGTCCACTGCCTGGGGAGTACGGTCGCAA
GGCTGAAACTTAAAGGAATTGGCGGGGGAGCACTGCAACGAGAGGAGCGTGCGGTTTAAT
TGGATTCAACGCCGGAAAACTCACCAGGGCCGACGGACAAATGAAGGTCAAGTTGACGAC
TTTACCGGATTGTTCGAGAGGTGGTGCATGGCCGTCGTCAGTTCGTACCGTAAGGCGTTC
TGTTAAGTCAGATAACGAACGAGACCCCCATCCCTATTTGCTAGTCTAATCGCAAGATTG
GGCGCACTATAGGGAGACCGCTGGTGTGAAACCAGAGGAAGGTGGGGGCAACGGTAGGTC
AGTATGCCCCGAATGTCCTGGGCTACACGCGCGCTACAAAGGACGGGACAATGGGACGCA
ACATCGAGAGATGAAGCTATCCTGAAACCCGTTCGTAGTACGGATTGAGGGCTGTAACTC
GCCCTCATGAAGCTGGATTTCGTAGTAATCGCGTCTCAAAATGGCGCGGTGAATATGCCC
CTGCTCCTTGCACACACCGCCCGTCAAACCATCTTAGTTTGGGGTGGGTGAGGCTGCCTT
TACATGGGGTATTCGAGCCTGCCTTAGACAAGGAGGGTTAAGTCGTAACAAGGTATCTGT
AGGGGAACCTGCAGATGGATCACCTCCT
>Cayman51-deep.1
AATCCGGTTGATCCTGCCGGAGGCTACCGCTATTGGAGTTCGATTAAGCCATGCGAGTCG
TGAGTCTTAGGGACGCTCAGTAACACGTGGGTAACCTGCCCTATGCTGGGGAATAACCTC
GGGAAACTGAGAACAATGCCCCATAGTTCACCACGCCTGGAACGGTGGGTGGATCAAAGC
CCCGGCGGCATAGGATGGGCCTGCGGCGTATCAGGTTGTAGGGGGTGTAAAGTACCCTCT
AGCCCTCTACGCGTACGGGTGTTGGGAGACATAGCCCGGAGATGGATTCTGAGACACGAA
TCCAGACCCTACGGGGTGCAGCAGGCGCGAAAACTTGGCAATGCGAGCAATCGTGACCAG
GGAACTCCAAGTGCATCGGGTAAGACCGATGCTTTTCTTGACTCTTCAAAGGTCTTGGAA
TAAGGGGTGGGTAAGGACGGTGCCAGCCGCCGCGGTAATACCGGCGCCTCAAGTGGTAGT
CGCTTTTATTGGGCCTAAAACGTCCGTAGCCGGTTTGGTACATTCGTGGGTAAATCAAGG
TGCTCAACGCCTTGAATTCTGCGAGCACGGCCAGACTTGGGACCGGGAGAGGTGTGGGGT
ACTCTCAGGGTAGGGGTAAAATCCTGTCATCCTGAGGGGACCACCTGTTGCGAAGGCGCC
ACACTAGAACGGATCCGACGGTCAGGGACGAAGCCTAGGGGCACGAACCGGATTAGATAC
CCGGGTAGTGTGGACTTGATGTTGGGAGTGCTCCGAGCACCCTCAGTGTCGAAGCGAAGG
TGATAAGTCCACTGCCTGGGGAGTACGGTCGCAAGGCTGAAACTTAAAGGAATTGGCGGG
GGAGCACCGCAACCTGAGGATTGTGCGGTTTAATTGGATTCAACGCCGGAAAACTCACCA
CCGACGGACATATGAAGGCCAGCGTAACGAGCTTGCTGGATTGTTCGAGAGGTAGTGCAT
GGCCGTCGTCAGTTCGTACCGCAAGGCGTTCTGTTAAGTCAGATAACGAACGAGACCCTC
ATCCCTATTTGCTAACCCGATCTCCGGATCAGGCGCACTATAGGGAGACCGCTGGCGCGA
AGTCAGAGGAAGGCGAGGGCAACGGTAGGTCAGTATGCTCCGAATGCTATGGGCTACACG
CGCAATACAAAGGACGGGACAATGGGCTGCAACTCCGAGAGGAACGACGCTATCCCGAAA
CCCGTTCGTAGTTCGGATTGAGGGCTGTAACTCGCCCTCATGAAGCTGGATTAGGTAGTA
ATCGCGTCTCAAAAAGGCG
>UBA123.1
AATCTGGTTGATCCTGCCAGAGGCGACCGCTTTTGGAGTTCGATTAAGCCATGCGAGTAG
AAAGAAATTAGATTCTTTGCGAACTGCTCAGTAACACGTGGATAACCTGCCCTATGCTCT
GGAATAACCTCGGGAAACTGAGAATAATACCGGATAGATCACAACGCCTGGAACGGTGTG
TGGTTCAAAGATTACGGCATAGGATGGGTCTGCGGCGTATCAGGTCGTAGGGGGTGTAAA
GGACCTCCTAGCCATCGACGCGTACGGGTGTTGGGAGACATAGCCCGGAGATGGATTCTG
AGACACGAATCCAGACCCTACGGGGTGCAGCAGGCGCGAAAACTTCACACTGCAGGAAAC
TGTGATGAGGGAACTCCAAGTGCGCGCACTTATGTGTGCGCTTTTCTTGACTATTAATCG
GTCTTGGAATAAGGGCTGGGAAAGACCGGTGCCAGCCGCCGCGGTAATACCGGCAGCTCA
AGTGGTCGTCGCTTTTATTGGGCCTAAAACGTCCGTAGCCTGTTTGGTAAATCTGTGGGT
AAATCAACCAGCTTAACTGGTTGAATTCTGCAGAGACTGCCAGACTAGGGACCGGGAGAG
GTGTGGGGTACTCTAGGGGTAGGGGTAAAATCCTGTCATCCTTAGAGGACCACCAGTTGC
GAAGGCGCCACACTGGAACGGATCCGACGGTCAGGGACGAAGCCTAGGGGCACGAACCGG
ATTAGATACCCGGGTAGTCCTAGGTGTAAACGCTGTGAACTTGGTGTCGGGAGTCCGCAA
TGGGCCCCCGGTGCCGGAGTGAAGATGTTAAGTTCACTGCCTGGGGAGTACGGTCGCAAG
GCTGAAACTTAAAGGAATTGGCGGGGGAGCACTGCAACGGGAGGAGCGTGCGGTTTAATT
GGATTCAACGCCGGAAAACTCACCAGGGCCGACTGTTAGATGAAGACCAGTGTAACGAAC
TTGTCGGATTTTCAGAGAGGTGGTGCATGGCCGTCGTCAGTTCGTACTGTAAAGCGTTCT
GTTAAGTCAGATAACGAACGAGACCCTCATCTCTATTTGCTACCTGTTTCTCCGGAAACA
GCGCACTATAGGGAGACCGCTGGTGTTAAACCAGAGGAAGGCGAGGGCAACGACAGGTCA
GTATGCCCCGAATGTCCTGGGCTACACGCGCGCTACAAAGGACGGGACAATGGGAAGCTA
>UBA37.1
AATCTGGTTGATCCTGCCAGAGGCGACCGCTTTTGGAGTTCGATTAAGCCATGCGAGTCG
AGAGTCTTAGGGACTCGGCATACTGCTCAGTAACACGTGGATAACCTGCCCTATCGTCTG
GAATAACCTCGGGAAACTGAGAATAAGGCCGGATAGTTCACAATGCCTGGAACGGTTTGT
GGATAAAGGTAGGATGGGTCTGCGGCGTATCAGGTTGTAGGGGGTGTAACGGACCCCCTA
GCCATCGACGCGTACGGGTGTTGGGAGACATAGCCCGGAGATGGATTCTGAGACACGAAT
CCAGACCCTACGGGGTGCAGCAGGCGCGAAAACTTCACACTGCAGGAAACTGTGATGAGG
GAACTCCAAGTGTGTGCATTTTATGTACACTTTTCTGAACTCTTAATCGGTTCAGGAATA
AGGGCTGGGAAAGACCGGTGCCAGCCGCCGCGGTAATACCGGCAGCTCAAGTGGTCGTCG
CTTTTATTGGGCCTAAAACGTCCGTAGCCTGTTTGGTAAATCTGTGGGTAAATCAACCAG
CTTAACTGGTTGAATTCTGCAGAGACTGCCAGACTAGGGACCGGGAGAGGTGTGGGGTAC
TCGAGGGGTAGGGGTAAAATCCTGTCATCCTTCGAGGACCACCAGTTGCGAAGGCGCCAC
ACTGGAACGGATCCGACGGTCAGGGACGAAGCCTAGGGGCACGAACCGGATTAGATACCC
GGGTAGTCCTAGGTGTAAACGCTGTGAACTTGGTGTCGGGGGTCCGCAAGGGGTCCCCGG
TGCCGGAGTGAAGATGTTAAGTTCACTGCCTGGGGAGTACGGTCGCAAGGCTGAAACTTA
AAGGAATTGGCGGGGGAGCACTGCAACGGGAGGAGCGTGCGGTTTAATTGGATTCAACGC
CGGAAAACTCACCAGGGCCGACTGTTATATGAAGACCAGCGTAATGAGCTTGTCGGATTT
TCAGAGAGGTGGTGCATGGCCGTCGTCAGTTCGTACTGTAAAGCGTTCTGTTAAGTCAGA
TAACGAACGAGACCCTCATCTCTATTTGCAACCTGTCTCTCCGGAGGCGGCGCACTATAG
AGAGACCGCTGGTGTGAAACCAGAGGAAGGCGAGGGCAACGACAGGTCAGTATGCCCCGA
ATGTCCTGGGCTACACGCGCGCTACAAAGGACGGGACAATGGGAAGCTAGGCCGAGAGGC
CACGCTAACCCGAAACCCGTTCATAGTTCGGATTGAGGGCTGTAACTCGCCCTCATGAAG
CTGGATTCCGTAGTAATCGTGTTTCAATATAGCACGGTGAATATGCCCCTGCTCCTTGCA
CACACCGCCCGTCAAACCATCTTAGTTGGGGGTGGGTGAGGCTGCGCTTTATGGCGTATT
CGAGCCTGCCTTCGACAAGGAGGGTTAAGTCGTAACAAGGTATCTGTAGGGGAACCTGCA
GATGGATCACCTCCT
>UBA133.1
AATCCGGTTGATCCTGCCGGAGGCTACCGCTATTGGAGTTCGATTAAGCCATGCGAGTCG
TGAGTCTTAGGGACTCGGCGTACCGCTCAGTAACACGTGGGTAACCTGCCCTATGCTGGG
GAATAACCTCGGGAAACTGAGAACAATGCCCCATAGTTCACCACGCCTGGAACGGTGGGT
GGATCAAAGCCCCGGCGGCATAGGATGGGCCTGCGGCGTATCAGGTTGTAGGGGGTGTAA
AGTACCCTCTAGCCCTCTACGCGTACGGGTGTTGGGAGACATAGCCCGGAGATGGATTCT
GAGACACGAATCCAGACCCTACGGGGTGCAGCAGGCGCGAAAACTTGGCAATGCGAGCAA
TCGTGACCAGGGAACTCCAAGTGCATCGGGTAAGACCGATGCTTTTCTTGACTCTTCAAA
GGTCTTGGAATAAGGGGTGGGTAAGGACGGTGCCAGCCGCCGCGGTAATACCGGCGCCTC
AAGTGGTAGTCGCTTTTATTGGGCCTAAAACGTCCGTAGCCGGTTTGGTACATTCGTGGG
TAAATCAAGGTGCTCAACGCCTTGAATTCTGCGAGCACGGCCAGACTTGGGACCGGGAGA
GGTGTGGGGTACTCTCAGGGTAGGGGTAAAATCCTGTCATCCTGAGCGGACCACCTGTTG
CGAAGGCGCCACACTAGAACGGATCCGACGGTCAGGGACGAAGCCTAGGGGCACGAACCG
GATTAGATACCCGGGTAGTCCTAGGTGTAAACGCTGTGGACTTGGTGTCGGGGACTTTCA
GAGAGTTTCCGGTGCCGGAGTGAAGATGTTAAGTCCACTGCCTGGGGAGTACGGTCGCAA
GGCTGAAACTTAAAGGAATTGGCGGGGGAGCACCGCAACCTGAGGATTGTGCGGTTTAAT
TGGATTCAACGCCGGAAAACTCACCATAGCCGACGGACATATGAAGGCCAGCGTAACGAG
CTTGCTGGATTGTTCGAGAGGTAGTGCATGGCCGTCGTCAGTTCGTACCGCAAGGCGTTC
TGTTAAGTCAGATAACGAACGAGACCCTCATCCCTATTTGCTAACCCGATCTCCGGATCA
GGCGCACTATAGGGAGACCGCTGGCGCGAAGTCAGAGGAAGGCGAGGGCAACGGTAGGTC
AGTATGCTCCGAATGCTATGGGCTACACGCGCAATACAAAGGACGGGACAATGGGCTGCA
ACTCCGAGAGGAACGACGCTATCCCGAAACCCGTTCGTAGTTCGGATTGAGGGCTGTAAC
TCGCCCTCATGAAGCTGGATTAGGTAGTAATCGCGTCTCAAAAAGGCGCGGTGAATATGC
CCCTGCTCCTTGCACACACCGCCCGTCAAACCATCTTAGTTGTGGGTGGGTGAGGCTGCC
TCTCTGTGTGGTATTCGAGCCTGCCTTCGACAAGGAGGGTTAAGTCGTAACAAGGTATCT
GTAGGGGAACCTGCAGATGGATCACCTCCT
>UBA256.1
AATCTGGTTGATCCTGCCAGAGGCGACCGCTTTTGGAGTTCGATTAAGCCATGCGAGTCG
AGAGTCTTAGGGACTCGGCATACTGCTCAGTAACACGTGGATAACCTGCCCTATCGTCTG
GAATAACCTCGGGAAACTGAGAATAAGGCCGGATAGTTCACAAAGCCTGGAACGGTTTGT
GAATCAAGATAGGATGGGTCTGCGGCGTATCAGGTAGTAGGGGGTGTAAAGGACCCCCTA
GCCTTTGACGCGTACGGGTGTTGGGAGACATAGCCCGGAGATGGATTCTGAGACACGAAT
CCAGACCCTACGGGGTGCAGCAGGCGCGAAAACTTCACACTGCAGGAAACTGTGATGAGG
GAACTCCAAGTGTGTGCACTATGTGTACACTTTTATGAACTTTTAATCGGTTCAGGAATA
AGGGCTGGGAAAGACCGGTGCCAGCCGCCGCGGTAATACCGGCAGCTCAAGTGGTCGTCG
CTTTTATTGGGCCTAAAACGTCCGTAGCCTGTTTGGTAAATCTGTGGGTAAATCAACTCG
CTCAACGAGTTGAATTCTGCAGAGACTGCCAGACTAGGGACCGGGAGAGGTGTGGGGTAC
TCGAGGGGTAGGGGTAAAATCCTGTCATCCTTCGAGGACCACCAGTTGCGAAGGCGCCAC
ACTGGAACGGATCCGACGGTCAGGGACGAAGCCTAGGGGCACGAACCGGATTAGATACCC
GGGTAGTCCTAGGTGTAAACGCTGTGAACTTGGTGTCGGGGGTCCGCAAGGGGTCCCCGG
TGCCGGAGTGAAGATGTTAAGTTCACTGCCTGGGGAGTACGGTCGCAAGGCTGAAACTTA
AAGGAATTGGCGGGGGAGCACTGCAACGGGAGGAGCGTGCGGTTTAATTGGATTCAACGC
CGGAAAACTCACCAGGGCCGACTGTTAGATGAAGACCAGTGTAACGAGCTTGTCGGATTT
TCAGAGAGGTGGTGCATGGCCGTCGTCAGTTCGTACTGTAAAGCGTTCTGTTAAGTCAGA
TAACGAACGAGACCCTCATCTCTATTTGCTA
>UBA134.1
AATCCGGTTGATCCTGCCGGAGGCTACCGCTATTGGAGTTCGATTAAGCCATGCGAGTCG
CGAGTCTTAGGGACTCGGCGTACCGCTCAGTAACACGTGGGTAACCTGCCCTATGCTGGG
GGATAACCTCGGGAAACTGAGAATAATACCCCATAGTTCACCACGCCTGGAACGGTGGGT
GGACCAAAGCTCCGGCGGCATAGGATGGGCCTGCGGCGTATCAGGTTGTAGGGGGTGTAA
TGTACCCTCTAGCCCTCTACGCGTACGGGTGTTGAGAGACATCGCCCGGAGATGGATTCT
GAGACACGAATCCAGACCCTACGGGGTGCAGCAGGCGCGAAAACTTGGCAATGCGAGAAA
TCGTGACCAGGGAACTCCAAGTGCATCGGGTAAGACCGATGCTTTTCTTGACTCTTCAAA
GGTCTTGGAATAAGGGGTGGGTAAGGACGGTGCCAGCCGCCGCGGTAATACCGGCGCCCC
AAGTGGTAGTCGCTTTTATTGGGCCTAAAACGTCCGTAGCCGGTCTGGTACATTCGTGGG
TAAATCAACCAGCTCAACTGGTTGAATTCTGCGAGCACGGCCAGACTTGGGACCGGGAGA
GGTGTGGGGTACTCTCAGGGTAGGGGTAAAATCCTGTCATCCTGAGGGGACCACCTGTTG
CGAAGGCGCCACACTAGAACGGATCCGACGGTCAGGGACGAAGCCTAGGGGCACGAACCG
GATTAGATACCCGGGTAGTCCTAGGTGTAAACGCTGTGGACTTGATGTTGGGGGCGCTCC
GAGCGCACTCAGTGTCGAAGCGAAGGTGATAAGTCCACTGCCTGGGGAGTACGGTCGCAA
GGCTGAAACTTAAAGGAATTGGCGGGGGAGCACCGCAACCTGAGGATTGTGCGGTTTAAT
TGGATTCAACGCCGGAAAACTCACCATAGCCGACGGACATATGAAGGCCAGCGTAACGAG
CTTGCTGGATTGTTCGAGAGGTAGTGCATGGCCGTCGTCAGTTCGTACCGCAAGGCGTTC
TGTTAAGTCAGATAACGAACGAGACCCTCATCCCTATTTGCTAACCCGATCTCCGGATCA
GGCGCACTATAGGGAGACCGCTGGCGCGAAGTCAGAGGAAGGCGAGGGCAACGGTAGGTC
AGTATGCTCCGAATGCTATGGGCTACACGCGCAATACAAAGGACGGGACAATGGGCTGCT
GCTCCGAAAGGAACGATGGCTATCCCGAAACCCGTTCGTAGTTCGGATTGAGGGCTGTAA
CTCGCCCTCATGAAGCTGGATTAGGTAGTAATCGCGTCTCAAAAAGGCGCGGTGAATATG
CCCCTGCTCCTTGCACACACCGCCCGTCAAACCATCTTAGTTGTGGGTGGGTGAGGCTGC
CTCTCTGTGTGGTATTCGAGCCTGCCTTCGACAAGGAGGGTTAAGTCGTAACAAGGTATC
TGTAGGGGAACCTGCAGATGGATCACCTCCT
>UBA69.1
AATCCGGTTGATCCTGCCGGAGGCTACCGCTATTGGAGTCCGATTAAGACATGCGAGTCG
AGAGCTTTCGGAGCTCGGCATACTGCTCAGTAACACGTGGGTAACCTGCCCTATGCTGGG
GGATAACCTCGGGAAACTGAGAACAATACCCCATAGTCCACTACGCCTGGAACGGTGAGT
GGATAAAAGCCCCGGCGGCATAGGATGGGCCTGCGGCGTATCAGGTAGTAGGGGGTGTAA
AGTACCCTCTAGCCTTCGACGCGTACGGGTTGTGAGAGCAATAGCCCGGAGATGGATTCT
GAGACACGAATCCAGGTCCTACGGGACGCAGCAGTCGCGAAACCTTGACAATGCGGGAAA
CCGTGATCAGGGGACTCCAAGTGCCAGGAGTAAGATCCTGTGCTTTTCTTTTCTCTTCAA
AGGATTTGGAATAAGAGGTGGGTAAGGACGGTGCCAGCCGCCGCGGTAATACCGGCGCCT
CGAGTGGTAGTCGATTTTATTGGGCCTAAAACGTCCGTCGCCTGTCTGGTGCATTCGTGG
GTAAATCAACCCGCTCAACGGGTTGAATTCTGCGAGCACGGCCAGACTAGGGACCGGGAG
AGGTGTGGGGTACGCTCGGGGTAGGGGTAAAATCCTGTCATCCCGAGCGGACCACCTGTT
GCGAAGGCGCCACACTAGAACGGATCCGACGGTCAGGGACGAAGCCTAGGGGCACGAACC
GGATTAGATACCCGGGTAGTCCTAGGTGTAAACGCTGTGGACTTGGTGTTGGGAACTCCC
AGAGGGCTCTCAGTGCCGTAGCGAAGGTGATAAGTCCACTGCCTGGGGAGTACGGTCGCA
AGGCTGAAACTTAAAGGAATTGGCGGGGGAACACCGCAACCTGAGGATTGTGCGGTTTAA
TTGGATTCAACGCCGGAAAACTCACCAGTGCCGACGGACAAATGAAAGCCAGGTTAACGA
CTTTGCTGGATTGTTCGAGAGGTAGTGCATGGCCGCCGTCAGTTCGTACCGTAAGGCGTT
CTGTTAAGTCAGATAACGAACGAGACCCTCATCCCTATTTGCCAAGGTCTCTCCGGAGAT
CAAGGGACTATAGGGAGACCGCTGGCGCGAAGTCAGAGGAAGGCGAGGGCAACGGTAGGT
CAGTATGCTCCGAATGCACTGGGCTACACGCGCAATACAAAGGACGGGACAATGGGCTGC
TGCTCCGAGAGGAAAGATGGCTATCCCGAAACCCGTTCGTAGTTCGGATCGAGGGCTGTA
ACTCGCCCTCGTGAAGCTGGATTAGGTAGTAATCGCGTCTCAAAAAGGCGCGGTGAATAT
GCCCCTGCTCCTTGCACACACCGCCCGTCAAACCATCTTAGTTGTGGGTGGGTGAGGCTA
CCTTGATAATGGGGTATTCGAGCCTGCCTTCGNNNNNNNNNNNNNNNNNNNNNNNNNNNN
NNNNNNNNNNNNNNNNNNNNNNNNNNNNNNNN
>UBA552.1
AATCCGGTTGATCCTGCCGGAGGCTACCGCTATTGGAGTCCGATTAAGACATGCGAGTCG
AGAGCTTTCGGAGCTCGGCATACTGCTCAGTAACACGTGGGTAACCTGCCCTATGCTGGG
GGATAACCTCGGGAAACTGAGAACAATACCCCATAGTCCACTACGCCTGGAACGGTGAGT
GGATAAAAGCCCCGGCGGCATAGGATGGGCCTGCGGCGTATCAGGTAGTAGGGGGTGTAA
AGTACCCTCTAGCCTTCGACGCGTACGGGTTGTGAGAGCAATAGCCCGGAGATGGATTCT
GAGACACGAATCCAGGTCCTACGGGACGCAGCAGTCGCGAAACCTTGACAATGCGGGAAA
CCGTGATCAGGGGACTCCAAGTGCCAGGAGTAAGATCCTGTGCTTTTCTTTTCTCTTCAA
AGGATTTGGAATAAGAGGTGGGTAAGGACGGTGCCAGCCGCCGCGGTAATACCGGCGCCT
CGAGTGGTAGTCGATTTTATTGGGCCTAAAACGTCCGTCGCCTGTCTGGTGCATTCGTGG
GTAAATCAACCCGCTCAACGGGTTGAATTCTGCGAGCACGGCCAGACTAGGGACCGGGAG
AGGTGTGGGGTACGCTCGGGGTAGGGGTAAAATCCTGTCATCCCGAGCGGACCACCTGTT
GCGAAGGCGCCACACTAGAACGGATCCGACGGTCAGGGACGAAGCCTAGGGGCACGAACC
GGATTAGATACCCGGGTAGTCCTAGGTGTAAACGCTGTGGACTTGGTGTTGGGAACTCCC
AGAGGGCTCTCAGTGCCGTAGCGAAGGTGATAAGTCCACTGCCTGGGGAGTACGGTCGCA
AGGCTGAAACTTAAAGGAATTGGCGGGGGAACACCGCAACCTGAGGATTGTGCGGTTTAA
TTGGATTCAACGCCGGAAAACTCACCAGTGCCGACGGACAAATGAAAGCCAGGTTAACGA
CTTTGCTGGATTGTTCGAGAGGTAGTGCATGGCCGCCGTCAGTTCGTACCGTAAGGCGTT
CTGTTAAGTCAGATAACGAACGAGACCCTCATCCCTATTTGCCAAGGTCTCTCCGGAGAT
CAAGGGACTATAGGGAGACCGCTGGCGCGAAGTCAGAGGAAGGCGAGGGCAACGGTAGGT
CAGTATGCTCCGAATGCACTGGGCTACACGCGCAATACAAAGGACGGGACAATGGGCTGC
TGCTCCGAGAGGAAAGATGGCTATCCCGAAACCCGTTCGTAGTTCGGATCGAGGGCTGTA
ACTCGCCCTCGTGAAGCTGGATTAGGTAGTAATCGCGTCTCAAAAAGGCGCGGTGAATAC
GCCCCTGTTCCTTGCACACACCGCCCGTCAAACCATCTTAGTTGGGGGTGGGTGAGGCTG
CCTTTTAGTGGGGTATTCGAGCCTGCTTTCGACAAGGAGGGTTAAGTCGTAACAAGGTAT
CTGTAGGGGAACCTGCAGATGGATCACCTCCT
>UBA191.1
GGATGGGCCTGCGGCGTATCAGGTAGTAGGGGGTGTAAAGTACCCTCTAGCCTTCGACGC
GTACGGGTTGTGAGAGCAATAGCCCGGAGATGGATTCTGAGACACGAATCCAGGTCCTAC
GGGACGCAGCAGTCGCGAAACCTTGACAATGCGGGAAACCGTGATCAGGGGACTCCAAGT
GCCAGGAGTAAGATCCTGTGCTTTTCTTTTCTCTTCAAAGGATTTGGAATAAGAGGTGGG
TAAGGACGGTGCCAGCCGCCGCGGTAATACCGGCGCCTCGAGTGGTAGTCGATTTTATTG
GGCCTAAAACGTCCGTCGCCTGTCTGGTGCATTCGTGGGTAAATCAACCCGCTCAACGGG
TTGAATTCTGCGAGCACGGCCAGACTAGGGACCGGGAGAGGTGTGGGGTACGCTCGGGGT
AGGGGTAAAATCCTGTCATCCCGAGCGGACCACCTGTTGCGAAGGCGCCACACTAGAACG
GATCCGACGGTCAGGGACGAAGCCTAGGGGCACGAACCGGATTAGATACCCGGGTAGTCC
TAGGTGTAAACGCTGTGGACTTGGTGTTGGGAACTCCCAGAGGGCTCTCAGTGCCGTAGC
GAAGGTGATAAGTCCACTGCCTGGGGAGTACGGTCGCAAGGCTGAAACTTAAAGGAATTG
GCGGGGGAACACCGCAACCTGAGGATTGTGCGGTTTAATTGGATTCAACGCCGGAAAACT
CACCAGTGCCGACGGACAAATGAAAGCCAGGTTAACGACTTTGCTGGATTGTTCGAGAGG
TAGTGCATGGCCGCCGTCAGTTCGTACCGTAAGGCGTTCTGTTAAGTCAGATAACGAACG
AGACCCTCATCCCTATTTGCCAAGGTCTCTCCGGAGATCAAGGGACTATAGGGAGACCGC
TGGCGCGAAGTCAGAGGAAGGCGAGGGCAACGGTAGGTCAGTATGCTCCGAATGCACTGG
GCTACACGCGCAATACAAAGGACGGGACAATGGGCTGCTGCTCCGAGAGGAAAGATGGCT
ATCCCGAAACCCGTTCGTAGTTCGGATCGAGGGCTGTAACTCGCCCTCGTGAAGCTGGAT
TAGGTAGTAATCGCGTCTCAAAAAGGCGCGGTGAATACGCCCCTGTTCCTTGCACACACC
GCCCGTCAAACCATCTTAGTTGGGGGTGGGTGAGGCTGCCTTTTAGTGGGGTATTCGAGC
CTGCTTTCGACAAGGAGGGTTAAGTCGTAACAAGGTATCTGTAGGGGAACCTGCAGATGG
ATCACCTCCT
>UBA242.1
AATCTGGTTGATCCTGCCAGAGGCGACCGCTGTTGGAGTTCGATTAAGCCATGCGAGTAG
AATGAAATTAGATTCATTGCAAACTGCTCAGTAACACGTGGATAACCTGCCCTATGCTCT
GGAATAACCTCGGGAAACTGAGAATAATACCGGATAGATCACAACGCCTGGAACGGTGTG
TGGTTGAAAGATTACGGCATAGGATGGGTCTGCGGCGTATCAGGTTGTAGGGGGTGTAAT
GGACCCCCTAGCCATCGACGCGTACGGGTGTTGGGAGACATAGCCCGGAGACGGATTCTG
AGACACGAATCCGGACCCTACGGGGTGCAGCAGGCGCGAAAACTTCACACTGCAGGAAAC
TGTGATGAGGGAACTCCAAGTGGGTGCACATAGTGTATCTCTTTTCTTTACTATTAATCG
GTATTGGAATAAGGGCTGGGAAAGACCGGTGCCAGCCGCCGCGGTAATACCGGCAGCTCG
AGTGGTCGTCACTTTTATTGGGCCTAAAACGTCCGTAGCCGGTTTGGTAAATCTGTGGGT
AAATCAACTAGCTTAACTAGTTGAATTCTGCAGAGACTGCCAGACTAGGAACCGGGAGAG
GTGTGGGGTACTCAAGGGGTAGGGGTAAAATCCTGTCATCCTTTGAGGACCACCAGTTGC
GAAGGCGCCACACTAGAACGGATTCGACGGTCAGGGACGAAGCCTAGGGGCACGAACCGG
ATTAGATACCCGGGTAGTCCTAGGTGTAAACGCTGTGAACTTGGTGTCGGGAGTCCGCAA
TGGGCCCCCGGTGCCGGAGTGAAGATGTTAAGTTCACTGCCTGGGGAGTACGGTCGCAAG
GCTGAAACTTAAAGGAATTGGCGGGGGAGCACTGCAACGCGAGGAGCGTGCGGTTTAATT
GGATTCAACGCCGGAAAACTCACCATGGCCGACTGTTAGATGAAGATCAGCGTAATGAGC
TTATCGGATTTTCAGAGAGGTGGTGCATGGCCGTCGTCAGTTCGTACTGTAAAGCGTTCT
GTTAAGTCAGATAACGAACGAGACCCTCATCTCTATTTGCTACCCTTCTCTCCGGAGGAG
GCGCACCATAGAGAGACCGCTGGTGCTAAACCAGAGGAAGGCGAGGGCAACGACAGGTCA
GTATGCCCCGAATGTCATGGGCTACACGCGCGCTACAAAGGACGGGACAATGGGAAGCCA
GATCGAGAGATCGAGCTAACCCGAAACCCGTTCATAGTTCGGATTGTGGGCTGTAACTCG
CCCACATGAAGCTGGATTGCGTAGTAATCGTGTTTCAACATAGCACGGTGAATATGCCCC
TGCTCCTTGCACACACCGCCCGTCAAACCATCTTAGTTGGGGGTGGGTGAGGCTGCGCTT
TATGGCGTATTCGAGCCTGTCTTTAACAAGGAGGGTTAAGTCGTAACAAGGTACCTGTAG
GGGAACCTGCAGGTGGATCACCTCCT
>SAT1485.1
AATCTGGTTGATCCTGCCAGAGGCGACCGCTATTGGAGTTCGATTAAGCCATGCGAGTAG
AAAGAAATTAGATTCTTTGCATACTGCTCAGTAACACGTGGATAACCTGCCCTACACTGG
GGGATAATCTCGGGAAACTGAGGATAATACCCCATAGACCACTACGCCTGGAACGGTGAG
TGGTTGAAAGCTCAGGCGGTGTAGGATGGGTCTGCGGCGTATCAGGTCGTAGGGGGTGTA
ATGGACCTCCTAGCCATCGACGCGTACGGGTTGTGGGAGCAATAGCCCGGAGACGGATTC
TGAGACACGAATCCGGACCCTACGGGGTGCAGCAGGCGCGAAAACTTCACACTGCAGGAA
ACTGTGATGAGGGAACTCCAAGTGACTGCACAATGTGTAGCCTTTTCTTGAATCTTAATA
GTTCTTGGAATAGGGGCTGGGAAAGACCGGTGCCAGCCGCCGCGGTAATACCGGCAGCTC
AAGTGGTCGTCGCTTTTATTGGGCCTAAAACGTCCGTAGCCTGTTTGGTAAATCTGTGGG
TAAATCAACGAGCTCAACTCGTTGAATTCTGCAGAGACTGCCAGACTAGGGACCGGGAGA
GGTATGAGGTACTCTGGGGGTAGGGGTAAAATCCTGTCATCCTCAGAGGACCACCTGTTG
CGAAGGCGTCATACTGGAACGGATCCGACGGTCAGGGACGAAGCCTAGGGGCACGAACCG
GATTAGATACCCGGGTAGTCCTAGGTGTAAACGCTGTGGATTTGGTGTGTGGGGTCCGCA
ATGGGCCCCATGTGCCGGAGTGAAGATGTTAAATCCACTGCCTGGGGAGTACGGTCGCAA
GGCTGAAACTTAAAGGAATTGGCGGGGGAGCACTGCAACGGGAGGAGCGTGCGGTTTAAT
TGGATTCAACGCCGGAAAACTCACCAAGGCCGACGGACATATGAAGATCAGCGTAACGAG
CTTATCGGATTGTTCGAGAGGGGGTGCATGGCCGTCGTCAGTTCGTACTGTAAAGCGTTC
TGTTAAGTCAGATAACGAACGAGACCCGCATCCTTATTTGCGACCCTCATGTCCGCATGA
GGCGCACCATAGGGAGACCGCTGGTGTGAAACCAGAGGAAGGCGCGGGCAACGACAGGTC
AGTATGCCCCGAATGTCTTGGGCTACACGCGCGCTACAAAGGACAGGACAATGGGAAGCC
ACGCCGAGAGGCGGCGCTACCCCGAAACCTGTTCATAGTTCGGATCGAGGGCTGTAACTC
GCCCTCGTGAAGCTGGATTCCGTAGTAATCGTGTTTCAACATAGCACGGTGAATATGCCC
CTGCTCCTTGCACACACCGCCCGTCAAACCATCTTAGTTGGGGATGGATGAGGCTGCGTT
TAAATGGCGTATTCGAGTCTGTCTTCGACAAGGAGGGTTAAGTCGTAACAAGGTATCTGT
AGGGGAACCTGCAGATGGATCACCTCCT
>REDSEA-S11-B3N4.1
AATCCGGTTGATCCTGCCGGAGGCTACCGCTATTGGAGTTCGATTAAGCCATGCGAGTCG
AGAGTCCTCGGGACTCGGCGTACCGCTCAGTAACACGTGGGTAACCTGCCCTATGCTGGG
GAATAACCTCGGGAAACTGAGAATAATGCCCCATAGCCCACTACGCCTGGAACGGTGAGT
GGGTCAAAGCCCCGGCGGCATAGGATGGGCCTGCGCCGTATCAGGTTGTAGGGGGTGTAA
AGTACCCTCTAGCCATCAACGCGTACGGGTGTTGGGAGACATTGCCCGGAGATGGATTCT
GAGACACGAATCCAGACCCTACGGGGTGCAGCAGGCGCGAAAACTTGGCAATGCGAGAAA
TCGTGACCAGGGAACTCCAAGTGCGTAGGGTAAGACCTACGCTTTTCTTGACTCTTCAAA
GGTCTTGGAATAAGGGGTGGGTAAGGACGGTGCCAGCCGCCGCGGTAATACCGGCGCCTC
AAGTGGTAGTCGCTTTTATTGGGCCTAAAACGTCCGTAGCCGGTCTGGTGCATTCGTGGG
TAAATCAACCCGCTCAACGGGTTGAATTCTGCGAGCACGGCCAGACTTGGGACCGGGAGA
GGTGTGGGGTACTCTCAGGGTAGGGGTAAAATCCTGTCATCCTGAGAGGACCACCTGTTG
CGAAGGCGCCACACTAGAACGGATCCGACGGTCAGGGACGAAACCTAGGGGCACGAACCG
GATTAGATACCCGGGTAGTCCTAGGTGTAAACGCTGTGGACTTGATGTTGGGGGCGCTCC
GAGCGCTCTCAGTGTCGAAGCGAAGGTGATAAGTCCACTGCCTGGGGAGTACGGTCGCAA
GGCTGAAACTTAAAGGAATTGGCGGGGGAGCACTGCAACCTGAGGATTGTGCGGTTTAAT
TGGATTCAACGCCGGAAAACTCACCATGGCCGACGGACAAATGAAAGCCAGTGTAACGAG
CTTGCTGGATTGTTCGAGAGGTATTGCATGGCCGTCGTCAGTTCGTACCGCAAGGCGTTC
TGTTAAGTCAGATAACGAACGAGACCCTCATCCCTATTTGCCAGCTGCGTCCCCGGACGC
AACGCACTATAGGGAGACCGCTGTCGATAAGGCAGATGAAGGCGAGGGCAACGGTAGGTC
AGTATGATCCGAATGCCATGGGCTACACGCGCAATACAAAGGACGGGACAATGGGCTGCA
ACTCCGAGAGGAAAGACGCTATCCCGAAACCCGTTCGTAGTTCGGATTGAGGGCTGTAAC
TCGCCCTCATGAAGCTGGATTAGGTAGTAATCGCGTCTCAATAGGGCGCGGTGAATATGC
CCCTGCTCCTTGCACACACCGCCCGTCAAACCATCTTAGTTGGGGGTGGGTGAGGCTGCC
TTAACCATGGGGTATTCGAGCCTGCCTTCGACAAGGAGGGTTAAGTCGTAACAAGGTATC
TGTAGGGGAACCTGCAGATGGATCACCTCCT
>MED-G37.1
AATCCGGTTGATCCTGCCGGAGGCTACCGCTATTGGAGTTCGATTAAGCCATGCGAGTCG
AGAGTCTTAGGGACTCGGCGTACCGCTCAGTAACACGTGGGTAACCTGCCCTATGCTGGG
GAATAACCTCGGGAAACTGAGAATAATGCCCCATAGTCCACCATGCCTGGAACGGTTGGT
GGATCAAAGCCCCGGCGGCATAGGATGGGCCTGCGGCGTATCAGGTCGTAGGGGGTGTAA
CGTACCCTCTAGCCATCGACGCGTACGGGTGTTGGGAGACATAGCCCGGAGATGGATTCT
GAGACACGAATCCAGACCCTACGGGGTGCAGCAGGCGCGAAAACTTGGCAATGCGAGAAA
TCGTGACCAGGGAACTCCAAGTGGCTGGGGTAAGACCCAGTCTTTTCTTGACTCTTAAAC
GGTCTTGGAATAAGGGGTGGGTAAGGACGGTGCCAGCCGCCGCGGTAATACCGGCGCCTC
AAGTGGTAGTCGATTTTATTGGGCCTAAAACGTCCGTAGCCTGTTTGGTACATTCGTGGG
TAAATCAACCAGCTTAACTGATTGAATTCTGCGAGCACGGCCAGACTTGGGACCGGGAGA
GGTGTGGGGTACGCTCAGGGTAGGGGTAAAATCCTGTCATCCTGAGCGGACCACCTGTTG
CGAAGGCGCCACACTAGAACGGATCCGACGGTCAGGGACGAAGCCTAGGGGCACGAACCG
GATTAGATACCCGGGTAGTCCTAGGTGTAAACGCTGTGGACTTGATGTTGGGGGCGCTCC
GAGCGCTTTCAGTGTCGAAGCGAAGGTGATAAGTCCACTGCCTGGGGAGTACGGTCGCAA
GGCTGAAACTTAAAGGAATTGGCGGGGGAGCACCGCAACCTGAGGATTGTGCGGTTTAAT
TGGATTCAACGCCGGAAAACTCACCAGTGCCGACGGACAAATGAAAGCCAGTTTGATGAG
CTTGCTGGATTGTTCGAGAGGTAGTGCATGGCCGTCGTCAGTTCGTACCGTAAGGCGTTC
TGTTAAGTCAGATAACGAACGAGACCTCCGTCACCATTTGCTATCTTCTTCTCCGGAAGG
GGAGCACTATGGTGGTACCGCCACTGTTAAAGTGGAGG
>UBA598.1
AATCCGGTTGATCCTGCCGGAGGCTACCGCTATTGGAGTCCGATTAAGACATGCGAGTCG
AGAGCTTTCGGAGCTCGGCATACTGCTCAGTAACACGTGGGTAACCTGCCCTATGCTGGG
GGATAACCTCGGGAAACTGAGAACAATACCCCATAGTCCACTACGCCTGGAACGGTGAGT
GGATAAAAGCCCCGGCGGCATAGGATGGGCCTGCGGCGTATCAGGTAGTAGGGGGTGTAA
AGTACCCTCTAGCCTTCGACGCGTACGGGTTGTGAGAGCAATAGCCCGGAGATGGATTCT
GAGACACGAATCCAGGTCCTACGGGACGCAGCAGTCGCGAAACCTTGACAATGCGGGAAA
CCGTGATCAGGGGACTCCAAGTGCCAGGAGTAAGATCCTGTGCTTTTCTTTTCTCTTCAA
AGGATTTGGAATAAGAGGTGGGTAAGGACGGTGCCAGCCGCCGCGGTAATACCGGCGCCT
CGAGTGGTAGTCGATTTTATTGGGCCTAAAACGTCCGTCGCCTGTCTGGTGCATTCGTGG
GTAAATCAACCCGCTCAACGGGTTGAATTCTGCGAGCACGGCCAGACTAGGGACCGGGAG
AGGTGTGGGGTACGCTCGGGGTAGGGGTAAAATCCTGTCATCCCGAGCGGACCACCTGTT
GCGAAGGCGCCACACTAGAACGGATCCGACGGTCAGGGACGAAGCCTAGGGGCACGAACC
GGATTAGATACCCGGGTAGTCCTAGGTGTAAACGCTGTGGACTTGGTGTTGGGGACTCTC
CGAGATTCCTCAGTGCCGAAGCGAAGGTGATAAGTCCACTGCCTGGGGAGTACGGTCGCA
AGGCTGAAACTTAAAGGAATTGGCGGGGGAGCACCGCAACCTGAGGATTGTGCGGTTTAA
TTGGATTCAACGCCGGAAAACTCACCAGTGCCGACGGACAAATGAAAGCCAGTGTGATGA
GCTTGCTGGATTGTTCGAGAGGTAGTGCATGGCCGCCGTCAGTTCGTACCGTAAGGCGTT
CTGTTAAGTCAGATAACGAACGAGACCCTCATCCCTATTTGCTAAGGTCAGTCCGCTGAT
CACAGGACTATAGGGAGACCGCTGGCGCGAAGTCAGAGGAAGGCGAGGGCAACGGTAGGT
CAGTATGCTCCGAATGCACTGGGCTACACGCGCAATACAAAGGACGGGACAATGGGCTGC
TGCTCCGAGAGGAAAGATGGCTATCCCGAAACCCGTTCGTAGTTCGGATCGAGGGCTGTA
ACTCGCCCTCGTGAAGCTGGATTAGGTAGTAATCGCGTCTCAAAAAGGCGCGGTGAATAC
GCCCCTGTTCCTTGCACACACCGCCCGTCAAACCATCTTAGTTGGGGGTGGGTGAGGCTG
CCTTTTAGTGGGGTATTCGAGCCTGCTTTCGACAAGGAGGGTTAAGTCGTAACAAGGTAT
CTGTAGGGGAACCTGCAGATGGATCACCTCCT
>UBA53.1
GAATAAGGGCTGGGAAAGACCGGTGCCAGCCGCCGCGGTAATACCGGCAGCTCAAGTGGT
CGTCGCTTTTATTGGGCCTAAAACGTCCGTAGCCTGTTTGGTAAATCTGTGGGTAAATCA
ACGAGCTTAACTCGTTGAATTCTGCAGAGACTGCCAGACTAGGGACCGGGAGAGGTGTGA
GGTACTCTGGGGGTAGGGGTAAAATCCTGTCATCCTCAGAGGACCACCTGTTGCGAAGGC
GTCACACTGGAACGGATCCGACGGTCAGGGACGAAGCCTAGGGGCACGAACCGGATTAGA
TACCCGGGTAGTCCTAGGTGTAAACGCTGTGGATTTGGTGTGTGGGGTCCGCAATGGGCC
CCATGTGCCGGAGTGAAGATGTTAAATCCACTGCCTGGGGAGTACGGTCGCAAGGCTGAA
ACTTAAAGGAATTGGCGGGGGAGCACTGCAACGGGAGGAGCGTGCGGTTTAATTGGATTC
AACGCCGGAAAACTCACCAAGGCCGACTGTTATATGAAGATCAGTGTAATGAGCTTGTCG
GATTATCAGAGAGGTGGTGCATGGCCGTCGTCAGTTCGTACTGTAAAGCGTTCTGTTAAG
TCAGATAACGAACGAGACCCGCATCCTTATTTGCGACCCTCATGTCCGCATGAGGCGCAC
TATAGGGAGACCGCTGGTGTGAAACCAGAGGAAGGCGCGGGCAACGACAGGTCAGTATGC
CCCGAATGTCTTGGGCTACACGCGCGCTACAAAGGACAGGACAATGGGAAGCCACGCCGA
GAGGCGGCGCTACCCCGAAACCTGTTCATAGTTCGGATCGAGGGCTGTAACTCGCCCTCG
TGAAGCTGGATTCCGTAGTAATCGTGTTTCAACATAGCACGGTGAATATGCCCCTGCTCC
TTGCACACACCGCCCGTCAAACCATCTTAGTTGGGGATGGATGAGGCTGCGTTTTTATGG
CGTATTCGAGTCTGTCTTCGACAAGGAGGGTTAAGTCGTAACAAGGTATCTGTAGGGGAA
CCTGCAGATGGATCACCTCCT
>SP3007.1
AATCCGGTTGATCCTGCCGGAGGCTACCGCTATTGGAGTTCGATTAAGCCATGCGAGTCT
AGAGGCCTAGCCTCGGCGTACCGCTCAGTAACACGTGGGTAACCTNCCCTATGCTGGGGA
ATAAGCTCGGGAAACTGAGAATAATGCCCCATAGTCCACTACGCCTGGAACGGTGAGTGG
ATCAAAGCTCCGGCGGCATAGGATGGGCCTGCGGCGTATCAGGTTGTAGGGGGNGTAATG
TACCCTCTAGCCATCCACGCGTACGGGTGTTGGGAGACATTGCCCGGAGATGGATTCTGA
GACACGAATCCAGACCCTACGGGGTGCAGCAGGCGCGAAAACTTGGCAATGCGAGAAATC
GTGACCAGGGAACTCCAAGTGCGNAGGGGTAAGACCNNNNCTTTTNNNGACTCTNNANAG
GTCNNNGAATAAGGGGTGGGTAAGGACGGTGCCAGCCGCCGCGGTAATACCGGCGCCTCA
AGTGGTAGTCGCTTTTATTGGGCCTAAAACGTCCGTAGCCGGTCTGGTNCATTCGTGGGT
AAATCAACNCGCTNAACGNGTTGAATTCTGCGAGNACGGCCAGACTTGGGACCGGGAGAG
GTGTGGGGTACTCTCAGGGTAGGGGTAAAATCCTGTCATCCTGAGAGGACCACCTGTTGC
GAAGGCTCCACACTAGAACGGATCCGACGGTCAGGGACGAAGCCTAGGGGCACGAACCGG
ATTAGATACCCGGGTAGTCCTAGGTGTAAACGCTGTGGACTTGATGTTGGGGACGCTCCG
AGCGTTCTCAGTGTCGAAGCGAAGGTGATAAGTCCACTGCCTGGGGAGTACGGTCGCAAG
GCTGAAACTTAAAGGAATTGGCGGGGGAGCACNGCAACNNGAGGANNGTGCGGTTTAATT
GGATTCAACGCCGGAAAACTCACCANNGCCGACGGACATATGAANNNCAGNGTNANGAGC
TTNNTGGATTGTTCGAGAGGTANTGCATGGCCGNCGTCAGTTCGTACCGNAAGGCGTTCT
GTTAAGTCAGATAACGAACGAGACCCNNATCGNCTATTTGCNAGANGNNTNTCCGNANNC
NNCGGNACTATAGNGAGACCGCTGGCGNGAAGTCAGAGGAAGGNGNGGGCAACGNNAGGT
CAGTATGNTCCGAATGCNNTGGGCTACACGCGCNNTACAAAGGNCNGGACAATGGGTCTG
CNACTCCGAGAGGAAGNNGCTATCCCGAAACCCGTTCGTAGTTCGGATTGGGGGCTGTAA
CCCGCCCCCATGAAGCTGGATTAGGTAGTAATCGCGTCTCAACAAGGCGCGGTGAATATG
CCCCTGCTCCTTGCACACACCGCCCGTCAAACCATCTTAGTTGTGGGTGGGTGAGGCTAC
CTTGATAATGGGGTATTCGAGCCTGCCTTCGACAAGGAGGGTTAAGTCGTAACAAGGTAT
CTGTAGGGGAACCTGCAGATGGATCACCTCCT
>UBA89.1
GCCCGGAGATGGATTCTGAGACACGAATCCAGACCCTACGGGGTGCAGCAGGCGCGAAAA
CTTGGCAATGCGAGAAATCGTGACCAGGGAACTCCAAGTGCATCGGGTAAGACCGGTGCT
TTTCTTGACTCTAAATAGGTCTTGGAATAAGGGGTGGGTAAGGACGGTGCCAGCCGCCGC
GGTAATACCGGCGCCTCAAGTGGTAGTCGCTTTTATTGGGCCTAAAACGTCCGTAGCCGG
TCTGATACATTCGTGGGTAAATCAACCAGCTCAACTGGTTGAATTCTGCGAGGACGGTCA
GACTTGGGACCGGGAGAGGTGTGGGGTACGCTCAGGGTAGGGGTAAAATCCTGTCATCCT
GAGCGGACCACCTGTTGCGAAGGCGCCACACTAGAACGGATCCGACGGTCAGGGACGAAG
CCTAGGGGCACGAACCGGATTAGATACCCGGGTAGTCCTAGGTGTAAACGCTGTGGACTT
GATGTTGGGGGTGCTCCGAGCACTCTCAGTGTCGAAGCGAAGGTGATAAGTCCACTGCCT
GGGAAGTACGGTCGCAAGGCTGAAACTTAAAGGAATTGGCGGGGGAGCACCGCAACCTGA
GGATTGTGCGGTTTAATTGGATTCAACGCCGGAAAACTCACCATAGCCGACGGACAAATG
AAGGTCAGTGTAATGAACTTACCGGATTGTTCGAGAGGTAGTGCATGGCCGCCGTCAGTT
CGTACCGCAAGGCGTTCTGTTAAGTCAGATAACGAACGAGACCCTCATCTCTATTTGCTA
GCTAAATCTCCGGATTTAGTGCACTATAGAGAGACCGCTGGCGCTAAGTCAGAGGAAGGG
GAGGGCAACGGTAGGTCAGTATGCTCCGAATGCTATGGGCTACACGCGCAATACAAAGGA
CGGGACAATGGGCTGCTGCTCCGAAAGGAACGATAGCTATCCCGAAACCCGTTCGTAGTT
CGGATTGAGGGCTGTAACTCGCCCTCATGAAGCTGGATTAGGTAGTAATCGCGTCTCAAA
AAGGCGCGGTGAATATGCCCCTGCTCCTTGCACACACCGCCCGTCAAACCATCTTAGTTG
TGGGTGGGTGAGGCTACCTCTCAATGGGGTATTCGAGCCTGCCTTCGACGAGGAGGGTTA
AGTCGTAACAAGGTATCTGTAGGGGAACCTGCAGATGGATCACCTCCT
>SP3059.1
AATCCGGTTGATCCTGCCGGAGGCGACCGCTATTGGAATTCGATTAAGCCATGCGAGTCG
AGAGTCGTAATGGACTCGGCATACTGCTCAGTAACACGTGGATAACCTGCCCTGTTCTAG
GGGATAACCTCGAGAAATTGAGAATAATACCCTATATTCCACTACGCCTGGAACGGTGAG
TGGATTAAAGCTCCGGCGGAACAGGATGGGTCTGCGGCATATCAGGTAGTAGTGGGTGTA
ATGGACCCACTAGCCTTCGACGTGTACGGGTTGTGGGAGCAATCGCCCGGAGATGGATTC
TGAGACACGAATCCAGACCCTACGGGGTGCAGCAGGCGCGAAAACTTCACACTGCGGGAA
ACCGCGATGAGGGAATTCCAAGTGTCTGGGGTAAGACCCAGTCTTTTCTAGACTCTTAAT
AGGTCTTGGAATAAGGGGGGGGTAAGACCGGTGCCAGCCGCCGCGGTAATACCGGCCCCC
CAAGTGGTCGTCACTTTTATTGGGCCTAAAACGTCCGTAGCCTGTTTAGTAAACCCGTGG
GTAAATCAACCAGCTTAACTGGTTGAATTCTGCGGAGACTGCTAGACTAGGGACCGGGAG
AGGTACGAGGTACTCTTGGGGTAGGGGTAAAATCCTGTCATCCCAGGGGGACCACTTGTT
GCGAAGGCGTCGTACTAGAACGGATCCGACGGTCAGGGACGAAGCCTAGGGGCACGAACC
GGATTAGATACCCGGGTAGTCCTAGGTGCAAACGCTGTGGACTTGGTGTTGGGGATTCCA
TGAGGGTTCCCAGTGCCGAAGCGAAGGTGTTAAGTCCACTGCCTGGGGAGTACGGTCGCA
AGGCTGAAACTTAAAGGAATTGGCGGGGGAGCACTGCAACGGGAGGAGCGTGCGGTTTAA
TTGGATTCAACGCCGGAAAACTCACCAAGGCCGACTGTTAAATGAAGATCAGCGTAATGA
GCTTATCGGATTATCAGAGAGGTGGTGCATGGCCGTCGTCAGTTCGTACTGTAAAGCGTT
CTGTTAAGTCAGATAACGAACGAGACCCGCATCCCTATTTGCTACCCTCATGTCCGCATG
AGGCGCACTATAGGGAGACCGCTGGTGTGAAACCAGAGGAAGGCGCGGGCAACGACAGGT
CAGTATGCCCCGAATGTCTTGGGCTACACGCGCGCTACAAAGGACAGGACAATGGGAAGC
CACGCCGAGAGGCGGCGCTACCCCGAAACCTGTTCATAGTTCGGATCGAGGGCTGTAACT
CGCCCTCGTGAAGCTGGATTCCGTAGTAATCGTGTTTCAACATAGCACGGTGAATATGCC
CCTGCTCCTTGCACACACCGCCCGTCAAACCATCTTAGTTGGGGATGGATGAGGCTGCGT
TTTAATGGCGTATTCGAGTCTGTCTTCGACAAGGAGGGTTAAGTCGTAACAAGGTATCTG
TAGGGGAACCTGCAGATGGATCACCTCCT
>MED-G33.1
AATCCGGTTGATCCTGCCGGAGGCGACCGCTATTGGAATTCGATTAAGCCATGCGAGTCG
AGAGTCTTAGGGACTCGGCGTACCGCTCAGTAACACGTGGGTAACCTGCCCTGTGCTGGG
GAATAACCTCGGGAAACTGAGAATAATACCCCATAGTTCACCACGCCTGGAACGGTGGGT
GGATCAAAGCTCCGGCGGCACAGGATGGGCCTGCGGCGTATCAGGTCGTAGGGGGTGTAA
CGTACCCTCTAGCCTTCAACGCGTACGGGTTGTGGGAGCAATCGCCCGGAGATGGATTCT
GAGACACGAATCCAGACCCTACGGGGTGCAGCAGGCGCGAAAACTTCACACTGCAGGAAA
CTGTGATGAGGGAATTCCAAGTGGTTAGACAAAGTCTAACCTTTTTGTAACTTTTAATCG
GTTGCAGAATAAGGGGTGGGAAAGACCGGTGCCAGCCGCCGCGGTAATACCGGCACCTCA
AGTGGTCGTCGCTTTTATTGGGCCTAAAACGTCCGTCGCCTGTTTGGTACATTCGTGGGT
AAATCAAGCCGCTCAACGGCTTGAATTCTGCGAGGACGGCCAGACTAGGGACCGGGAGAG
GTATGGGGTACTCTCAGGGTAGGGGTAAAATCCAGTCATCCTGAGGGGACCACCTGTTGC
GAAGGCGCCATACTAGAACGGATCCGACGGTCAGGGACGAAGCCTAGGGGCACGAACCGG
ATTAGATACCCGGGTAGTCCTAGGTGTAAACGCTGTGGACTTGGTGTTGGGGATTCTACG
AGTATGCCCAGTGCCGGAGTGAAGATGTTAAGTCCACTGCCTGGGGAGTACGGTCGCAAG
GCTGAAACTTAAAGGAATTGGCGGGGGAGCACAGCAACGAGAGGAGCGTGCGGTTTAATT
GGATTCAACGCCGGAAAACTCACCAGTGCCGACGGACATATGAAGATCAGCGTGATGAGC
TTATTGGATTGTTCGAGAGGTAGTGCATGGCCGTCGTCAGTTCGTACCGTAAGGCGTTCT
GTTAAGTCAGATAACGAACGAGACCCCTATCGTCTATTTGCTAAACGGATCTCCGGATTC
GTCGCACTATAGCGAGACCGCTGGCGTGAAGTCAGAGGAAGGTGGGGGCAACGACAGGTC
AGTATGCTCCGAATGCACTGGGCTACACGCGCGCTACAAAGGCCAGGACAATGGGTCTGC
CACTTCGAAAGAAGGCGCTATCCCGAAACCTGGTCGTAGTTCGGATCGTGGGCTGTAATT
CGCCCTCGTGAAGCTGGATTTCGTAGTAATCGCGTCTCAAAATGGCGCGGTGAATATGCC
CCTGCTCCTTGCACACACCGCCCGTCAAACCATCTTAGTTTGGGGTGGGTGAGGCTGCCT
TTTAATTGGGGTATTCGAGCCTGCCTTAGACAAGGAGGGTTAAGTCGTAACAAGGTATCT
GTAGGGGAACCTGCAGATGGATCACCTCCT
>UBA120.1
TGGTAAATCTGTGGGTAAATCAACGAGCTTAACTCGTTGAATTCTGCAGAGACTGCCAGA
CTAGGGACCGGGAGAGGTGTGAGGTACTCTGGGGGTAGGGGTAAAATCCTGTCATCCTCA
GAGGACCACCTGTTGCGAAGGCGTCACACTGGAACGGATCCGACGGTCAGGGACGAAGCC
TAGGGGCACGAACCGGATTAGATACCCGGGTAGTCCTAGGTGTAAACGCTGTGGATTTGG
TGTGTGGGGTCCGCAATGGGCCCCATGTGCCGGAGTGAAGATGTTAAATCCACTGCCTGG
GGAGTACGGTCGCAAGGCTGAAACTTAAAGGAATTGGCGGGGGAGCACTGCAACGGGAGG
AGCGTGCGGTTTAATTGGATTCAACGCCGGAAAACTCACCAAGGCCGACTGTTATATGAA
GATCAGCGTAATGAGCTTGTCGGATTATCAGAGAGGTGGTGCATGGCCGTCGTCAGTTCG
TACTGTAAAGCGTTCTGTTAAGTCAGATAACGAACGAGACCCGCATCCTTATTTGCGACC
CTCATGTCCGCATGAGGCGCACTATAGGGAGACCGCTGGTGTGAAACCAGAGGAAGGCGC
GGGCAACGACAGGTCAGTATGCCCCGAATGTCTTGGGCTACACGCGCGCTACAAAGGACA
GGACAATGGGAAGCCACGCCGAGAGGCGGCGCTACCCCGAAACCTGTTCATAGTTCGGAT
CGAGGGCTGTAACTCGCCCTCGTGAAGCTGGATTCCGTAGTAATCGTGTTTCAACATAGC
ACGGTGAATATGCCCCTGCTCCTTGCACACACCGCCCGTCAAACCATCTTAGTTGGGGAT
GGATGAGGCTGCGTTTTTATGGCGTATTCGAGTCTGTCTTCGACAAGGAGGGTTAAGTCG
TAACAAGGTATCTGTAGGGGAACCTGCAGATGGATCACCTCCT
>SP277.1
AATCCGGTTGATCCTGCCGGAGGCTACCGCTATTGGAGTCCGATTAAGACATGCGAGTCG
AGAGCTTTCGGAGCTCGGCATACTGCTCAGTAACACGTGGGTAACCTGCCCTATGCTGGG
GGATAACCTCGGGAAACTGAGAACAATACCCCATAGTCCACTACGCCTGGAACGGTGAGT
GGATAAAAGCCCCGGCGGCATAGGATGGGCCTGCGGCGTATCAGGTAGTAGGGGGTGTAA
AGTACCCTCTAGCCTTCGACGCGTACGGGTTGTGAGAGCAATAGCCCGGAGATGGATTCT
GAGACACGAATCCAGGTCCTACGGGACGCAGCAGTCGCGAAACCTTGACAATGCGGGAAA
CCGTGATCAGGGGACTCCAAGTGCCAGGAGTAAGATCCTGTGCTTTTCTTTTCTCTTCAA
AGGATTTGGAATAAGAGGTGGGTAAGGACGGTGCCAGCCGCCGCGGTAATACCGGCGCCT
CGAGTGGTAGTCGATTTTATTGGGCCTAAAACGTCCGTCGCCTGTCTGGTGCATTCGTGG
GTAAATCAACCCGCTCAACGGGTTGAATTCTGCGAGCACGGCCAGACTAGGGACCGGGAG
AGGTGTGGGGTACGCTCGGGGTAGGGGTAAAATCCTGTCATCCCGAGCGGACCACCTGTT
GCGAAGGCGCCACACTAGAACGGATCCGACGGTCAGGGACGAAGCCTAGGGGCACGAACC
GGATTAGATACCCGGGTAGTCCTAGGTGTAAACGCTGTGGACTTGGTGTTGGGGACTCTC
CGAGATTCCTCAGTGCCGAAGCGAAGGTGATAAGTCCACTGCCTGGGGAGTACGGTCGCA
AGGCTGAAACTTAAAGGAATTGGCGGGGGAGCACTGCAACGGGAGGAGCGTGCGGTTTAA
TTGGATTCAACGCCGGAAAACTCACCAGGGCCGACTGTTAGATGAAGACCAGTGTGATGA
ACTTGTCGGATTTTCAGAGAGGTGGTGCATGGCCGTCGTCAGTTCGTACTGTAAAGCGTT
CTGTTAAGTCAGATAACGAACGAGACCCTCATCTCTATTTGCTACCTGTCTCTCCGGAGA
CAGCGCACTATAGAGAGACCGCTGGTGTTAAACCAGAGGAAGGCGAGGGCAACGACAGGT
CAGTATGCCCCGAATGTCCTGGGCTACACGCGCGCTACAAAGGACGGGACAATGGGAAGC
CAGGCCGAGAGGTCGAGCTAACCCGAAACCCGTTCATAGTTCGGATCGAGGGCTGTAACT
CGCCCTCGTGAAGCTGGATTCCGTAGTAATCGTGTTTCAACATAGCACGGTGAATATGCC
CCTGCTCCTTGCACACACCGCCCGTCAAACCATCTTAGTTGGGGATGGATGAGGCTGCGT
TTTAATGGCGTATTCGAGTCTGTCTTCGACAAGGAGGGTTAAGTCGTAACAAGGTATCTG
TAGGGGAACCTGCAGATGGATCACCTCCT
>SP277.2
AATCCGGTTGATCCTGCCGGAGGCTACCGCTATTGGAGTTCGATTAAGCCATGCGAGTCG
AGAGTCCTCGGGACTCGGCGTACCGCTCAGTAACACGTGGGTAACCTGCCCTATGCTGGG
GAATAACCTCGGGAAACTGAGAACAATGCCCCATAGCCCACTACGCCTGGAACGGTGAGT
GGGTCAAAGCCCCGGCGGCATAGGATGGGCCTGCGCCGTATCAGGTTGTAGGGGGTGTAA
AGTACCCTCTAGCCATCAACGCGTACGGGTGTTGGGAGACATTGCCCGGAGATGGATTCT
GAGACACGAATCCAGACCCTACGGGGTGCAGCAGGCGCGAAAACTTGGCAATGCGAGNAA
TCGTGACCAGGGAACTCCAAGTGCGTAGGGTAAGACCTACGCTTTTCTTGACTCTTCAAA
GGTCTTGGAATAAGGGGTGGGTAAGGACGGTGCCAGCCGCCGCGGTAATACCGGCGCCTC
AAGTGGTAGTCGNTTTTATTGGGCCTAAAACGTCCGTAGCCTGTTTGGTANATNNGTGGG
TAAATCAACCNGCTNAACNGNTTGAATTCTGCAGAGCACNGCCAGACTNGGGACCGGGAG
AGGTGTGGGGTACTCNNNGGGTAGGGGTAAAATCCTGTCATCCTNNGAGGACCACCNGTT
GCGAAGGCGCCACACTNGAACGGATCCGACGGTCAGGGACGAANCCTAGGGGCACGAACC
GGATTAGATACCCGGGTAGTCCTAGGTGTAAACGCTGTGGANTTGNTGTNTGGGGTCCGC
AATGGGCCCCATGTGCCGGAGTGAAGATGTTAAATCCACTGCCTGGGGAGTACGGTCGCA
AGGCTGAAACTTAAAGGAATTGGCGGGGGAGCACTGCAACCTGAGGATTGTGCGGTTTAA
TTGGATTCAACGCCGGAAAACTCACCATGGCCGACGGACAAATGAAAGCCAGTGTAACGA
GCTTGCTGGATTGTTCGAGAGGTATTGCATGGCCGTCGTCAGTTCGTACCGCAAGGCGTT
CTGTTAAGTCAGATAACGAACGAGACCCTCATCCCTATTTGCCAGCTGCGTCCCCGGACG
CAACGCACTATAGGGAGACCGCTGTCGATAAGGCAGATGAAGGCGAGGGCAACGGTAGGT
CAGTATGATCCGAATGCCATGGGCTACACGCGCAATACAAAGGACGGGACAATGGGCTGC
AACTCCGAGAGGAAAGACGCTATCCCGAAACCCGTTCGTAGTTCGGATTGAGGGCTGTAA
CTCGCCCTCATGAAGCTGGATTAGGTAGTAATCGCGTCTCAATAGGGCGCGGTGAATATG
CCCCTGCTCCTTGCACACACCGCCCGTCAAACCATCTTAGTTGGGGGTGGGTGAGGCTGC
CTTTTAGTGGGGTATTCGAGCCTGCTTTCGACAAGGAGGGTTAAGTCGTAACAAGGTATC
TGTAGGGGAACCTGCAGATGGATCACCTCCT
>UBA132.1
AATCCGGTTGATCCTGCCGGAGGCTACCGCTATTGGAGTTCGATTAAGCCATGCGAGTCC
AGAGCTTTCGGAGCTCGGCGTACCGCTCAGTAACACGTGGGTAACCTAACCTATGCAGGG
GAATAACCTCGGGAAACTGAGAATAATGCCCCATAGTCCACTACGCCTGGAACGGTGAGT
GGATGAAAGCTCAGGCGGCATAGGATGGGCCTGCGGCGTATCAGGTTGTAGGGGGTGTAA
AGTACCCTCTAGCCCTCTACGCGTACGGGTGTTGGGAGACATAGCCCGGAGATGGATTCT
GAGACACGAATCCAGACCCTACGGGGTGCAGCAGGCGCGAAAACTTGGCAATGCGAGCAA
TCGTGACCAGGGAACTCCAAGTGGCTGGGGTAAGACCCAGTCTTTTCAGAACTCTTCAAA
GGTTTTAGAATAAGGGGTGGGTAAGGACGGTGCCAGCCGCCGCGGTAATACCGGCGCCTC
AAGTGGTAGTCGCTTTTATTGGGCCTAAAACGTCCGTAGCCGGTTTGGTACATTCGTGGG
TAAATCAACTCGCTCAACGAGTTGAATTCTGCGAGGACGGCCAGACTTGGGACCGGGAGA
GGTGTGGGGTACTCTCAGGGTAGGGGTAAAATCCTGTCATCCTGAGAGGACCACCTGTTG
CGAAGGCGCCACACTAGAACGGATCCGACGGTCAGGGACGAAGCCTAGGGGCACGAACCG
GATTAGATACCCGGGTAGTCNNNNNNNNNNNNNNNNNNNNNNNNNNNCAAGGCTGAAACT
TAAAGGAATTGGCGGGGGAGCACCGCAACCTGAGGATTGTGCGGTTTAATTGGATTCAAC
GCCGGAAAACTCACCATAGCCGACGGACAAATGAAGGTCAGTGTAATGAACTTACCGGAT
TGTTCGAGAGGTAGTGCATGGCCGCCGTCAGTTCGTACCGTAAGGCGTTCTGTTAAGTCA
GATAACGAACGAGACCCTCATCTCTATTTGCCACCAGATCTCCGGATCTGACGGGACTAT
AGAGAGACCGCTGGCGCTAAGTCAGAGGAAGGGGAGGGCAACGGTAGGTCAGTATGCTCC
GAATGCTATGGGCTACACGCGCAATACAAAGGACGGGACAATGGGCTGCTACTCCGAAAG
GAATGACGCTATCCCGAAACCCGTTCGTAGTTCGGATTGAGGGCTGTAACTCGCCCTCAT
GAAGCTGGATTAGGTAGTAATCGCGTCTCAATAAGGCGCGGTGAATATGCCCCTGCTCCT
TGCACACACCGCCCGTCAAACCATCTTAGTTGTGGGTGGGTGAGGCTACCTCTTAATGTG
GTATTCGAGCCTGCCTTCGACAAGGAGGGTTAAGTCGTAACAAGGTATCTGTAGGGGAAC
CTGCAGATGGATCACCTCCT
