# Supplementary material for: Metabolic diversity within the globally abundant Marine Group II Euryarchaea offers insight into ecological patterns
Source: Nat Commun. 2019 Jan 17;10:271. doi: 10.1038/s41467-018-07840-4 (PMC6336850; doi:10.1038/s41467-018-07840-4)
Supplement: Supplementary file 10 — Supplementary Data 7 [file 41467_2018_7840_MOESM10_ESM.txt]

(GQ387819.1:0.00281,(((GQ387890.1:0.01726,(((UBA255.1:0.0,UBA37.1:0.0):0.00061,((DQ156400.1:0.00061,(GQ387875.1:0.01157,GQ387852.1:0.00578)0.787:0.00270)0.928:0.00868,((JQ181915.1:0.00281,AB366594.1:0.00062)0.848:0.00281,(UBA256.1:0.00062,(GQ387825.1:0.00062,(GQ387877.1:0.00282,GQ387816.1:0.00282)0.000:0.00062)0.846:0.00062)0.447:0.00061)0.880:0.00563)0.905:0.00871)0.951:0.00865,(((SP277.2:0.04077,((MED-G33.1:0.02343,(UBA133.1:0.03134,((((UBA69.1:0.0,UBA127.1:0.0,UBA552.1:0.0,UBA191.1:0.0):0.02297,(SP277.1:0.0,UBA598.1:0.0):0.00061)0.990:0.02313,(REDSEA-S03-B6.1:0.00062,(((AY856357.1:0.0,EU650251.1:0.0):0.00061,(EF597698.1:0.00558,AG-487-I20.1:0.00061)0.930:0.00558)0.910:0.00062,(DQ156476.1:0.01945,AY534910.1:0.00509)0.410:0.00664)0.941:0.01361)0.538:0.00570)0.858:0.01073,((GQ387905.1:0.00062,AY225433.1:0.00062)0.987:0.03105,(((UBA62.1:0.00061,(SP3007.1:0.00062,GQ250669.1:0.00207)1.000:0.00072)0.768:0.00291,((((UBA134.1:0.00282,EU686639.2:0.00062)0.887:0.00570,(MED-G37.1:0.01690,((JX281650.1:0.0,JQ226945.1:0.0,JQ225413.1:0.0):0.00254,((M88078.1:0.0,JF715300.1:0.0,UBA89.1:0.0):0.00062,GQ387897.1:0.00062)1.000:0.00062)0.958:0.01728)0.853:0.00606)0.862:0.00574,(UBA463.1:0.00281,(JQ221208.1:0.00061,((EU686616.2:0.0,REDSEA-S43-B8.1:0.0,REDSEA-S11-B3N4.1:0.0):0.00269,(REDSEA-S19-B7N8.1:0.01132,(AF290530.1:0.00062,KC330831.1:0.00062)0.727:0.00062)1.000:0.00061)0.289:0.00282)0.877:0.00270)0.838:0.00286)0.973:0.00063,(Cayman51-deep.1:0.00592,(EU686618.2:0.00826,DQ300553.1:0.00298)0.240:0.00294)0.996:0.02616)0.869:0.01395)0.856:0.00639,((UBA557.1:0.0,JQ227479.1:0.0,EF014591.1:0.0):0.00576,(JF835468.1:0.01995,((GQ387851.1:0.00560,(UBA132.1:0.00062,GQ387776.1:0.00208)0.966:0.00072)0.000:0.00062,(KP211789.1:0.00062,(JF835464.1:0.03026,EU377441.1:0.00062)0.854:0.00959)0.000:0.00059)0.935:0.00062)0.769:0.00260)0.937:0.01082)0.455:0.00630)0.623:0.01969)0.848:0.01951)0.953:0.03325)0.886:0.02714,(((EU686628.2:0.01773,AF257278.1:0.04423)1.000:0.14841,(DQ451875.1:0.17324,(GQ387920.1:0.24828,(AB546961.1:0.31445,(GQ387923.1:0.31077,(GQ387925.1:0.06971,K00421.1:0.05568)0.999:0.18780)0.555:0.06665)0.572:0.05322)0.604:0.04192)0.856:0.03943)0.999:0.10834,(NAT238.1:0.00546,SP3059.1:0.00062)0.940:0.05087)0.890:0.02640)0.791:0.03478)0.764:0.02034,(JN018646.1:0.01182,(SAT1485.1:0.00372,(((GQ387770.1:0.00280,(UBA120.1:0.00062,UBA53.1:0.00062)0.947:0.00561)0.000:0.00062,(DQ299287.1:0.00062,(GQ387781.1:0.00844,GQ387889.1:0.01132)0.000:0.00062)0.000:0.00062)0.000:0.00062,GQ387741.1:0.00281)0.794:0.00188)0.984:0.02423)0.629:0.01506)0.958:0.02630,((HQ529826.1:0.01077,(AY380646.1:0.00061,GQ387865.1:0.00276)0.994:0.02308)0.757:0.00345,((AY380705.1:0.00280,(GQ387828.1:0.00280,GQ387837.1:0.00281)0.000:0.00062)0.772:0.00277,(JF715307.1:0.00062,(M88077.1:0.00062,(GQ387850.1:0.00281,GQ387808.1:0.00062)0.940:0.00062)0.000:0.00062)1.000:0.00062)0.387:0.00280)1.000:0.00061)0.814:0.00264)0.901:0.00565)0.470:0.00062,GQ387856.1:0.00282)0.000:0.00062,(U11042.1:0.0,DQ156391.1:0.0,UBA123.1:0.0,MG2-GG3puget.1:0.0):0.00062)0.000:0.00062,((GQ387821.1:0.00062,(((UBA242.1:0.00279,GU234379.1:0.00281)0.997:0.02016,(GQ387791.1:0.00280,(EF014631.1:0.00279,GQ387807.1:0.00284)0.000:0.00062)0.000:0.00062)0.808:0.00280,(JF715310.1:0.00279,((JQ181882.1:0.0,AG-487-M08.1:0.0):0.00062,JQ181939.1:0.02014)0.000:0.00062)0.000:0.00062)0.853:0.00281)0.000:0.00062,GQ387894.1:0.00282)0.000:0.00062);
