# Supplementary material for: Metabolic diversity within the globally abundant Marine Group II Euryarchaea offers insight into ecological patterns
Source: Nat Commun. 2019 Jan 17;10:271. doi: 10.1038/s41467-018-07840-4 (PMC6336850; doi:10.1038/s41467-018-07840-4)
Supplement: Supplementary file 11 — Supplementary Data 8 [file 41467_2018_7840_MOESM11_ESM.txt]

>UBA550
MSLDRFSRTTSLLLVATLALAMAYTVSAETTTNPATADWLNDGENDGLELVTFFLFFVGY
ISMGAAFVFFMAERSNVAPQYRTTMTISALIVGIAAFHYYYMRGVYVDHQAVSIEYRYMD
WIITVPLMALKFPSLVGKDAITDDKFAGLGFTGICFTGAIIMIGFGYLGEAGLMDAYLAL
LLGGMGWAMIIVATGTPWSSGKGVDNSKIAPELMWSANALRWFIVVGWIIYPLGYLFSPE
VAIIDIGEKGELYMGIAYNIADMINKIGFGVVAWMGAKKASEALEA
>UBA530
MDRNPFLTKRTAVVGGALALAAITVPSAAAQTAETVGLEATDYVGISFWIATAMMLATTV
FFLVERQNVAAKWKTSMTVAALVTGIAWYHYTYMRQHWVDNGSSPIVYRYIDWLLTVPLQ
IAEFYLILAAIGVASVVMFRNLMLASVVMLVAGFFGETGAWDIFGGASTEIWWAIGMAGW
IYIIYEIFKGSINDAAQKASESVQFAFNSMRWIVLVGWAIYPIGYMMGNDMMPGFGEGDM
NIIYNLADLVNKTAFGMMVWYAATMDTKAAAETE
>TARA-PSW-MAG-00102
MKTEKFSKTTSLLLIATLALAMAGTVSAAEIVDPSTKYADDTLGLITFFLFFVGYISMGA
AFVFFMAERNSVAPQYRTTMTISALIVGIAAFHYYYMRGVYTDLDAVSIEYRYMDWIITV
PLMALKFPSLVGKEAITDDKFLGLGFTGICFTGALIMIGFGYLGESGAIDGMLGLILGGV
GWAMIIVATGTPWSSGKGVDNSKIAPELLWSTNALRWFICVGWVIYPIGYLFNPEAGVSD
AVSEEVMAILYNIADMINKIGFGVVAWMGAKKATEAIAAAE
>TARA-MED-MAG-00080
MEVFFMGYKNPLKLTRQSGAMFALLTTALAMIGTVAAETSLLREDDTVGASFWIATAMMF
AATAFFIMERGSVAPKWRTSMTVAALVTGVAWYHYTYMREAWAQTYAAGAGQSPLVLRYI
DWLITVPLQVAEFYLILAAVGAATAMLFWRLFGASLIMLISGYLGEAGHAPEMPMLVIGC
IAWFYIMYEVWAGDAKKGADTASEGTQFAFRAMAIILTVGWAIYPIGYFMGTGDNPNVDF
LNILYNLADSVNKVAFGLMVWYAATMDTKASASAEE
>TARA-IOS-MAG-00030
MEKNPYRNNKMRTTAVGSAVALAVVALPTVAAETVMLGTTDWVGISFWIATAMMLASTVF
FLVERQNVPDKWKTSMTVAALVTGVAWYHYTYMREVWAMNVDAEAYGGPLVYRYIDWLIT
VPLQVVEFYLILAAIGVGTAMMFQRLLGASLIMLVAGFLGESGAWELFGDNSTEIWFAIG
MAGWIYILYELWKGSVKDASESGSEGVQFAFNAMRWIVTIGWAIYPLGYMMGNGFFDGMG
DDDMNILYNIADLVNKTAFGMMIWYAAKHDE
>TARA-ASE-MAG-00018
MKFEISKQRSLLMTGLLFLLTVGTASAATAVLDPTDMVAVSFWLATAMMLASTVFFIMER
NNVAAKWKTSMTVAALVTGVAWYHYTYMRDHWVAEGTSPLVLRYVDWLITVPLQVAEFYL
ILAAVGAATAMLFWRLFGASLVMLIAGFLGEAGHAPEMPMLIVGVAAWAYIIYEIWAGDA
KKGADGTSEGTQFAFKAMALILTFGWAIYPIGYYLGMDSGGSDELNILYNIADVVNKTAF
GLMVWYAATMDTKAAAASEE
>TARA-ANW-MAG-00033
MGLNKPNLNATRTKVALSALLALLVVGTQTVSAATTVLASNDWVGISFWIATAMMLAFTV
FFLVERQNVPDKWKTSMTVAALVTGVAWYHYTYMREVAIMADGGSPLVYRYIDWLITVPL
QVVEFYLILAAIGVGTFVMFRNLMVASIVMLVAGFFGESGAMDGTLELSATVWWVIGMLG
WGYILYELWSGDVKEASESGSPGVQYAFNAMRMIVTVGWAIYPIGYLMGAGTIDGMGADD
MNILYNVADLVNKGAFGMMIWYAAKHDE
>TARA-ANW-MAG-00024
MTTNMQYEDSSKLRSLKLNRRNSVILAVMLLSLTAVAMPAAAEIINPSEECSPEDQAADT
CPFLDDGENDGLELVTFFLFFVGYISMGAAFVFFMSERSNVGPEHRTTMTISALIVGIAA
FHYYYMRGVYVEHAVVSIEYRYMDWIITVPLMALKFPSLVGRGAITDKTFAGLGFTGICF
VGALVMIGFGYAGEAGLMNAYLALILGGMGWAMIIVATGTPWTDGLGVDNSKIADELKWS
ANALRWFIVVGWIIYPLGYLFSPEVSIIDAGTEGELWMGIAYNVADIINKIGFGVVAWMG
AKKAAEAIA
>RS406
VTGVAWYHYTYMRDHWVSESTSPLVLRYVDWLITVPLQVAEFYLILAAVGVATAMLFWRL
FGASLVMLIAGFLGEAGHAPEMPMLAIGVAAWAYIIYEVWAGEAKKSADTTSEGTQFAFK
AMALILTVGWAIYPIGYFLGTGDDPNNDALNILYNIADVVNKTAFGLMVWYAATMDTKAS
ASAEE
>EAC30
MNMMKNGNIRMKILTITSLLYLVTLSVVSAEGTIDPTDNVAMTFWIATALMLASTVFFIL
ERQNVSDKWKTSMTVAALVTGVAWYHYTYMRDHWVGTGDSPLVLRYVDWLITVPLQVSEF
YLILAAVGVASAALFFRLFGASIIMLVSGFIGESGIIGGNAWMWFVIGMVAWIYIIYEIW
AGDAKNKVSETSEGTQFAFKAMAFILTVGWAIYPIGYVMGQNADFGGADGLNILYNLADA
VNKTAFGLMVWYAATMDTKAEKAAAAEN*
>MED-G37
MESHNSKPNRRTRRVAIGSSIALAVMFLPTVAAETSTIGDKDYVAVSFWIATAMMLASTV
FFLVERNNVPEKWKTSMTVAALVTGVAWYHYTYMREHWVITGESPMVLRYIDWLITVPLQ
VVEFYLILAAIGVGTAIMFQRLLGASIVMLVAGYFGESGAMDSTLDLSPTVWWIIGMAGW
AWILYELWAGEVGAAAESGSPGVQYGFNAMKWIVTVGWAIYPLGYMMGNDMIDGFNEGDM
NILYNIADLVNKTAFGMMIWYAAKHDE
>MG2-GG3puget
MITDKFSKTTSLLLIATISLAMAGTVSAADVVDPSVKYDGEPLQLVTFFLFFVGYISMGA
AFVFFMSERSNVAPQYRTTMTISALIVGIAAFHYYYMRAVYTDLGTVSVEYRYMDWIITV
PLMALKFPSLVGKEAITDSKFLGMGFTGICFTGALIMIGFGYLGESGVLGEVMGAAAGGW
AGLILGGVGWAMIIVATGTPWSSGKGVDNSKIAPELMWSANALRWFIVVGWIIYPIGYLF
SPGAELGLGDGNQELLAVFYNVADIINKIGFGIVAWMGAKKATEALAAAE
>UBA103
MGLNKPNLNATRTKVALSALLALLVVGTQTVSAATTVLASNDWVGISFWIATAMMLAFTV
FFLVERQNVPDKWKTSMTVAALVTGVAWYHYTYMREVAIMADGGSPLVYRYIDWLITVPL
QVVEFYLILAAIGVGTFVMFRNLMVASIVMLVAGFFGESGAMDGTLELSATVWWVIGMLG
WGYILYELWSGDVKEASESGSPGVQYAFNAMRMIVTVGWAIYPIGYLMGAGTIDGMGADD
MNILYNVADLVNKGAFGMMIWYAAKHDE*
>UBA105
MKKFVNRNRHLYAKFTPARIMENINSRLSTRTIVLALTVTCLALVATQSVSAVETMEIGE
DGLPMFLTDGEGNDNLEMLTFFTFFLGYIAMGAAFVFFIVERNNVAPEYRTTMTISALIV
GIAAFHYYYMRGVYADYGTVSIEYRYMDWIITVPLMALKFPSLVGKDAITDNKFAGMGFT
AICFLGALIMIGFGYAGEAGMMNEYLALVLGGMGWAMIIVATGTPWTSGLGVDNSKIAPE
LMWSTNALRWFIVVGWIIYPIGYLFSPEVAISEAVNQETMAVLYNSADMINKIGFGVVAW
MGAKKASAMVA*
>UBA107.1
METKNSRLSTRTIVLALTVTCLALVATQSVSAVETMEIGEDGLPMFLTDGEGNDNLEMLT
FFTFFLGYIAMGAAFVFFIVERNNVAPEYRTTMTISALIVGIAAFHYYYMRGVYADYGTV
SIEYRYMDWIITVPLMALKFPSLVGKDAITDNKFAGMGFTAICFLGALIMIGFGYAGEAG
MMNEYLALVLGGMGWAMIIVATGTPWTSGLGVDNSKIAPELMWSTNALRWFIVVGWIIYP
IGYLFSPEVAISEAVNQETMAVLYNSADMINKIGFGVVAWMGAKKASAMVA*
>UBA107.2
MTVAALVTGVAWYHYTYMREHWSVTTESPLVLRYVDWLITVPLQVSEFYLILAAVGVATA
ALFWRLFAASIVMLVTGFLAESEENIGWISEGMVWPLFVLGCAAWVYIMYEIWKGEAKES
VGKASEGTQFAFKAMALILTVGWAIYPIGFILGQQYDNTDGLNILYNIADVVNKTAFGMM
VWYAATMDTKASSSEE*
>UBA10
MNKSTLTRTSCLTLVGALSLLTLSSVAASGNSTNGMLKETDMVGVSFWIATAMMLASTVF
FILERNNVATKWKTSMTVAALVTGIAWYHYTYMREHWIATGESPLVMRYIDWLITVPLQV
SEFYLILAAIGAASAVLFWKLFGASIVMLVAGFLSEAEIDAVDGMEWPLFIVGCLAWAYI
IYELWVGEAKEKVGGASEGTQFAFKAMAVILTIGWAIYPLGWIMGQDAGDSGIDRLNILY
NIADVVNKTAFGLMVWYAATMDTKASSSEE*
>UBA111
MFKSNLKRTSSLLLIGTLGLLALGNVSANVAGDGYMDETDMVAVSFWLATAMMLASTVFF
MLERQNVAPKWRTSMTVAALVTGVAWYHYTYMRKHWEAFETSPLVMRYIDWLITVPLQVA
EFYLILAAIGAATAALFWRLFGASLVMLVAGFLAESGEMDDGLTWPLFAIGVAAWIYIIY
EIWAGEAKENVSGASEGTQFAFKAMAIILTVGWAIYPIGFIMGEGGDSGDIEMLNILYNI
ADVVNKTAFGMMVWYAATMDTKAAGSEE*
>UBA112
MDNNILTNKNGKARGLAIGTSIAVGVVMLPTVAAETTALATNDWVGISFWIATAAMLAST
VFFLVERQNVGDKWKTSMTVAALVTGVAWYHYTYMREVWASSYAETGIGVSPVVYRYIDW
LITVPLQIVEFYLILAAVGVATAAMFRNLFGASIVMLVAGFFGEAMSGDGQTFDGMELIW
FAVGMAAYIYILFEINRGSVLEAAMTTSESTQFAFNAMRGIVTIGWLIYPIGYFLGTGDD
PDTDALNTLYNIADLVNKTAFGMMIWYAAVKDSE*
>UBA121
MGLNKPYSNATRTKVALSALLAMLVVGTQTVSAATTALESNDWVGISFWIATAMMLAFTA
FFLIERQNVPDKWKTSMTVAALVTGVAWYHYTYMREVWAMGDGSPLVYRYIDWLITVPLQ
VIEFYLILAAIGVGTFVMFRNLMGASLVMLVAGFFGESGAWDLFGDSNAEVWWAIGMLGW
AYILYELWKGDVESAAASGSDSVQFAFNSMRLIVTFGWAIYPLGYLMGAGLIDGMGSDDM
NILYNIADLVNKGAFGMMIWYAAKNDA*
>UBA123
MFKSNLKKTSSLLLIGTLSLLTLGTVAAEGAALDTTDMVGVSFWLATAMMLASTVFFILE
RQNVSAKWKTSMTVAALVTGVAWYHYTYMREHWAASYANGAGESPLVLRYVDWLITVPLQ
VSEFYLILAAVGVATAALFWRLLGASLVMLISGFLAESGEMADSMTWPLFIVGMLAWIYI
MYEIWAGEAKEKVAETSEGTQFAFKAMALILTVGWAIYPIGFVLGQEDGGSDALNILYNI
ADVVNKTAFGLMVWYAATMDTKASGSAEE*
>UBA124
MKNLISKQRSLLLTALLTLLTFGTVSAATSTLDTTDMVGVSFWLASAMMLASTVFFIMER
NNVADKWKTSMTVAALVTGVAWYHYTYMRDHWANSYAASGTDQIGDSPLVLRYIDWLITV
PLQVSEFYLILAAIGVASAALFWRLFGASIVMLVAGFLAEANESIDAISDGMVWPLFIVG
LLAWIYIIYEIWAGEAKESVSDASEGTQFAFKAMALILTVGWAIYPLGFVLGQGDGGTDN
LNILYNIADVVNKTAFGMMVWYAATMDTKAAASEE*
>UBA125
MTVRMPFDNKGTVLSLFFTKFMVRNSGLYHIHHDLQLMDANTAPRFTRRTTTKFVVLLTA
ITMLGTVAAESALLAAGDTVGTSFWIATAMMFAATAFFVLERGSVAPKWRTSMTVAALVT
GVAWYHYTYMRDAWATTFAMGNGQSPIVLRYVDWLITVPLQVTEFYLILAAVGVATAALF
WRLFGASLLMLITGYLGEAESGTGGLVEGMEMVMFFIGCAAWFYIMYEVWGGEAQKSAAT
ASESTQFAFKAMAGILTVGWAIYPIGYFMGTGDDPNIDGLNILYNLADSVNKVAFGLMVW
YAATMDSADHSEE*
>UBA126
MRNLNNFLKHNMDLYPSSSQRLGMESHNSKPNIRTRRVAIGSSIALAVMFLPTVAAETVT
IEATDYVAVSFWIATAMMLASTVFFLVERNNVPEKWKTSMTVAALVTGVAWYHYTYMREH
WVLTNESPLVLRYIDWLITVPLQVVEFYLILAAIGVGTAIMFQRLLGASIVMLVAGYFGE
SGAWDVFGDSSTEIWFVIGMAGWAWILYELHGGEVGAAAESGSAGVQYGFNAMKWIVTVG
WAIYPLGYMMGNGFFDGMGTDDMNILYNIADLVNKTAFGMMIWYAAKHDE*
>UBA128
MFKSNMKRTSSLLLIGTLGLLALGNASAATGILETDDMVGVSFWLATAMMLASTVFFILE
RQNVAPKWRTSMTVAALVTGVAWYHYTYMRGHWISTGESPLVMRYIDWLITVPLQVAEFY
LILAAIGAATAALFWRLFGASIVMLVAGFLAESGEMSDGLTWPLFAVGVAAWIYIIYEVW
AGEAKENVSGASEGTQFAFKAMAIILTVGWAIYPIGFIMGEGGDAGDVENLNILYNIADV
VNKTAFGMMVWYAATMDTKAAGSEE*
>UBA130
MGLIKPYSNATRTKVTLSALLAMLLVGTQTVSAETTALANDDWVGISFWIATAMMLAFTV
FFLIERQNVPDKWKTSMTVAALVTGVAWYHYTYMREVWAMGDGSPLVYRYIDWLITVPLQ
VVEFYLILAAIGVGTFVMFRNLMVASLVMLVAGFFGESGAMDGTIDLSAEIWWVIGMAGW
GYILYELWSGDVKEASETGSPSVQYAFNAMRMIVTVGWAIYPLGYLMGAGTIDGMGTDDM
NILYNIADLVNKGAFGMMIWYAAKME*
>UBA171
METIPSYRKSLRMSAPILAVLTLGVLGLSTASAAEYADPNDYSGMALLTFFLFFVGYISM
GAAFIFFVMERNSVAEEYRTTMTISALIVGIAAFHYYYMRGAYVEDGIVSVHYRYMDWLI
TVPLMALKFPSLVGKGAITDNKIPVIGGFANVCFFGAVWMIGWGFAGETGLMVDTFGDSA
GLLCLLLSGVGWAMIIVAAGDPFGLMEPKGIDNSKVKDELQWSLNALRMFIVVGWVIYPI
GYLFSPETNLLDGNQELMGVLYNIADMINKIGFGVVAWMGAKKATAAMA*
>UBA175
IEYRYMDWIITVPLMALKFPSLVGKDAITDTKFAGMGFTAICFLGALIMIGFGYAGESGM
MNAYLALALGGMGWAMIIVATGTPWTSGLGVDNNAIAPELMWSTNALRWFICVGWLIYPI
GYLFSPEVAISESVNQETMAVLYNIADMINKIGFGVVAWMGAKKATAMMA*
>UBA180
MDSNPYKRRNKITKATLGILAVTLLFGTQTVSAEATALATNDWVGISFWIATAMMLAFTV
FFLVERQNVPDKWKTSMTVAALVTGVAWYHYTYMREVWAMGGGSPLVYRYIDWLVTVPLQ
VVEFYLILAAIGVGTFVMFRNLMGASIVMLVAGFFGESGAMDGTLELSSTVWWFIGMLGW
GYILYELWSGDVKEAAASGSPGVQFAFESMRMIVTFGWAIYPIGYLMGAGTIGGMGTDDM
NILYNVADLVNKGAFGMMIWYAAKHDE*
>UBA182
MDISPSYKRSLKMSAPLLGVFTLGILGLTTVSAEATLDETDMVGVSFWIATAMMLASTVF
FILERNNVAAKWKTSMTVAALVTGVAWYHYTYMREHWANAYATEAAGGAEATSPLVLRYI
DWLITVPLQVAEFYLILAAVGAATAMLFWRLFGASLVMLISGFLGESGQGPEMPMLIIGC
LAWFYIIYEIWAGDAKKSADTTSEGTKFAFKAMALILTVGWAIYPAGYFLGTGDDPNFDA
LNILYNIADVVNKTAFGLMVWYAATMDTKASAAE*
>UBA20
MDLNPSYRKGLRMSAPILAVLTLGVLGLSTAAGDTYADPTQYEGLKLVTFFTFFVGYISM
GAAFIFFIVERNSVADEYKTTMTISALIVGIAAFHYYYMRGAYVEDQIVSVHYRYMDWLI
TVPLMALKFPSLVGKDAITDAKIPVIGGFTNVCFFGAVWMIGWGFAGETGMLSEQLGDSA
GLICLILAGVGWAMIIVAAGDPFGLMEPKGIDNSKVKGELEWSLNALRMFIVVGWIIYPL
GYLYSPEANLLDGNQELMGVLYNIADMINKIGFGVVAWMGAKKATAAMA*
>UBA220
MDPLPYRKNGTTTKATLGVLSVILLFGTQTVSAETTALATNDWVGISFWIATAAMLASTV
FFLVERGNVAPKWKTSMTVAALVTGVAWYHYTYMREVWAMDGSSPLVYRYIDWLITVPLQ
IAEFYLILAAIGVASVVMFRNLMVASLVMLVAGFFGESGAMDSTIELSSTVWWSIGMVGW
IYILYELFRGSVKEAAATASEGVQFAFNSMRWIVLVGWSIYPIGYMMGDVNDLNILYNIA
DVVNKTAFGMMVWYAATIDSE*
>UBA229
TVFFMLERQNVAPKWRTSMTVAALVTGVAWYHYTYMRKHWEAFETSPLVMRYIDWLITVP
LQVAEFYLILAAIGAATAALFWRLFGASLVMLVAGFLAESGEMDDGLTWPLFAIGVAAWI
YIIYEIWAGEAKENVSGASEGTQFAFKAMAIILTVGWAIYPIGFIMGEGGDAGDIEMLNI
LYNIADVVNKTAFGMMVWYAATMDTKAAGSEE*
>UBA250
MALALIALPSVTAETQILAENDWVGISFWIATAMMLASTVFFLVERQNVPDKWKTSMTVA
ALVTGVAWYHYTYMREVAVMDGGGSPLVYRYIDWLITVPLQVVEFYLIMAAIGAATFAMF
RNLMGASIVMLVAGFFGESGAWDVFGDMSTEIWWVIGMAGWGYILYALWQGDVKEASASG
SDGVQFAFTSMRWIVTVGWAIYPLGYMMGNDMISGFDVDDMNIIYNIADLVNKTAFGMMV
WYAATMDAE*
>UBA251
MGLKNPLNLTRRSGAMFALLLTALTMIGTVAAETSLLREDDTVGASFWIATAMMFAATAF
FIMERGSVAPKWRTSMTVAALVTGVAWYHYTYMREAWAQTYALGAGQSPLVLRYVDWLIT
VPLQVAEFYLILAAVGAATAMLFWRLFGASLIMLISGYLGEAGHAPEMPMLVIGCLAWFY
IMYEVWAGDAKKGADTASEGTQFAFRAMAIILTVGWAIYPIGYFMGTGTDPNVDFLNILY
NLADSVNKVAFGLMVWYAATMDTKASESEE*
>UBA255
MISEKFSKTTSLLLIGTIALAMAGTVSAADIVDPSKEYKGDTLGLITFFLFFVGYISMGA
AFVFFMSERSNVAPEYRTTMTISALIVGIAAFHYYYMRGVYTDLGTVSIEYRYMDWIITV
PLMALKFPSLVGKDAITDEKFLGMGFTGICFTGALVMIGFGYLGESGAIPGIAGLVLGGV
GWAMIIVATGTPWSSGKGVDNSKIKPELMWSANALRWFIVVGWVIYPLGYMFNPSVNMID
VGTSGVEVMAIAYNVADIINKIGFGIVAWMGAKKATEALAA*
>UBA258
MGGSNRPKFVTAALLKRWLKGVVHAWMITPYYKQSWGQGVLRNMITDKFSKTTSLLLIAT
FALAMASTVSAAGVGEMGADGLPSFLSDDVGNDSLELLTFFLFFVGYIAMGAAFVFFMSE
RSNVAPQYRTTMTISALIVGIAAFHYYYMRGVYADFGVVSIEYRYMDWIITVPLMALKFP
SLVGKEAITDKKVAGLGFTGICFTGALIMIGFGYLGEAGLMPAIPALLLGGMGWAMIVVA
TGTPWTDGLGVDNSKISEELMWSANALRWFIVVGWIIYPLGYLFSPEVALIEIDNGAEIM
AVAYNIADIINKIGFGVVAWMGAKKATEVLAAE*
>UBA259
SKTTSLLLIATFALAMASTVSAAGVGEMDAETGLPAFLSDGVDDGLETLTFFLFFVGYIA
MGAAFVFFMSERSNVAPQYRTTMTISALIVGIAAFHYYYMRGVYADFGEVSVEYRYMDWI
ITVPLMALKFPSLVGKGAITDAKFAGLGFTGICFLGALIMIGFGYAGEAGLMNGILALLL
GGMGWAMIVVATGTPWSSGLGVDNSKISEELMWSANALRWFIVVGWIIYPLGYLFSPEVA
LIEVDNGAEYMAVAYNIADIINKIGFGVVAWMGAKKATEALAASE*
>UBA260
MNVRRLSNISRRTNAMVVGATMLALMLVQTVSAGTIDPADPFGDGVTEYSSLQMLTFFTF
FVGYIAMGAAFVFFIVERNNVAPQFRTTMTISALIVGIAAMHYYYMRGVYIEHNVVSIHY
RYMDWIITVPLMALKFPSLVGKGAITDSKVAGLGFTGICFLGALIMIGFGYAGEAGLMNG
YLALALGGMGWAMIIIATGTPWTTGKGVDNSKIAPELMWSTNALRWFIVVGWIIYPIGYL
FSPEVGILENVNQEQMAVLYNIADMINKIGFGVVAWMGAKKATEMMA*
>UBA36
MGMKFINGKTPKKTVVMGALLAVLFGVGSVSGATSANELLRDGDTVGMTFWIATAMMFAA
TIFFILERQSVAPKWRTSMTVAALVTGVAWYHYTYMREAWAYTYGATLDATGTGTGDSPL
VLRYVDWLITVPLQVAEFYLVLAAVGAVTTALFFRLFGASLVMLIAGFLGEAGEADEMIM
FGIGLLAWFYIIYEIWAGDAKSAADTTSEGTQFAFKAMAIILTAGWAIYPIGYFLGTGDD
PDVDALNILYNLADSVNKVAFGLMVWYAATMDSE*
>UBA40
MGNKNPLNLTRRSGAMFALLLTALTMVGTAAAETSLLREDDTVGASFWIATAMMFAATAF
FIMERGSVAPKWRTSMTVAALVTGVAWYHYTYMREAWAQTYALGAGQSPLVLRYVDWLIT
VPLQVAEFYLILAAVGAATAMLFWRLFGASLIMLISGFLGEAGHAPEMPMLIIGCLAWFY
IMYEVWAGDAKKGADTASEGTQFAFRAMAIILTVGWAIYPIGYFMGTGTDPNLDFLNILY
NLADSVNKVAFGLMVWYAATMDTKASESEE*
>UBA433
MKNDTFSRTTSLLLIATFALAMASTVSAADVGDMGADGLPSFLSDNIGNDNLELLTFFLF
FVGYIAMGAAFVFFMSERGNVAPQYRTTMTISALIVGIAAFHYYYMRGVYADFGVVSIEY
RYMDWIITVPLMALKFPSLVGKEAITDKKVAGLGFTGICFTGALIMIGFGYLGEADLMRP
VPALLLGGMGWAMIVVATGTPWTDGLGVDNSKISEELMWSANALRWFIVVGWIIYPLGYL
FSPEVALIEMDNGAEIMAVAYNIADIINKIGFGVVAWMGAKKATEALAAE*
>UBA439
MKKHSVIYAILLAEIEELNMESKLSKISPRTNALVVGVTMLALMMFQSVSAGTVNPAEQG
YNNLEMLTFFTFFVGYIAMGAAFVFFLVERNNVAPQFRTTMTISALIVGIAAMHYYYMRG
VYIEHDMVSIEYRYMDWIITVPLMALKFPSLVGKEAITDSKVAGLGFTGICFLGALIMIG
FGYAGEAGLMNEYLALVLGGMGWAMIIVATGTPWTDGKGVDNSKIAPELMWSTNALRWFI
VVGWIIYPIGYLFSPEVAIAENVSQEQMAVLYNIADMINKIGFGVVAWMGAKKATEMMA*
>UBA441
MLEPNLKRTSSLLLIGTLSLLTLGTASANNTDLTAGSLDSSDMVAVSFWLATAMMLASTV
FFILERQNVAPKWKTSMTVAALVTGVAWYHYTYMREHWSNNGESPLVLRYVDWLITVPLQ
VSEFYLILAAIGAASAMLFWRLFGASIIMLVTGFLAESGELSSDLTWPLFAVGMLAWLYI
IREIWVGEAKQKVGEASEGTQFAFKAMAVILTAGWAIYPLGFVIGEGASENAVNNLNILY
NIADVVNKTAFGMMVWYAATMDTKAGNTSEE*
>UBA461
MTTNMQYEDSSKLRSLKLNRRNSVILAVMLLSLTAVAMPAAAEIINPSEECSPEDQAADT
CPFLDDGENDGLELVTFFLFFVGYISMGAAFVFFMSERSNVGPEHRTTMTISALIVGIAA
FHYYYMRGVYVEHAVVSIEYRYMDWIITVPLMALKFPSLVGKGAITDKTFAGLGFTGICF
VGALIMIGFGYAGEAGLMNAYLALILGGMGWAMIIVATGTPWTDGLGVDNSKIADELKWS
ANALRWFIVVGWIIYPLGYLFSPEVSIIDAGTEGELWMGIAYNVADIINKIGFGVVAWMG
AKKAAEAIA*
>UBA464
MDRGPYNIETRKTRGLAIGGATALAVVALPTVAAETTALASDDWVGISFWIATAAMLAST
AFFLIERQNVDDKWKTSMTVAALVTGVAWYHYTYMREVWAMDGSSPLVYRYIDWLITVPL
QIAEFYLIMAAIGAASFAMFRNLMGASVIMLVAGFFGESGAMDSVIELDAMIWWIIGMAG
WGYILYAIWAGDVKEASESGSEGVQFAFTSMRLIVTVGWAIYPIGYFLGTGDNPDLDSLN
ILYNIADLVNKTAFGMMVWYAAKMDS*
>UBA465
VTGVAWYHYTYMREVWAMGDGSPLVYRYIDWLITVPLQVVEFYLILAAIGVGTFAMFRNL
MGASIVMLVAGFFGESGAMDGTLELSSTVWWFIGMLGWGYILYELWSGDVKEASETGSPS
VQYAFNSMRMIVTVGWAIYPLGYLMGAGTIDGMGTDDMNILYNVADLVNKGAFGMMIWYA
AKME*
>UBA484
MVYENLYFCWKKETPLYICEKIVGRLMSGNKTLRRTALLLTAMAVLAVLVPTALAADADV
NADTGLPSFLSDGQGNDALELVTFFLFFVGYISMGAAFVFFMSERNNVAPEYRTTMTISA
LIVGIAAFHYYYMRGVYVDTQVVSTEYRYMDWIITVPLMALKFPSLVGKDAITDKTFAGL
GFTGICFVGALIMIGFGYLGEAALMDPTIALLLGGMGWAMIMVATGLPFGLFGGLGVDDS
KIKEEVKWSTDALRTFILVGWIIYPIGYLFNENTYDLGSEEVMGVLYNIADMINKIGFGV
VAWMGAKKATAAMA*
>UBA486
FHYYYMRGVYTDLDAVSIEYRYMDWIITVPLMALKFPSLVGKEAITDDKFLGLGFTGICF
TGALIMIGFGYLGESGAIDGMLGLILGGVGWAMIIVATGTPWSSGKGVDNSKIAPELLWS
TNALRWFICVGWVIYPIGYLFNPEAGVSDAVSEEVMAILYNIADMINKIGFGVVAWMGAK
KATEAIAAAE*
>UBA498
MGFNKPYSNATRTKVALSALLAMLVVGTQTVSAATTALANDDWVGISFWIATAMMLAFTV
FFLIERQNVPDKWKTSMTVAALVTGVAWYHYTYMREVWAMGDGSPLVYRYIDWLITVPLQ
VVEFYLILAAIGVGTFAMFRNLMGASIVMLVAGFFGESGAMDSTIDLSAEIWWVIGMAGW
GYILYELWSGDVKEASETGSPSVQYAFNSMRMIVTVGWAIYPLGYLMGAGTIDGMGTDDM
NILYNIADLVNKGAFGMMIWYAAKME*
>UBA500.1
MEKNPYRNNKMRTTAVGSAVALAVVALPTVAAETVMLGTTDWVGISFWIATAMMLASTVF
FLVERQNVPDKWKTSMTVAALVTGVAWYHYTYMREVWAMNIDAEVYGGPLVYRYIDWLIT
VPLQVVEFYLILAAIGVGTAMMFQRLLGASLIMLVAGFLGESGAWELFGDNSTYVWFAIG
MAGWIYILYELWKGSVKDASESGSEGVQFAFNAMRWIVTIGWAIYPLGYMMGNGFFDGMG
DDDMNILYNI
>UBA500.2
AMMLASTVFFLVERNNVPEKWKTSMTVAALVTGVAWYHYTYMREHWVIEQESPMVLRYID
WLITVPLQVVEFYLILAAIGVGTAIMFQRLLGASIVMLVAGYFGESGAMDGTLELSATVW
WVIGMAGWAWILYELWAGEVGEAAKSGSPGVQYGFNAMKLIVTFGWAIYPLGYMMGNGML
FSYDEGDMNILYNIADLVNKTAFGMMIWYAAKHDE*
>UBA529
MESLNSKPNRRTRRVAIGSSIALAVMFLPTVAAETSTIEATDYVAVSFWIATAMMLASTV
FFLVERNNVPEKWKTSMTVAALVTGVAWYHYTYMREHWVITGESPLVLRYIDWLITVPLQ
VVEFYLILAAIGVGTAIMFQRLLGASIVMLVAGYFGESGAWDVFGDSSTEIWFVIGMAGW
AWILYELWQGEVGEAAKSGSAGVQYGFNAMKWIVTVGWAIYPLGYMMGNGFFDGMGTDDM
NILYNIADLVNKTAFGMMIWYAAKHDE*
>UBA538
MGFNKPYSNATRTKVALSALLAMLVVGTQTVSAATTALANDDWVGISFWIATAMMLAFTV
FFLIERQNVPDKWKTSMTVAALVTGVAWYHYTYMREVWAMGDGSPLVYRYIDWLITVPLQ
VVEFYLILAAIGVGTFVMFRNLMVASIVMLVAGFFGESGAMDSVIDLSAEVWWVIGMAGW
GYILYELWSGDVKAASETGSPSVQYAFNSMRLIVTVGWAIYPIGYLMGAGTIDGMGTDDM
NILYNIADLVNKGAFGMMIWYAAKME*
>UBA557
MVRIPSNKISLKKNALVLTFIGLALMVVQTVNAATIDPELQYAGDNLGRATFFLFFIGYI
SMGAAFIFFMSERNNVAPEYRTTMTISALIVGIAAFHYYYMRGVYIDTGVVSTDYRYMDW
IITVPLMALKFPSLVGKEAITDAKLPVIGGFTGVCFTGALIMISFGYLGEIGAMPAWAGL
ILGGVGWAMIMVATGLPFGLYDGLGVDNSKIKEELVWSTNALRTFILVGWIIYPLGYLVG
TEMLDAGEDGQEIMAILYNVADMINKIGFGIVAWMGARKASAHMSF*
>UBA558
MDLNPSYKNGLRMSAPILALMTLGVLGLSTASASEYANPNDYEGMALLTFFLFFVGYISM
GAAFIFFVMERNSVAEEYRTTMTISALIVGIAAFHYYYMRGAYVEDGIVSVHYRYMDWLI
TVPLMALKFPSLVGKDAITDAKIPGIGGFANVCFFGAVWMIGWGFAGETGLMDGTFGDSA
GLICLILSGVGWAMIIVAVGDPFGMMEPKGIDNSKVKAELEWSLNALRMFIVVGWVIYPI
GYLYSPEANLLDGNQELMGVLYNIADMINKIGFGVVAWMGAKKATAAMA*
>UBA559
MSGKKTLRRTALLLTAMAVMAVLVPSVIAADASVDNDTGLPAFLSDGNGNDSLELLTFFL
FFVGYISMGAAFVFFMSERNNVAPEYRTTMTISALIVGIAAFHYYYMRGVYVDHQVVSTE
YRYMDWIITVPLMALKFPSLVGKDAITDKTFAGLGFTGICFVGAIIMIGFGYLGEAGLLD
PTIALLLGGMGWAMIMVATGLPFGLFAGLGVDDSKIKEELKWSTDALRTFILVGWIIYPI
GYLFNENTYDLGSEEVMGVLYNIADMINKIGFGVVAWMGAKKATAAMA*
>UBA560
MGLSHNRSNATRTTVFAMTIATLALIVTQSVSAGTVNPATKGYTDLEMLTFFTFFVGYIA
MGAAFVFFMVERNSVAPQFRTTMTISALIVGIAAMHYYYMRGVYIEHDAVSIEYRYMDWI
ITVPLMALKFPSLVGKDAITDKKVAGLGFTGICFVGALIMIGFGYAGESGMMDAIPALLL
GGMGWAMIIVATGTPWTDGLGVDNSKIAPELMWSTNALRWFIVVGWIIYPIGYLFSPEVA
LVDGPSEDLMAVLYNSADMINKIGFGVVAWMGAKKASSMMA*
>UBA601
MGLIKPYSNATRTKVTLSALLAMLLVGTQTVSAETTALANDDWVGISFWIATAMMLAFTA
FFLIERQNVPDKWKTSMTVAALVTGVAWYHYTYMREVWAMDGSSPLVYRYIDWLITVPLQ
VVEFYLILAAIGVGTFVMFRNLMAASLVMLVAGFFGESGAMDSVIDLSAEIWWVIGMAGW
GYILYELWKGDVEAAAASGSDSVKFAFNSMRLIVTVGWAIYPIGYLMGAGTIDGMGTDDM
NILYNIADLVNKGAFGMMIWYAAKNDA*
>UBA602
MLISFSKCMDRNPFLKKRTAVVGGALALAAITVPSAAAQTAETVGLEATDYVGISFWIAT
AMMLATTVFFLVERQNVAAKWKTSMTVAALVTGIAWYHYTYMRQHWVDNGSSPIVYRYID
WLLTVPLQIAEFYLILAAIGVASVVMFRNLMLASVVMLVAGFFGETGAWDIFGGASTEIW
WAIGMAGWIYIVYEIFKGSINDAAQKASESVQFAFNSMRWIVLVGWAIYPIGYLMGNDMI
PGFGEGDMNIIYNLADLVNKTAFGMMVWYAATMDTKAAAETE*
>UBA605
MFAGVTLLAIMFAQNVTAGTIDPEVEYAGDAFGRATFFLFFIGYISMGAAFVFFMSERNN
VAPEYRTTMTISALIVGIAAFHYYYMRGVYIDTGAVSTDYRYMDWIITVPLMALKFPSLV
GKDAITDNKVLGLGFTGVCFVGALIMISFGYLGEIGEIDAALGLILGGVGWAMIMVATGL
PFGLYDGKGVDNSKIKDELVWSANALRTFILVGWIIYPLGYLVGTDMVDAGSDGKEIMAI
LYNIADMINKIGFGVVAWMGAKKASAMMS*
>UBA62
MGFNKPYSNATRTKVALSALLAMLVVGTQTVSAATTALANDDWVGISFWIATAMMLAFTV
FFLIERQNVPDKWKTSMTVAALVTGVAWYHYTYMREVWAMGDGSPLVYRYIDWLITVPLQ
VVEFYLILAAIGVGTFAMFRNLMGASIVMLVAGFFGESGAMDSTIDLSAEIWWVIGMAGW
GYILYELWSGDVKEASETGSPSVQYAFNSMRMIVTVGWAIYPLGYLMGAGTIDGMGTDDM
NILYNIADLVNKGAFGMMIWYAAKME*
>UBA83
MSGNKSLRRTALLLTAMAVLAVLVPTALAADATVDADSGLPAFLSDGDGNDSLELLTFFL
FFVGYISMGAAFVFFMSERNNVAPEYRTTMTISALIVGIAAFHYYYMRGVYVDTQVVSTE
YRYMDWIITVPLMALKFPSLVGKDAITDKTFAGLGFTGICFVGAIIMIGFGYLGEADLMD
ETIALLLGGMGWAMIMVATGLPFGLFGGLGVDDSKIKEEVKWSTDALRTFILVGWIIYPL
GYLFNENTYDLGSEEVMGVLYNIADMINKIGFGVVAWMGAKKATAAMA*
>UBA85
MGTLALLTIKTVSAEDADAALDTTDMVAVSFWLATAMMLASTVFFVLERNNVDAKWKTSM
TVAALVTGVAWYHYTYMREHWSVTTESPLVLRYVDWLITVPLQVSEFYLILAAVGVATAA
LFWRLFAASIVMLVSGFLAESEAHIGWISKDMVWPLFVLGVAAWVYIMYEIWKGEAKESV
SKASDGTQFAFKAMALILTVGWAIYPIGFVLGQQYDNTDGLNILYNIADVVNKTAFGMMV
WYAATMDTKASSSEE*
>UBA89
MSEELEMNSKLSKFSPRTNAIIAGATMLALMITQNVSAATINPETYYEGDALGRATFFLF
FIGYISMGAAFVFFMSERNNVAPEYRTTMTISALIVGIAAFHYYYMRGVYIDTGAVSTDY
RYMDWIITVPLMALKFPSLVGKDAITDNKVLGLGFTGVCFVGAIIMISFGYLGEIGEIDA
ALGLILGGVGWAMIMVATGLPFGLYDGKGVDNSKIKDELVWSANALRTFILVGWIIYPVG
YLVGTEMVDAGSDGQEIMAILYNIADMINKIGFGIVAWMGAKKASAMMS*
>UBA90
MISEKFSKTTSLLLVATFALALAGSVSAADTLPVGANGLPEFLDGNTLETMTFFLFFVGY
IAMGAAFVFFMSERNNVAPQYRTTMTISALIVGIAAFHYYYMRGVYADYGTVSVEYRYMD
WIITVPLMALKFPSLVGKGAITDNKFAGLGFTGICFTGALIMIGFGYAGEADLMNPIVAL
LLGGMGWAMIIVATGTPWSSGLGVDNSKIAPELMWSANALRWFIVVGWIIYPLGYLFSPE
VALIEMDNGAEIMAVAYNVADIINKIGFGIVAWMGAKKATEALAASE*
>UBA91
MFKSNLKRTSSLLLIGTLSLLTLGTAAAEGGDIDVTDMVAVSFWLATAMMLASTVFFIME
RQNVSAKWKTSMTVAALVTGVAWYHYTYMREHWVNTGESPLVLRYIDWLITVPLQVSEFY
LILAAVGVATAALFWRLLGASLVMLISGFLAESGQMDDGLTWPLFAVGMLAWFYIMYEIW
AGEAKEKVAETSEGTQFAFKAMAL
>UBA98
MDLNPSYKNGLRMSAPILALMTLGVLGLSTASASEYANPNDYEGMALLTFFLFFVGYISM
GAAFIFFVMERNSVAEEYRTTMTISALIVGIAAFHYYYMRGAYVEDGIVSVHYRYMDWLI
TVPLMALKFPSLVGKGAITDAKIPGIGGFANVCFFGAVWMIGWGFAGETGLMDGTFGDSA
GLICLILSGVGWAMIIVAVGDPFGVMEPKGIDNSKVKAELEWSLNALRMFIVVGWVIYPI
GYLYSPEANLLDGNQELMGVLYNIADMINKIGFGVVAWMGAKKATAAMA*
>UBA9
MNSKLSNLSTRTIVLAMAVTCLALVATQTVSAVETNEIGEDGLPVFLSDGLGNDDLEMLT
FFTFFLGYIAMGAAFVFFIVERNNVAPQYRTTMTISALIVGIAAFHYYYMRGVYADYGTV
SIEYRYMDWIITVPLMALKFPSLVGKDAITDDKVAGLGFTGICFLGALIMIGFGYAGEAG
MMNEYLALALGGMGWAMIIVATGTPWTSGKGVDNSKIAPELMWSTNALRWFIVVGWVIYP
LGYLFSPEVAISEAVSQEVMAVLYNTADMINKIGFGVVAWMGAKKASAMMS*
>ARS47
MGLIKPYSNATRTKVTLSALLALLLVGTQTVSAETTALANDDWVGISFWIATAMMLAFTV
FFLIERQNVPDKWKTSMTVAALVTGVAWYHYTYMREVWAMGDGSPLVYRYIDWLITVPLQ
VVEFYLILAAIGVGTFVMFRNLMAASLVMLVAGFFGESGAMDSTIDLSAEIWWVIGMAGW
GYILYELWSGDVKEASETGSPSVQYAFNAMRMIVTVGWAIYPIGYLMGAGTIDGMGTDDM
NILYNIADLVNKGAFGMMIWYAAKME
>ARS58
MDNILANKNGKARGLAIGTSIALGVVMLPTVAAETQILAEDDWVGISFWIATAMMLASTV
FFLVERQNVDDKWKTSMTVAALVTGVAWYHYTYMREVAVMDGGGSPLVYRYIDWLITVPL
QVVEFYLIMAAIGAATFAMFRNLMAASIVMLVAGFFGESGAWDLFGGSSTEIWWVIGMAG
WGYILYALWAGDVKEASESGSDGVQFAFTSMRWIVSVGWAIYPIGYMMGNDMLDGFNADD
MNIIYNIADLVNKTAFGMMVWYAAKMDS
>ARS60
MITDKFSKTTSLLLIATFALAMASTVSAADFTPGDMNVDTGLPAHLYDADGNVEGLAMLT
FFLFFVGYISMGAAFVFFMSERSNVAPEYRTTMTISALIVGIAAFHYYYMRGVYADFGEV
SIEYRYMDWIITVPLMALKFPSLVGKDAITDKKVAGLGFTGICFTGALIMIGFGYLGEAG
LMSAIPALLLGGMGWAMIVVATGTPWTDGLGVDNSKISEELMWSANALRWFIVVGWIIYP
LGYLFSPEVALIEIDNGAEYMAVAYNIADIINKIGFGVVAWMGAKKATEVLSSASEE
>ARS91
MDLNPSYKNGLRMSAPILALMTLGVLGLSTASASEYANPNDYEGMALLTFFLFFVGYISM
GAAFIFFVMERNSVAEEYRTTMTISALIVGIAAFHYYYMRGAYVEDGIVSVHYRYMDWLI
TVPLMALKFPSLVGKGAITDAKIPGIGGFANVCFFGAVWMIGWGFAGETGLMDGTFGDSA
GLICLILSGVGWAMIIVAVGDPFGVMEPKGIDNSKVKAELEWSLNALRMFIVVGWVIYPI
GYLYSPEANLLDGNQELMGVLYNIADMINKIGFGVVAWMGAKKATAAMA
>EAC1768
MFALLLTALTMIGTVAAETSLLREDDTVGASFWIATAMMFAATAFFIMERGSVAPKWRTS
MTVAALVTGVAWYHYTYMREAWAQTYALGAGQSPLVLRYVDWLITVPLQVAEFYLILAAV
GAATAMLFWRLFGASLIMLISGFLGEAGHAPEMPMLIIGCLAWFYIMYEVWAGDAKKGAD
TASEGTQFAFRAMAIILTVGWAIYPIGYFMGTGTDPNLDFLNILYNLADSVNKVAFGLMV
WYAATMDTKASESEE
>EAC40
MGLNKPYSNATRTKVALSALLALLVVGTQTVSAATTALANDDWVGISFWIATAMMLAFTV
FFLVERQNVPDKWKTSMTVAALVTGVAWYHYTYMREVWADAYVTEGAAYGSPLVYRYIDW
LITVPLQVVEFYLILAAIGVGTFVMFRNLMVASLVMLVAGFFGESGAMDGTALEFSAEIW
WVIGMAGWGYILYELWQGDVKEASASGSDGVQFAFTSMRWIVTVGWAIYPIGYLMGAGTL
GDSLGADEMNIIYNIADLVNKGAFGMMIWYAAKHDE
>EAC710
MLKTDDMVGVSFWLATAMMLASTVFFILERNNVAAKWKTSMTVAALVTGVAWYHYTYMRE
HWAASYAAGAGESPLVLRYIDWLITVPLQVSEFYLILAAVGVATAALFWRLLAASLIMLI
TGFLAESGKMADNLTWPLFIVGMLAWIYIMYEIWAGEAKEKVGQTSEGTQFAFKAMALIL
TVGWAIYPIGFVLGQGDGGTDGLNILYNIADVVNKTAFGLMVWYAATMDTKASAASEE
>IN1222
MVYQNLYFCRKKETPLYICEKNVARLMSGNKTLRRTALLLTAMAVLAVLVPTALAADAAV
DADTGLPAFLSDGAGNDSLELLTFFLFFVGYISMGAAFVFFMSERNNVAPEYRTTMTISA
LIVGIAAFHYYYMRGVYVDTQVVSTEYRYMDWIITVPLMALKFPSLVGKDAITDKTFAGL
GFTGICFVGAIIMIGFGYLGEANLMDETIALLLGGMGWAMIMVATGLPFGLFGGLGVDDS
KIKEEVKWSTDALRTFILVGWIIYPLGYLFNENTYDLGSEEVMGVLYNIADMINKIGFGV
VAWMGAKKATAAMA
>IN35
MNKSKLTRTSSLTLVGALGLLTLSSVAADSHSATGMLEETDMVGVSFWIATAMMLASTVF
FILERNNVAAKWKTSMTVAALVTGIAWYHYTYMREHWVXTGXSPLVMRYIDWLITVPLQV
SEFYLILAAIGAASAVLFWKLFGASIVMLVAGFLSESSIEAVDGMETPLFAIGVLAWLYI
XYXLWAGEAKEKVSDASEGTQFAFKAMAGILTVGWAIYPLGWLMGQDATQGAIDNLNILY
NIADVVNKTAFGMMVWYAATMDTKASSSEE
>IN46
MKTEKFSKTTSLLLIATFALALAGTVAADSHGADKMPIGEDGLPEFVTAPGATLELVTFF
LFFVGYISMGAAFVFFMAERNSVAPQYRTTMTISALIVGIAAFHYYYMRGVYADYGEVSI
EYRYMDWIITVPLMALKFPSLVGKEAITDDKFLGLGFTGICFSGAIIMIGFGYLGESGAI
DGMLGLILGGVGWAMIIVATGTPWSSGKGVDNSKIAPELMWSTNALRWFICVGWVIYPIG
YLFNPEAGVSXAVSAEVMAVLYNIADMINKIGFGVVAWMGAKKATEAMAAAE
>MED705
MGRTDWYFTAIRLLFGQLRLIHSAFKEERKKTPVYIRVKSEVGLRTMIENKFSKTTSLLL
IATFALAMAGTVSAVDPKPIGTDGLPEFVTADGATLELITFFLFFVGYIAMGAAFVFFMS
ERNSVAPQYRTTMTISALIVGIAAFHYYYMRGVYADYGTVSIEYRYMDWIITVPLMALKF
PSLVGKDAITDEKFLGMGFTGICFTGALIMIGFGYLGESGALGSIMGSAAAGGWAGLILG
GVGWAMIIVATGTPWSTGKGVDNSKIAPELMWSTNALRWFICVGWLIYPIGYLFSPGAEL
GLGDGNQELLAVFYNIADIINKIGFGVVAWMGAKKATEALSA
>MED743
MXLTPYGNKKGITRGASIGAAIALAVVALPSVAAETTALATDDWVGISFWLATAMMLAST
VFFLVERQNVDDKWKTSMTVAALVTGIAWYHYTYMREVWADSYGVAGAVGSPLVYRYIDW
LITVPLQVVEFYLIMAAIGAATFAMFRNLMGASIVMLVAGFFGESGAWELFGDLSTEIWF
AIGLAGWGYILYALWQGDVKDASESASEGVQFAFESMRWIVTVGWAIYPLGYMMGNDMIS
GMDTDDMNILYNIADLVNKTAFGMMVWYAAKMDS
>MED846
MNSKLSKFSTRTNAIFAGVTLLAIMFAQNVTAGTIDPEVEYAGDALGRATFFLFFIGYIS
MGAAFVFFMSERNNVAPEYRTTMTISALIVGIAAFHYYYMRGVYIDTGAVSTDYRYMDWI
ITVPLMALKFPSLVGKDAITDNKVLGLGFTGVCFVGAIIMIAFGYLGEIGEIDAALGLIL
GGVGWAMIMVATGLPFGLYDGKGVDNSKIKDELVWSANALRTFILVGWIIYPLGYLVGTD
MVDAGADGKEIMAILYNIADMINKIGFGVVAWMGAKKASAMMS
>MED853
MNMQYENSSKLRSLKLNRRNSVIFAVLLLSLTAVAMPAAAEIINPSAECTAAEKLADACP
FLDDGENDGLELVTFFLFFVGYISMGAAFVFFMSERSNVGPEHRTTMTISALIVGIAAFH
YYYMRGVYVEHAVVSIEYRYMDWIITVPLMALKFPSLVGKDAITDKTFAGLGFTGICFTG
ALIMIGFGYVGEAGLMNEVLALILGGMGWAMIIVATGTPWSDGLGVDNSKIADELKWSAN
ALRWFIVVGWIIYPLGYLFSPKVALIDAGTEGELWMGIAYNIADMINKIGFGIVAWMGAK
KAAEAITE*
>MED870
MSLDRFSRTTSLLLIATIALAMAGTVSAADTLPVGDNGLPEFIEGNTLETMTFFLFFVGY
IAMGAAFVFFMSERSNVAPQYRTTMTISALIVGIAAFHYYYMRGVYADYGTVSVEYRYMD
WIITVPLMALKFPSLVGKGAITDKKVAGLGFTGICFTGALVMIGFGYAGEAGLMNPILAL
LLGGMGWAMIIVATGTPWTSGLGVDNSKISEELMWSANALRWFIVVGWVIYPVGYLFSPE
VALIEMDNGAEIMAVAYNVADIINKIGFGIVAWMGAKKATEAMNA
>MED921
MEVFFMGYKNPLKLTRQSGAMFALLTTALAMIGTVAAETSLLREDDTVGASFWIATAMMF
AATAFFIMERGSVAPKWRTSMTVAALVTGVAWYHYTYMREAWAQTYAAGAGQSPLVLRYI
DWLITVPLQVAEFYLILAAVGAATAMLFWRLFGASLIMLISGYLGEAGHAPEMPMLVIGC
IAWFYIMYEVWAGDAKKGADTASEGTQFAFRAMAIILTVGWAIYPIGYFMGTGDNPNVDF
LNILYNLADSVNKVAFGLMVWYAATMDTKASASAEE*
>NAT11
MRNKVFPNRISLLLIGTVSLLSLGTVSAQGTVLNTDDMVGVSFWLATAMMLASTVFFILE
RNNVAAKWKTSMTVAALVTGVAWYHYTYMREHWAASYAAGAGESPLVLRYIDWLITVPLQ
VSEFYLILAAVGVATAALFWRLLAASLIMLITGFLAESGKMADSLTWPLFIVGMLAWIYI
MYEIWAGEAKEKVGQTSEGTQFAFKAMALILTVGWAIYPIGFVLGQGDGGTDGLNILYNI
ADVVNKTAFGLMVWYAATMDTKASAASEE
>NAT150
MDAYTATRFTRRTTTKFVVLLTAITMLGTVAAETALLAAGDTVGTSFWIATAMMFAATAF
FVLERGSVAPKWRTSMTVAALVTGVAWYHYTYMREAWATTYAAGSGQSPIVLRYVDWLIT
VPLQVTEFYLILAAVGVATAALFWRLFGASLLMLITGYLGEAESGTGGLVEGMEMVMFFI
GCAAWFYIMYEVWGGEAQKSAATASESTQFAFKAMAGILTVGWAIYPIGYFMGTGDNPNV
DGLNILYNLADSVNKVAFGLMVWYAATMDSADHSEE
>NAT256
MSNMLNNSDTKLRSLKLNRRNSVIFAVLMLSLTAVAMPAAAEIINPSAECVTNELTGEEE
CPFLNDGSNDGLELVTFFLFFVGYISMGAAFVFFMSERSSVAKEYRTTMTISALIVGIAA
FHYYYMRGVYVDHQVVSVEYRYMDWIITVPLMALKFPSLVGKDAITDTKFAGLGFTGICF
TGALIMIGFGYVGEAGLMDGYLALILGGVGWAMIMVATGLPFGLYDGLGVDNSKIKDELK
WSTDALRTFILVGWIIYPLGYLFSPEVNIIDIGAKGELWMGIAYNIADIINKIGFGVVAW
MGAKKATEALNA
>NAT279
MKSSNLTRTSSLLILGTLALLTIKTVSAEGVDAALDPTDMVAVSFWLATAMMLASTVFFV
LERXNVDAKWKTSMTVAALVTGVAWYHYTYMREHWSVTXESPLVLRYVDWLITVPLQVSE
FYLILAAVGVATAALFWRLFAASIVMLVTGFLAESEENIGWISEGMVWPLFVLGCAAWVY
IMYEIWKGEAKESVXKASEGTQFAFKAMAXILTVGWAIYPIGFXLGQQYDNTDGLNILYN
IADVVNKTAFGMMVWYAATMDTKASSSEE
>NAT302
MNGTISSNISLKKNVIVLTIVGLALMIVQAVNAATVNPEVEYADDNLGRATFFLFFIGYI
SMGAAFVFFMSERNNVAPEFRTTMTISALIVGIAAFHYYYMRGVYIDTGAVSTDYRYMDW
IITVPLMALKFPSLVGKDAITDNKVLGLGFTGVCFVGALIMISFGYLGETGVINEALGLV
LGGVGWAMIMVATGLPFGLYDGLGVDNSKIREELVWSTDALRTFILVGWVIYPLGYLVGT
DMVDAGSDGKEIMAILYNIADMINKIGFGVVAWMGAKKASAMMS
>NAT36
MDRNPFLKKRTAVVGGALALAAITIPSAAAQTAETVGLEATDYVGISFWIATAMMLATTV
FFLVERQNVAAKWKTSMSVAALVTGIAWYHYTYMRQHWVDNGSSPIVYRYIDWLLTVPLQ
IAEFYLILAAIGVASVVMFRNLMIASIVMLVAGFFGETGAWEIFGDASTEIWWAIGMAGW
IYIIYEIFKGSINDAAQQASESVQFAFNSMRWIVLVGWAIYPLGYMMGNDMIPGFGEGDM
NIIYNLADLVNKTAFGMMVWYAATMDTKAAASE
>NAT86
MESKLSKISPRTNALVVGVTMLALMMFQSVSAGTVNPADQGYNNLEMLTFFTFFVGYIAM
GAAFVFFLVERNNVAPQFRTTMTISALIVGIAAXHYXYMRGVYIXHXMVXIEYRYMDWII
TVPLMALKFPSLVGXXAITDSKVAGLGXTGICFLGALIMIGFGYAGEXGXMXEYLALXLG
GMGWAMIIVATGTPWTXGKGVDNSKIAPELMWSTNALRWFIVVGWIIYPIGYLFSPEVAI
AEXVSQXQMAVLXNIADMINKIGFGVVAWMGAKKATEMMS
>NP1344
MNGTVSSNISLKKNVIVLTLVGLALMIVQSVNAATVNPEVKYDGDALGRATFFLFFIGYI
SMGAAFVFFMSERNNVAPEFRTTMTISALIVGIAAFHYYYMRGVYIDTGAVSTDYRYMDW
IITVPLMALKFPSLIGKDAITDNKVLGLGFTGVCFVGALIMISFGYLGETGVMHEGLGLI
IGGVGWVMIMVATGLPFGLYDGLGVDNSKIREELVWSTNALRTFILVGWVIYPIGYLVGT
EMVDAGADGKEIMAILYNIADMINKIGFGIVAWMGAKKASSVMS
>NP1521
MGLSHNRSNATRTTVFAMTIATLALIVTQSVSAGTVNPATKGYTDLEMLTFFTFFVGYIA
MGAAFVFFMVERNSVAPQFRTTMTISALIVGIAAMHYYYMRGVYIEHDAVSIEYRYMDWI
ITVPLMALKFPSLVGKDAITDKKVAGLGFTGICFVGALIMIGFGYAGESGMMDAIPALLL
GGMGWAMIIVATGTPWTDGLGVDNSKIAPELMWSTNALRWFIVVGWIIYPIGYLFSPEVA
LVDGPSEDLMAVLYNSADMINKIGFGVVAWMGAKKASSMMA
>NP65
MIWFTSAEPTPVYGPYRLVFHSDKITVRATKAHSRRFQVGKKKTPVYSRLKSEVGLRTMI
ENKFSKTTSLLLIATFALAMAGTVSAVDENKMPVGTDGLPEFVTADGATLELITFFLFFV
GYIAMGAAFVFFMSERNSVAPQYRTTMTISALIVGIAAFHYYYMRGVYADYGTVSIEYRY
MDWIITVPLMALKFPSLVGKDAITDEKFLGMGFTGICFTGALVMIGFGYLGESGALGNIM
GSAAAGGWAGLILGGVGWAMIIVATGTPWTSGKGVDNSKIAPELMWSTNALRWFICVGWL
IYPIGYLFSPGAELGLGDGNQELLAVFYNIADIINKIGFGVVAWMGAKKATEALSA
>REDSEA-S03-B6
MRKLVKCNRHLYAKLTPARVMENVNSRISTRTIVLALTVTCLALVATQSVSAVETMEIGE
DGLPMFLTDGEGNDNLEMLTFFTFFLGYIAMGAAFVFFIVERNNVAPEYRTTMTISALIV
GIAAFHYYYMRGVYADYGTVSIEYRYMDWIITVPLMALKFPSLVGKDAITDNKFAGMGFT
AICFLGALIMIGFGYAGEAGMMNEYLALVLGGMGWAMIIVATGTPWTSGLGVDNSKIAPE
LMWSTNALRWFIVVGWIIYPIGYLFSPEVAISEAVNQETMAVLYNSADMINKIGFGVVAW
MGAKKASAMVA*
>REDSEA-S11-B3N4
MDNIILANKNGKARGLAIGTSIALGVVMLPTVAAETQILAEDDWVGISFWIATAMMLAST
VFFLVERQNVDDKWKTSMTVAALVTGVAWYHYTYMREVAVMEGGGSPLVYRYIDWLITVP
LQVVEFYLIMAAIGAATFAMFRNLMAASIVMLVAGFFGESGAWDLFGDSSTEIWWVIGMA
GWGYILYALWAGDVKEASESGSDGVQFAFTSMRWIVSVGWAIYPIGYMMGNDMLDGFNAD
DMNIIYNIADLVNKTAFGMMVWYAAKMDS*
>REDSEA-S30-B12
MGMKFINGKTPKKTVVMGALLAVLFGVGSVSGATSANELLRDGDTVGMTFWIATAMMFAA
TIFFILERQSVAPKWRTSMTVAALVTGVAWYHYTYMREAWAYTYGATLDATGTGTGDSPL
VLRYVDWLITVPLQVAEFYLVLAAVGAVTTALFFRLFGASLIMLIAGFLGEAGEADEMMM
FGIGLLAWFYIIYEIWAGDAKSAADTTSEGTQFAFKAMAIILTAGWAIYPIGYFLGTGDD
PDVDGLNILYNLADSVNKVAFGLMVWYAATMDSE*
>REDSEA-S40-B11N13
MLPTVAAETTALATNDWVGISFWIATAAMLASTVFFLVERQNVGDKWKTSMTVAALVTGV
AWYHYTYMREVWASSYAETGIGVSPVVYRYIDWLITVPLQIVEFYLILAAVGVATAAMFR
NLFGASIVMLVAGFFGEAMSGDGQTFDGMELVWFAVGMAAYIYILFEINRGSVLEAAMTT
SESTQFAFNAMRGIVTIGWLIYPIGYFLGTGDDPDTDALNTLYNIADLVNKTAFGMMIWY
AAVKDSE*
>REDSEA-S41-B6
MDNILANKNGKARGLAIGTSIAVGVVMLPTVAAETQILAEDDWVGISFWIATAMMLASTV
FFLVERQNVDDKWKTSMTVAALVTGVAWYHYTYMREVAVMDGGGSPLVYRYIDWLITVPL
QVVEFYLIMAAIGAATFAMFRNLMTASIVMLVAGFFGESGAWDLFGDSSTEIWWVIGMAG
WGYILYALWAGDVKEASESGSDGVQFAFTSMRWIVSVGWAIYPLGYMMGNDMLDGFNADD
MNIIYNIADLVNKTAFGMMVWYAAKMDS*
>RS354
MGTSIALGVVMLPTVAAETQILAEDDWVGISFWIATAMMLASTVFFLVERQNVDDKWKTS
MTVAALVTGVAWYHYTYMREVAVMEGGGSPLVYRYIDWLITVPLQVVEFYLIMAAIGAAT
FAMFRNLMAASIVMLVAGFFGESGAWDLFGDSSTEIWWVIGMAGWGYILYALWAGDVKEA
SESGSDGVQFAFTSMRWIVSVGWAIYPXGYMMGNDMLDGFNADDMNIIYNIADLVNKTAF
GMMVWYAAKMDS
>RS440
MKKSSLRTMKTEHFSKTTSLLLIATLALAMAGTVSAVDPKPIGADGLPEFVTADGAALQL
ITFFLFFVGYIAMGAAFVFFMSERNSVAPQYRTTMTISALIVGIAAFHYYYMRGVYADYG
TVSIEYRYMDWIITVPLMALKFPSLVGKDAITDETWLGMGFTGICFTGALIMIGFGYLGE
SGALGEVMGASLGGWAGLILGGVGWAMIIVATGTPWTSGKGVDNSKIAPELLWSANALRW
FIVVGWIIYPLGYLFSPGAELGLGDGNQELLAVFYNIADIINKIGFGVVAWMGAKKATEA
LAAAE
>RS604
MLTNKFSRTISLLIIATLALAMANSVSADNVTVGTVSDMIDPAEKYDGEPLQLLTFFLFF
VGYISMGAAFVFFMSERNNVAPQYRTTMTISALIVGIAAFHYYYMRGVYTELGTVSVEYR
YMDWIITVPLMALKFPSLVGKDAITDAKFLGMGFTGVCFTGALIMIGFGYLGEAGXLGGG
AGGWAGLILGGVGWAMIIVATGTPWSSGKGVDNDKIAPELMWSANALRWFIVVGWVIYPI
GYLFSPGADLGFDGNQEVMAVLYNIADMINKIGFGIVAWMGAKKATEAMSGE
>SAT116
MKKHSVIYAIXLAXXEELNMESKLSKISPRTNALVVGVTMLALMMFQSVSAGTVNPAEQG
YNNLEMLTFFTFFVGYIAMGAAFVFFLVERNNVAPQFRTTMTISALIVGIAAMHYYYMRG
VYIEXDMVSIEYRYMDWIITVPLMALKFPSLVGKEAITDSKVAGLGFTGICFLGALIMIG
FGYAGEAGLMNEYLALVLGGMGWAMIIVATGTPWTDGKGVXNSKIAPELMWSTNALRWFI
VVGWIIYPIGYLFSPEVAIAENVSQEQMAVLYNIADMINKIGFGVVAWMGAKKATEMMX
>SAT122.1
MTMIKSAALAALTILIPSIAFAAGGNLEPNDPVGITFWLISIAMVAATVFFLMESLRVSG
KWRTSLIVGGLVTLVAAVHYFYMRDVWVSTGQSPTVFRYVDWLITVPLQMIEFYLILAAC
TAVAMGVFWRLLVGTVIMLLGGYLGEAGFINATLGFVIGMAGWAYILYEIFAGEAGKVAA
DEAPESVKSAFSLMRWIVTIGWAIYPLGYFFGYLAGGVDDNSLNLIYNVADVVNKIGFCL
AIWAAATSESEAKA
>SAT122.2
MKNLISKQRSLLLTALLTLLTFGTVSAANSTLNTTDMVGVSFWLASAMMLASTVFFIMER
NNVADKWKTSMTVAALVTGVAWYHYTYMRDHWANSYAASGDLQEGSSPLVLRYIDWLITV
PLQVSEFYLILAAIGVASAALFWRLFGASIVMLVAGFLAEANESIEAISDGMVWPLFIVG
MLAWIYIIYEIWAGEAKESVSDASEGTQFAFKAMALILTVGWAIYPLGFVLGQGDSGTDN
LNILYNIADVVNKTAFGMMVWYAATMDTKAAASEE
>SAT1329
MTGLLFLLTVGTASAATAVLDXTDMVAVSFWLATAMMLASTVFFIMERNNVAAKWRTSMT
VAALVTGVAWYHYTYMRDHWVSEGTSPLVLRYVDWLITVPLQVAEFYLILAAVGAATAML
FWRLFGASLVMLIAGFLGEAGHAPEMPMLIVGVAAWAYIIYEIWAGDAKKGADGTSEGTQ
FAFKAMALILTFGWAIYPIGYYLGMDSGGSDELNILYNIADVVNKTAFGLMVWYAATMDT
KAAAASEE
>SAT1485
MGTLALLTIKTVSAEEVDAALDPTDMVAVSFWLATAMMLASTVFFVLERXNVDAKWKTSM
TVAALXTGVAWYHYTYMREHWSVTXESPLVLRYVDWLITVXLQVSEFYLILAAVGVATAA
XFWRLFAASIVMLVTGFLAESEANIGWISEGMVWPLFVIGVAAWVYIMYEIWKGEAKESV
EKASEGTQFAFKAMAMILTVGWAIYPIGFVLGQQYDNTDGLNILYNIADVVNKTAFGMMV
WYAATMDTKASSSEE*
>SAT1510.1
MALALIALPSVAAETQILAENDWVGISFWIATAMMLASTVFFLVERQNVPDKWKTSMTVA
ALVTGVAWYHYTYMREVAVMDGGGSPLVYRYIDWLITVPLQVVEFYLIMAAIGAATFAMF
RNLMGASIVMLVAGFFGESGAWXXFGDXXTEIWXXIGXAGWGYXLYALWQGDVKXASASG
SXGVQFAFXXMXXXVTXGWAXYPLGYMMGNDMISGFDVDDMNIIYNIADLVNKTAFGMMV
WYAATMDAE
>SAT1510.2
MLEFLLDPGSGEYELVYNVLSFGTAVMFGAFVYFLTQMKAVSKQYQAGIAVSAIVVGIAG
YHYYRIWSDFGDLTMNEGYRYADWLITVPLLIVELLIVLGVAKADRTSLMFKLVPASILM
IGLGYPGEVADGNGAKWTFWILALIPFTYILKTLYDELQKAGQRETGAVAKQIKNATYVL
LSTWLVYPIAYLFPIFDANSEVLETLRQVGYTFADITSKCLYGLMILWIAKARTEAESNA
>SAT157
MSGKKTLRRTALLLTAMAVMAVLVPSVIAADATVDAETGLPSFLNDGNGNDSLELLTFFL
FFVGYISMGAAFVFFMSERNSVAPEYRTTMTISALIVGIAAFHYYYMRGVYVDTQVVSTE
YRYMDWIITVPLMALKFPSLVGKDAITDNKFAGLGFTGICFVGAIIMIGFGYLGEANIIE
NETIALLLGGMGWAMILVATGLPFGLYDGLGVDNSKIKEEVKWSTDALRTFILVGWIIYP
IGYLFNENTYDLGNEEIMGVLYNIADMINKIGFGVVAWMGAKKATAAMA
>SAT165
MFALLLTALTLIGTAAAETSLLREDDTVGASFWIATAMMFAATAFFIMERVSVAPKWRTS
MTVAALVTGVAWYHYTYMREAWAQTYALGAGQSPLVLRYVDWLITVPLQVAEFYLILAAV
GAATAMLFWRLFGASLIMLISGFLGEAGHAPEMPMLIIGCLAWFYIMYEVWAGDAKKGAD
TASEGTQFAFRAMAIILSVGWAIYPIGYFMGTGTDPNLDFLNILYNLADSVNKVAFGLMV
WYAATMDTKASESEE
>SAT218
MDAIKATRFTRRTTTKLVVLLTAITMLGTVAAETALLASGDTVGTSFWIATAMMFAATAF
FVLERGSVAPKWRTSMTVAALVTGVAWYHYTYMREAWATTYMXGNGQSPIVLRYVDWLIT
VPLQVTEFYLILAAVGVATAALFWRLFGASLVMLIAGYLGEAESGTGGLVEGMEMVMFLI
GLAGWFYIMYEIWGGEAQKSAATASESTQFAFKAMAAILTVGWAIYPIGYFLGTGDDPNV
DGLNILYNLADSVNKVAFGLMVWYAATMDSADHSEE
>SAT2781
MFESNLKRTSGLLLIGTLSLLTLGTAAAEGATLDTTDMVGVSFWLATAMMLASTVFFILE
RQNVAAKWKTSMTVAALVTGVAWYHYTYMRDHWAESYAAVAADGTTGVGSSPLVLRYIDW
LITVPLQVSEFYLILAAVGVATAALFWRLLGASLVMLITGFLAESGQMDDGLTWPLFGVG
MLAWIYIMYEIWAGEAKEKVSETSEGTQFAFKAMALILTFGWAIYPIGFMLGQGDGGTDN
LNILYNIADVVNKTAFGMMVWYAATMDSKSSSSEE
>SAT38
MLXPNLKRTSSLLLIGTLSLLTLGTASANNTDLTAGSLDSSDMVAVSFWLATAMMLASTV
FFILERQNVAPKWKTSMTVAALVTGVAWYHYTYMREHWSNNGESPLVLRYVDWLITVPLQ
VSEFYLILAAIGAASAMLFWRLFGASIIMLVTGFLAESEKLSSDLTWPLFAVGMLAWLYI
IREIWVGEAKQKVGEASEGTQFAFKAMAVILTAGWAIYPLGFVIGEGASENAVNNLNILY
NIADVVNKTAFGMMVWYAATMDTKAGNTSEE
>SP143
MSLDRFSRTTSLLLVATLALAMAHTVSAELITTNPADADWLNDGENDGLQLVTFFLFFVG
YISMGAAFVFFMAERSNVAPQYRTTMTISALIVGIAAFHYYYMRGVYVDHQVVSIEYRYM
DWIITVPLMALKFPSLVGKDAITDDKFAGLGFTGICFTGALIMIGFGYMGEAGLMNAYLA
LALGGMGWAMIIVATGTPWSSGKGVDNSKIAPELMWSANALRWFIVVGWIIYPLGYLFSP
EVSIVDLGEKGELYMGIAYNIADMINKIGFGVVAWMGAKKATEALEA
>SP3007
MGLDKPYSNATRTKVALSALLALLVVGTQTVSAATTALANDDWVGISFWIATAMMLAFTV
FFLIERQNVPDKWKTSMTVAALVTGVAWYHYTYMREVWAMGDGSPLVYRYIDWLITVPLQ
VVEFYLILAAIGVGTFVMFRNLMVASIVMLVAGFFGESGAMDNVIDLSAEVWWVIGMAGW
GYILYELWSGDVKAASETGSPSVQYAFNSMRLIVTVGWAIYPIGYLMGVGTIDGMGTDDM
NILYNIADLVNKGAFGMMIWYAAKME
>SP3014
MGXDMNGTISSNISLKKNVIVLTIVGLALMIVQSVNAATVNPEVKYDGDALGRATFFLFF
IGXISMGAAFVFFMSERNNVAPEFRTTMTISALIVGIAAFHYYYMRGVYIDTGAVSTDYR
YMDWIITVPLMALKFPSLVGKDAITDNKVLGLGFTGVCFVGALIMISFGXLGETGVMNEA
LGLILGGVGWAMIMVATGLPFGLYDGLGVDNSKIREELVWSTDALRTFILVGWVIYPLGY
LVGTDMVDAGSDGKEIMAILYNVADMINKIGFGIVAWMGAKKASAMMS
>SP303
MRNDIFPNRVSLILIGTLSLLTLGTVSAEGTMLKTDDMVGVSFWLATAMMLASTVFFILE
RNNVAAKWKTSMTVAALVTGVAWYHYTYMREHWAASYAAGAGESPLVLRYIDWLITVPLQ
VSEFYLILAAVGVATAALFWRLLAASLIMLITGFLAESGQMADSLTWPLFIVGMLAWIYI
MYEIWAGEAKEKVGQTSEGTQFAFKAMALILTVGWAIYPIGFVLGQGDGGTDGLNILYNI
ADVVNKTAFGLMVWYAATMDTKASAASEE
>SP3051
MLGTVAAETALLAAGDTVGTSFWIATAMMFAATAFFVLERGSVAPKWRTSMTVAALVTGV
AWYHYTYMREAWATTYAAGSGQSPIVLRYVDWLITVPLQVTEFYLILAAVGVATAALFWR
LFGASLLMLITGYLGEAESGTGGLVEGMEMVMFFIGCAAWFYIMYEVWGGEAQKSAATAS
ESTQFAFKAMAGILTVGWAIYPIGYFMGTGDDPNVDGLNILYNLADSVNKVAFGLMVWYA
ATMDSADHSEE
>SP3054
MNKSNLTRTSSLILVGTLSLLAIGNASASYDHIAGDGILKDTDMVGVSFWLATAMMLAST
VFFIMERQNVAPKWRTSMTVAALVTGIAWYHYTYMREHWEVTGESPLVMRYIDWLITVPL
QVSEFYLILAAIGAASAVLFWKLFGASIIMLVAGFLSEADIDAVDGMEYPLFAIGVLAWL
YIIYELWAGEAKEKVGDASEGTQFAFKSMAIILTVGWAIYPLGWLMGQDGNNENALNVLY
NIADVVNKTAFGMMVWYAATMDTKASSSEE
>SP3063
MCMDSNPYKRRNKITKATLGILAVTLLFGTQTVSAEATALATNDWVGISFWIATAMMLAF
TVFFLVERQNVPDKWKTSMTVAALVTGVAWYHYTYMREVWAMGDGSPLVYRYIDWLVTVP
LQVVEFYLILAAIGVGTFVMFRNLMGASIVMLVAGFFGESGAMDGTLELSSTVWWFIGML
GWGYILYELWSGDVKEAAASGSPGVQFAFKSMRIIVTFGWAIYPLGYLMGAGTIGGMGTD
DMNILYNVADLVNKGAFGMMIWYAAKHDE*
>SP3068
MDSAPYGNKKGITRGASIGAAIALAVVALPSVAAETTALATDDWVGISFWLATAMMLAST
VFFLVERQNVDDKWKTSMTVAALVTGIAWYHYTYMREVWADSYGVEGAIGSPLVYRYIDW
LITVPLQVVEFYLIMAAIGAATFAMFRNLMGASIVMLVAGFFGESGAWELFGDSSTEIWF
VIGLSGWGYILYALWQGDVKDASESASEGVKFAFDAMRLIVTVGWAIYPLGYMMGNDMIS
GMGTDDMNILYNIADLVNKTAFGMMVWYAAKMDS
>SP42
MALALLALPSVAAETQILAENDWVGISFWIATAMMLASTVFFLVERQNVPDKWKTSMTVA
ALVTGVAWYHYTYMREVAVMDGGGSPLVYRYIDWLITVPLQVVEFYLIMAAIGAATFAMF
RNLMVASLVMLVAGFFGESGAMDSVVDLGATVWWIIGMAGWGYILYALWQGDVKEASASG
SDGVQFAFTSMRWIVTVGWAIYPIGYMMGNDMISGFNADDMNIIYNIADLVNKTAFGMMV
WYAATMDAE
>TARA-ANE-MAG-00019
MEVFFMGYKNPLKLTRQSGAMFALLTTALAMIGTVAAETSLLREDDTVGASFWIATAMMF
AATAFFIMERGSVAPKWRTSMTVAALVTGVAWYHYTYMREAWAQTYALGAGQSPLVLRYV
DWLITVPLQVAEFYLILAAVGAATAMLFWRLFGASLIMLISGYLGEAGHAPEMPMLVIGC
IAWFYIMYEVWAGDAKKGADTASEGTQFAFRAMAIILTVGWAIYPIGYFMGTGDNPNVDF
LNILYNLADSVNKVAFGLMVWYAATMDTKASASAEE*
>TARA-ANE-MAG-00024
MNKSNLTRTSSLILVGTLSLLAIGNASASYDHIAGDGILKDTDMVGVSFWLATAMMLAST
VFFILERQNVAPKWRTSMTVAALVTGIAWYHYTYMREHWEVTGESPLVMRYIDWLITVPL
QVSEFYLILAAIGVASAALFWRLFGASIVMLVAGFLSEADIDAVDGMEWPLFIVGVLAWA
YIIYELWAGDAKNKVADASEGTQFAFKSMALILTFGWAIYPIGWIMGQDAGDTGIDRLNI
LYNIADVVNKTAFGLMVWYAATMDTKASSSEE*
>TARA-ANE-MAG-00027
MSGKKTLRRTALLLTAMAVLAVLVPTALAADAAVDADTGLPAFLSDGAGNDSLELLTFFL
FFVGYISMGAAFVFFMSERNSVAPEYRTTMTISALIVGIAAFHYYYMRGVYVDTQVVSTE
YRYMDWIITVPLMALKFPSLVGKDAITDKKFAGLGFTGICFVGAIIMIGFGYLGEADIIE
NETIALLLGGMGWAMILVATGLPFGLYDGLGVDNSKIKEEVKWSTDALRTFILVGWIIYP
IGYLFNENTYDLGNEEVMGVLYNIADMINKIGFGVVAWMGAKKATAAMA*
>TARA-ANE-MAG-00030
MIKIGRNKIKTLTLVSLLYLVTLSIVSAEGGMTIDTSDNVAITFWIATALMLASTVFFVL
ERQNVSDKWKTSMTVAALVTGVAWYHYTYMRDHWVSTGESPLVLRYIDWLITVPLQVSEF
YLILAAVGVASAALFFRLFGASMIMLISGFIGESEIIGGSPWMWFTIGMAAWFYIIYEIW
AGDAKNKVSETSEGTQFAFKAMAFILTVGWAIYPIGYFLGQNNDFGGADGLNILYNLADA
INKTAFGLMVWYAATMDTKLQKVEN*
>TARA-ANE-MAG-00052
MEPLPYRKNGTTTKATLGVLTAILLFGTQTVSAETTALATDDWVGISFWIATAAMLASTA
FFLVERGNVAPKWKTSMTVAALVTGVAWYHYTYMREVWAMEGSSPLVYRYIDWLITVPLQ
IAEFYLILAAIGVASVVMFRNLMVASLVMLVAGFFGETGALDSTIELSSNVWWGIGMIGW
IYILYELFQGSIKEAAASASEGVQFAFNAMRMIVLVGWAIYPIGYMMGDINDLNILYNLA
DVVNKTAFGMMVWYAATIDSE*
>TARA-ANW-MAG-00045
MVLGFFYTTKANVLSLFFTKFMMYNTGLYCIHRGSLLMDAYSATRFTRRTTTKFVVLLTA
ITMLGTVAAETALLAAGDTVGTSFWIATAMMFAATAFFVLERGSVAPKWRTSMTVAALVT
GVAWYHYTYMREAWAQTYAQGAGQSPIVLRYVDWLITVPLQVTEFYLILAAVGVATAALF
WRLFGASLVMLITGYLGEAESGTGGLVEGMDMIMLVIGCLAWFYIMYEVWGGEAQKSAAT
ASESTQFAFKAMAGILTVGWAIYPIGYFMGTGDNPNVDGLNILYNLADSVNKVAFGLMVW
YAATMDSADHSEE*
>TARA-ASW-MAG-00011
MNKSNLTRTSSLILVGTLSLLTLGSVSAETAGYLDETDMVGVSFWIATAMMLASTVFFIL
ERNNVAPKWKTSMTVAALVTGIAWYHYTYMREHWVATDESPLVMRYVDWLITVPLQVSEF
YLILAAIGAASAVLFWKLFGASLVMLVAGFLSEADIDSIGDGADKALFAVGVLAWLYIIY
ELWAGEAKEKVGDASEGTQFAFKAMAGILTVGWAIYPLGWIMGQDGDNADALNILYNIAD
VVNKTAFGMMVWYAATMDTKASSSEE*
>TARA-ASW-MAG-00017
MSLDRFSRTTSLLLIATIALAMAGTVSASEIVDPAQKYDGEPLQLLTFFLFFVGYIAMGA
AFVFFMSERSNVAPEYRTTMTISALIVGIAAFHYYYMRGVYTDLGTVSVEYRYMDWIITV
PLMALKFPSLIGKDAITDSKFLGMGFTGVCFTGALVMIGFGYAGESGLINGMLGLVLGGV
GWAMIVVATGTPWSSGKGVDNDKIAPELLWSANALRWFIVVGWVIYPLGYLFSPGTDILS
GNQELMAVAYNIADIINKIGFGVVAWMGAKKATEAMKA*
>TARA-ION-MAG-00033
MNGTVSSNISLKKNVIVLTIVGLALMIVQSVNAATVNPEVKYDGDALGRATFFLFFIGYI
SMGAAFVFFMSERNNVAPEFRTTMTISALIVGIAAFHYYYMRGVYIDTGAVSTDYRYMDW
IITVPLMALKFPSLVGKDAITDNKVLGLGFTGVCFVGALIMISFGYLGETGVMNEALGLI
LGGVGWAMIMVATGLPFGLYDGLGVDNSKIREELVWSTDALRTFILVGWIIYPLGYLVGT
DMVDAGSDGKEIMAILYNIADMINKIGFGVVAWMGAKKASAMMS*
>TARA-ION-MAG-00044.1
MDLTPYGNKKGITRGASIGAAIALAVVALPSVAAETTALATDDWVGISFWLATAMMLAST
VFFLVERQNVDDKWKTSMTVAALVTGIAWYHYTYMREVWADSYGVEGAVGSPLVYRYIDW
LITVPLQVVEFYLIMAAIGAATFAMFRNLMGASIVMLVAGFFGESGAWELFGDASTEIWF
A
>TARA-ION-MAG-00044.2
AMFRNLMGASIVMLVAGFFGESGAWELFGDLSTEIWFAIGMAGWGYILYALWQGDVKAAS
ESGSEGVQFAFQAMRWIVSVGWAIYPLGYMMGNDMIGGMDTDDMNILYNIADLVNKTAFG
MMVWYAAKMDS*
>TARA-MED-MAG-00060
MKFEFSKPRSLLLTGLLFLVTLGTVSAEGAALDTTDMVGVSFWLATAMMLASTVFFILER
QNVAAKWKTSMTVAALVTGVAWYHYTYMRTYWADTFAAGEGQSPLVLRYIDWLITVPLQV
SEFYLILAAVGVATAALFWRLLGASLVMLIAGFLAEAHEGIDAISEGMVWPLFVVGMLGW
IYIMYELWAGEAKEKVSETSEGTQFAFKAMALILTVGWAIYPIGFVLGQGDSGTDGLNIL
YNIADVVNKTAFGLMVWYAATMDTKAAAASEE*
>TARA-MED-MAG-00095
MPGTKGMELKQRIDKRKTAIFGGSMALALIALPSVAAETQILAENDWVGISFWIATAMML
ASTVFFLIERQNVPDKWKTSMTVAALVTGVAWYHYTYMREVAVMEGGGSPLVYRYIDWLI
TVPLQVVEFYLIMAAIGAATFAMFRNLMGASIVMLVTGFFGESGAWDVFGDMSTEIWWVI
GMAGWGYILYALWQGDVKEASASGSDGVQFAFTSMRWIVTVGWAIYPLGYMMGNDMISGF
DVDDMNIIYNIADLVNKTAFGMMVWYAATMDAE*
>TARA-PON-MAG-00033
MITDKFSKTTSLLLIATFALAMASTVSAADITPGAMDAATGLPAFLSDGADDGLQTLTFF
LFFVGYIAMGAAFVFFMSERSNVAPEYRTTMTISALIVGIAAFHYYYMRGVYADFGEVSV
EYRYMDWIITVPLMALKFPSLVGKNAITDNKFAGLGFTGICFLGALIMIGFGYAGEAGLM
NGILALLLGGMGWAMIIVATGTPWSSGLGVDNSKISEELIWSANALRWFIVVGWIIYPLG
YLFSPEVALIEIDNGAEYMAVAYNIADIINKIGFGVVAWMGAKKATEAMSAASEE*
>TARA-PSE-MAG-00070
MAGVTLLAIMFAQNVTAGTIDPETEYAGDALGRATFFLFFIGYISMGAAFVFFMSERNNV
APEYRTTMTISALIVGIAAFHYYYMRGVYIDTGAVSTDYRYMDWIITVPLMALKFPSLVG
KDAITDNKVLGLGFTGVCFVGAIIMITFGYLGEIGEIGAMPGLILGGVGWAMIMVATGLP
FGLYDGLGVDNSKIKDELVWSANALRTFILVGWIIYPLGYLVGTDLYDAGSDGKEIMAIL
YNIADMINKIGFGIVAWMGAKKASAMMS*
>TARA-PSW-MAG-00056
MKSEKFSKTTSLLLIATFALAMAGTVSAVDTKPIGADGLPEFVTAEGATLELVTFFLFFV
GYISMGAAFVFFMAERNSVAPQYRTTMTISALIVGIAAFHYYYMRGVYADYGTVSIEYRY
MDWIITVPLMALKFPSLVGKDAITDDKFLGLGFTGICFSGALIMIGFGYLGESGAIPGMA
GLVLGGVGWAMIIVATGTPWSSGKGVDNSKIAPELMWSTNALRWFICVGWVIYPIGYLFN
PTAGVSDAVSAEIMAVLYNIADMVNKIGFGVVAWMGAKKATEAIAAAE*
>TARA-PSW-MAG-00057
MDLNPSYKNGLRMSAPILALMTLGVLGLSTASASEYANPNDYEGMALLTFFLFFVGYISM
GAAFIFFVMERNSVAEEYRTTMTISALIVGIAAFHYYYMRGAYVEDGIVSVHYRYMDWLI
TVPLMALKFPSLVGKGAITDAKIPVIGGFANVCFFGAVWMIGWGFAGETGLMDGTFGDSA
GLICLILSGVGWAMIIVAVGDPFGVMEPKGIDNSKVKAELEWSLNALRMFIVVGWVIYPI
GYLYSPEANLLDGNQELMGVLYNIADMINKIGFGVVAWMGAKKATAAMA*
>TARA-PSW-MAG-00075
MKTYTRRFMELKQRIDKRKTAIFGGSMALALVALPSVAAETQILAENDWVGISFWIATAM
MLASTVFFLVERQNVPDKWKTSMTVAALVTGVAWYHYTYMREVAVMDGGGSPLVYRYIDW
LITVPLQVVEFYLIMAAIGAATFAMFRNLMGASIVMLVAGFFGESGAWDVFGDMSTEIWW
VIGMAGWGYILYALWQGDVKEASASGSDGVQFAFTSMRWIVTVGWAIYPIGYMMGNDMIG
GFDVDDMNIIYNIADLVNKTAFGMMVWYAATMDAE*
>TARA-PSW-MAG-00086
MGITPIYILRYFVYALRNMITDKFSKTTSLLLVATFALALAGTVSAVDTKPIGENGLPEF
IDGNTLETMTFFLFFVGYIAMGAAFVFFMSERNNVAPQYRTTMTISALIVGIAAFHYYYM
RGVYADYGTVSVEYRYMDWIITVPLMALKFPSLVGKDAITDKTFAGLGFTGICFTGALIM
IGFGYAGEAGLMDPILALLLGGMGWAMIIVATGTPWSSGLGVDNDKISSELMWSANALRW
FIVVGWIIYPLGYLFSPEVELITMDNGAELMAVAYNVADIINKIGFGIVAWMGAKKATEA
LAASE*
>TARA-RED-MAG-00055
MINEATLFMRNNLFPKTTSLLLIATLTLAFAGTVSAVEPFEKGSDGLPSFLSDGQGDDTL
ELITFFLFFVGYIAMGAAFVFFMSERNSVAPQYRTTMTISALIVGIAAFHYYYMRGVYAD
YGEVSIEYRYMDWIITVPLMALKFPSLVGKDAITDAKAFGMGFTGICFTGALIMIGFGYL
GESGAIPGMAGLVLGGVGWAMIIVATGTPWSNGKGVDNNKIAPELLWSANALRWFIVVGW
IIYPIGYLFNPTAGVSDAVSAEIMAVLYNIADIINKIGFGIVAWIGAKKASEVLASADE*
>TARA-RED-MAG-00062
MNSKLSKFSPRTNAMIAGATLLAIMLAQNVTAGTIDPETEYAGDALGRATFFMFFIGYIS
MGAAFVFFMSERNNVAPEYRTTMTISALIVGIAAFHYYYMRGVYIDTGAVSTDYRYMDWI
ITVPLMALKFPSLVGKDAITDNKVLGLGFTGVCFVGALIMISFGYLGEIGEIDAALGLIL
GGVGWAMIMVATGLPFGLYDGKGVDNSKIKDELVWSANALRTFILVGWIIYPVGYLVGTD
MVDAGSDGKEIMAILYNIADMINKIGFGVVAWMGAKKASAMMS*
>TMED129
MNGTISSNISLKKNVIVLTIVGLALMIVQAVNAATVNPEVEYADDNLGRATFFLFFIXYI
SMGAAFVFFMSERNNVAPEFRTTMTISAXIVGIAAFHYYYMRGVYIDTGAVSTDYRYMDW
IITVPLMALKFPSLVGKDAITDNKVLGLGFTGVCFVGALIMISFGYLGETGVINEALGLV
LGGVGWAMIMVATGLPFGLYDGLGVDNSKIREELVWSTDALRTFILVGWVIYPLGYLVGT
DMVDAGSDGKEIMAILYNIADMINKIGFGVVAWMGAKKASAMMS
>TMED141
MSGKKTLRRTALLLTAMAVLAVLVPTALAADHAVNADTGLPAFLSDGAGNDSLELLTFFL
FFVGYISMGAAFVFFMSERNNVAPEYRTTMTISALIVGIAAFHYYYMRGVYVDTQVVSTE
YRYMDWIITVPLMALKFPSLVGKDAITDKTFAGLGFTGICFVGALIMIGFGYLGEANIMD
ETIALLLGGMGWAMIMVATGLPFGLFAGLGVDDSKIKEEVKWSTDALRTFILVGWIIYPL
GYLFNENTYDLGNEEIMGVLYNIADMINKIGFGVVAWMGAKKATAAMA
>TMED97
MAMNGTISSKISLKKNVIVLTLVGLALMIVQSVNAATINPEVTYDGDTLGRATFFLFFIG
YISMGAAFVFFMSERNNVAPEFRTTMTISALIVGIAAFHYYYMRGVYIDTGAVSTDYRYM
DWIITVPLMALKFPSLVGKDAITDNKVLGLGFTGVCFVGALIMISFGYLGETGVINEALG
LLLGGVGWAMIMVATGLPFGLYDGLGVDNSKIREELVWSTDALRTFILVGWVIYPLGYLV
GTDMVDAGSDGKEIMAILYNIADMINKIGFGIVAWMGAKKASSMMA
>TMED99
MSNMLSQKFSKTTSLLLIATFALAMAGTVSAAEPLPTGDNGLPEFIEGDTLKTMTFFLFF
VGYIAMGAAFVFFMSERNNVAPQYRTTMTISALIVGIAAFHYYYMRGVYADWGEVSVEYR
YMDWIITVPLMALKFPTLIGKDAITDKKVAGLGFTGICFTGALIMIGFGYAGEAGLMAAI
PALLLGGMGWAMIVVATGTPWTDGLGVDNSKIAPELMWSANALRWFIVVGWIIYPLGYLF
SPEVALIEVDSGAEYMAVAYNVADIINKIGFGVVAWMGAKKATEALAASE
