# Supplementary material for: Metabolic diversity within the globally abundant Marine Group II Euryarchaea offers insight into ecological patterns
Source: Nat Commun. 2019 Jan 17;10:271. doi: 10.1038/s41467-018-07840-4 (PMC6336850; doi:10.1038/s41467-018-07840-4)
Supplement: Supplementary file 12 — Supplementary Data 9 [file 41467_2018_7840_MOESM12_ESM.txt]

(((SAT2781:0.04102,((((NAT279:0.00062,UBA107.2:0.00060)0.909:0.02136,UBA85:0.01229)0.742:0.00443,SAT1485:0.01273)0.998:0.10246,((UBA441:0.00061,SAT38:0.00544)0.994:0.09103,((UBA128:0.01592,(UBA111:0.00062,UBA229:0.00062)0.942:0.02508)0.942:0.04305,((SP3054:0.02547,(TARA-ASW-MAG-00011:0.01102,(UBA10:0.07359,IN35:0.03659)0.800:0.02249)0.979:0.04797)0.691:0.02066,TARA-ANE-MAG-00024:0.04218)0.991:0.07398)0.956:0.05192)0.886:0.03313)0.921:0.02941)0.789:0.01313,(UBA123:0.01334,UBA91:0.02083)0.723:0.02252)0.594:0.01498,(NAT11:0.01615,(EAC710:0.00678,SP303:0.00387)0.123:0.00200)0.977:0.04995,(TARA-MED-MAG-00060:0.05737,(((EAC30:0.09277,TARA-ANE-MAG-00030:0.11658)0.998:0.14579,(((((((NAT256:0.09688,(MED853:0.00816,(TARA-ANW-MAG-00024:0.01051,UBA461:0.00062)0.974:0.04707)0.947:0.04333)0.595:0.08147,((((SAT157:0.01543,TARA-ANE-MAG-00027:0.00062)0.764:0.01030,((UBA83:0.00061,(TMED141:0.01041,IN1222:0.00062)0.871:0.00504)0.768:0.00560,(UBA484:0.00898,UBA559:0.01882)0.745:0.00297)0.809:0.01640)0.954:0.07217,((((UBA605:0.00061,(TARA-PSE-MAG-00070:0.01530,MED846:0.00459)0.792:0.01144)0.881:0.02066,TARA-RED-MAG-00062:0.00061)0.643:0.03355,UBA89:0.00226)0.774:0.02960,(UBA557:0.06771,((SP3014:0.00498,(TARA-ION-MAG-00033:0.00503,(TMED129:0.00062,NAT302:0.00062)0.815:0.00496)0.793:0.00506)0.548:0.00064,(TMED97:0.01020,NP1344:0.03084)0.422:0.00957)0.928:0.03446)0.921:0.05129)1.000:0.17330)0.226:0.04359,(UBA20:0.01870,(UBA171:0.02464,(TARA-PSW-MAG-00057:0.00061,(UBA558:0.01042,(UBA98:0.0,ARS91:0.0):0.00062)0.777:0.00519)0.933:0.02641)0.122:0.02991)1.000:0.31002)0.885:0.04931)0.487:0.00064,((((UBA560:0.0,NP1521:0.0):0.07682,(UBA260:0.05022,(UBA439:0.00061,(NAT86:0.00477,SAT116:0.00062)1.000:0.00064)0.744:0.00523)0.969:0.06258)0.876:0.03306,(UBA175:0.06450,(UBA9:0.03775,(REDSEA-S03-B6:0.0,UBA105:0.0,UBA107.1:0.0):0.03202)0.009:0.02429)0.857:0.04048)0.941:0.05921,((RS604:0.06644,(((RS440:0.02726,TARA-RED-MAG-00055:0.08280)0.335:0.00598,((TARA-PSW-MAG-00056:0.01120,(IN46:0.01660,(TARA-PSW-MAG-00102:0.00062,UBA486:0.00061)0.955:0.02588)0.232:0.00472)0.984:0.04526,(NP65:0.01039,MED705:0.00519)0.889:0.01612)0.866:0.01741)0.877:0.01932,(MG2-GG3puget:0.03302,(TARA-ASW-MAG-00017:0.06403,UBA255:0.03832)0.917:0.03084)0.830:0.01603)0.777:0.02653)0.906:0.03088,((UBA550:0.01493,SP143:0.01185)0.953:0.03353,((UBA433:0.01042,(UBA258:0.00062,ARS60:0.03696)0.327:0.00519)0.911:0.02618,((UBA259:0.01331,TARA-PON-MAG-00033:0.03485)0.766:0.00916,((TMED99:0.03802,(TARA-PSW-MAG-00086:0.01832,UBA90:0.02572)0.286:0.01454)0.269:0.01252,MED870:0.05122)0.614:0.01349)0.537:0.01617)0.961:0.03935)0.887:0.02418)0.943:0.05411)0.869:0.03540)1.000:0.98927,((WP_018784638.1:1.49973,(WP_034405140.1:0.86867,WP_051881467.1:0.58015)0.651:0.47617)1.000:2.73146,(SAT1510.2:1.40133,ALS56155.1:1.31547)0.248:0.19340)0.790:0.45487)0.918:0.49376,(ALS56062.1:0.29365,(SAT122.1:0.42128,(EKO37284.1:0.38480,AAR05342.1:0.19812)0.776:0.11629)0.832:0.08345)0.991:0.30274)0.824:0.09469,((UBA112:0.00744,REDSEA-S40-B11N13:0.05686)1.000:0.19629,((((TARA-ION-MAG-00044.2:0.02737,(MED743:0.00061,(SP3068:0.02291,TARA-ION-MAG-00044.1:0.02589)0.951:0.01116)0.864:0.02808)0.814:0.02296,(((REDSEA-S41-B6:0.01672,(ARS58:0.0,REDSEA-S11-B3N4:0.0):0.00062)0.897:0.03592,(RS354:0.04928,((TARA-PSW-MAG-00075:0.00062,(TARA-MED-MAG-00095:0.00559,UBA250:0.00062)0.904:0.01106)0.873:0.03343,(SAT1510.1:0.00660,SP42:0.02081)0.870:0.03033)0.388:0.04713)0.722:0.04711)0.887:0.03439,UBA464:0.09338)0.760:0.01287)0.935:0.03889,(((EAC40:0.01539,(UBA121:0.04147,UBA601:0.01780)0.968:0.04446)0.271:0.01126,(((TARA-ANW-MAG-00033:0.0,UBA103:0.0):0.02163,(UBA465:0.05354,(UBA180:0.00340,SP3063:0.01443)0.960:0.08301)0.852:0.03694)0.747:0.01126,((UBA498:0.0,UBA62:0.0):0.01702,((UBA130:0.00570,ARS47:0.01133)0.955:0.02319,(UBA538:0.00061,SP3007:0.00563)0.853:0.00581)0.546:0.00060)0.923:0.02578)0.941:0.02529)0.998:0.10832,((TARA-IOS-MAG-00030:0.00062,UBA500.1:0.00061)0.986:0.08188,((UBA126:0.01012,(MED-G37:0.00474,UBA500.2:0.02482)0.868:0.01484)0.762:0.00433,UBA529:0.00545)1.000:0.10534)0.932:0.04959)0.789:0.04052)0.850:0.05172,((NAT36:0.01444,(UBA530:0.00062,UBA602:0.01050)0.852:0.02342)1.000:0.16097,(UBA220:0.02722,TARA-ANE-MAG-00052:0.04343)0.998:0.15718)0.922:0.07299)0.880:0.07074)0.686:0.10685)0.990:0.18081,((UBA182:0.08033,((UBA36:0.00060,REDSEA-S30-B12:0.00549)0.998:0.16097,(((TARA-ANE-MAG-00019:0.00062,(TARA-MED-MAG-00080:0.00062,MED921:0.00062)0.826:0.00527)0.944:0.02225,(UBA251:0.00061,(UBA40:0.00542,(EAC1768:0.00062,SAT165:0.01738)0.000:0.00061)0.909:0.01071)0.749:0.00543)0.775:0.01837,((((UBA125:0.00551,SP3051:0.07378)0.000:0.00060,NAT150:0.00062)0.794:0.00860,SAT218:0.04419)0.823:0.00964,TARA-ANW-MAG-00045:0.00061)0.999:0.16556)0.929:0.07559)0.996:0.13502)0.931:0.06485,(RS406:0.02710,(TARA-ASE-MAG-00018:0.00062,SAT1329:0.00583)0.950:0.06161)0.596:0.03171)0.846:0.03066)0.820:0.02053)0.884:0.04396,(UBA124:0.00543,SAT122.2:0.00062)0.990:0.08888)0.853:0.02947)0.905:0.03899);
