# Supplementary material for: Metabolic diversity within the globally abundant Marine Group II Euryarchaea offers insight into ecological patterns
Source: Nat Commun. 2019 Jan 17;10:271. doi: 10.1038/s41467-018-07840-4 (PMC6336850; doi:10.1038/s41467-018-07840-4)
Supplement: Supplementary file 13 — Supplementary Data 10 [file 41467_2018_7840_MOESM13_ESM.xlsx]

## Sheet: MGII Core
gene_clusters_ids	portion_occurrence_in_group	portion_occurrence_outside_of_group	occurrence_in_group	occurrence_outside_of_group	KeggGhostKoala
GC_00000051	0.87	0.93	138	86	AARS, alaS; alanyl-tRNA synthetase [EC:6.1.1.7]
GC_00009077, GC_00023283, GC_00003016, GC_00003892, GC_00007048, GC_00001002, GC_00002273, GC_00017576, GC_00007661, GC_00021358, GC_00020748, GC_00002315, GC_00006635, GC_00015093, GC_00000186, GC_00002383, GC_00004466, GC_00000108, GC_00004096, GC_00000802, GC_00003697, GC_00003259, GC_00008594, GC_00017092, GC_00023711, GC_00005221, GC_00003293, GC_00002048	0.98	1	155	92	ABC-2.A; ABC-2 type transport system ATP-binding protein
GC_00016464, GC_00000173, GC_00028691, GC_00023695	0.88	0.97	139	89	ABC-2.P; ABC-2 type transport system permease protein
GC_00000436, GC_00000394, GC_00000818, GC_00000608, GC_00001444, GC_00007697, GC_00027591, GC_00000404	1	0.99	158	91	ABC.CD.A; putative ABC transport system ATP-binding protein
GC_00005128, GC_00024717, GC_00019270, GC_00005199, GC_00017188, GC_00012707, GC_00005617, GC_00020801, GC_00005768, GC_00005207, GC_00005734, GC_00001095, GC_00003360, GC_00022995, GC_00016045, GC_00000103, GC_00010198, GC_00008811, GC_00003283	0.85	0.98	135	90	ABC.CD.P; putative ABC transport system permease protein
GC_00000334, GC_00028108, GC_00022791, GC_00021572, GC_00000065	0.97	0.96	153	88	ABCB-BAC; ATP-binding cassette, subfamily B, bacterial
GC_00000033	0.96	0.93	152	86	ABCE1, Rli1; ATP-binding cassette, sub-family E, member 1
GC_00000014	0.9	0.98	142	90	ACADM, acd; acyl-CoA dehydrogenase [EC:1.3.8.7]
GC_00022598, GC_00000034, GC_00018693	0.96	0.95	151	87	accC; acetyl-CoA carboxylase, biotin carboxylase subunit [EC:6.4.1.2 6.3.4.14]
GC_00000193	0.86	0.8	136	74	aceE; pyruvate dehydrogenase E1 component [EC:1.2.4.1]
GC_00000028, GC_00023186, GC_00017079	0.93	0.92	147	85	ACO, acnA; aconitate hydratase [EC:4.2.1.3]
GC_00000110	0.95	0.92	150	85	ACOT7; acyl-coenzyme A thioesterase 7 [EC:3.1.2.2]
GC_00020263, GC_00001367, GC_00007527, GC_00004869, GC_00002746, GC_00020603, GC_00000715	0.84	0.77	133	71	ACSL, fadD; long-chain acyl-CoA synthetase [EC:6.2.1.3]
GC_00000288	0.87	0.93	138	86	ADARB; double stranded RNA-specific editase B [EC:3.5.-.-]
GC_00006778, GC_00011005, GC_00010887, GC_00005943, GC_00002138, GC_00000126, GC_00007498	0.92	0.96	145	88	addA; ATP-dependent helicase/nuclease subunit A [EC:3.1.-.- 3.6.4.12]
GC_00020795, GC_00000388, GC_00003837	0.87	0.86	138	79	adk, AK; adenylate kinase [EC:2.7.4.3]
GC_00004905, GC_00004795, GC_00012257, GC_00006770, GC_00004626, GC_00006835, GC_00005737, GC_00020708, GC_00000913, GC_00001898, GC_00014200, GC_00005553, GC_00004595, GC_00028044, GC_00011053, GC_00012486, GC_00003129	0.91	0.85	143	78	AK6, FAP7; adenylate kinase [EC:2.7.4.3]
GC_00000067	0.92	0.97	146	89	alaA; alanine-synthesizing transaminase [EC:2.6.1.66 2.6.1.2]
GC_00001162, GC_00006974, GC_00000576	0.91	0.89	143	82	ALDH; aldehyde dehydrogenase (NAD+) [EC:1.2.1.3]
GC_00000416	0.75	0.97	119	89	amnB; 2-aminophenol/2-amino-5-chlorophenol 1,6-dioxygenase subunit beta [EC:1.13.11.74 1.13.11.76]
GC_00026142, GC_00000362, GC_00000834	0.8	0.96	126	88	amnD; 2-aminomuconate deaminase [EC:3.5.99.5]
GC_00000342	0.82	0.96	130	88	APC6, CDC16; anaphase-promoting complex subunit 6
GC_00001185, GC_00004444, GC_00000321	0.92	0.9	146	83	APRT, apt; adenine phosphoribosyltransferase [EC:2.4.2.7]
GC_00003260, GC_00000707, GC_00001932, GC_00010517, GC_00000921, GC_00010171, GC_00002348, GC_00026826, GC_00000088, GC_00008145, GC_00004834, GC_00000984, GC_00000284, GC_00000695, GC_00001650	1	1	158	92	aprX; serine protease AprX [EC:3.4.21.-]
GC_00009959, GC_00007180, GC_00019457, GC_00000871, GC_00003065, GC_00001227, GC_00003256, GC_00004574	0.89	0.93	141	86	argK; LAO/AO transport system kinase [EC:2.7.-.-]
GC_00002815, GC_00028557, GC_00011483, GC_00005400, GC_00022461, GC_00023721, GC_00006334, GC_00006445, GC_00010413, GC_00005640, GC_00002559, GC_00004159, GC_00003032, GC_00024821, GC_00003935, GC_00002323, GC_00008135, GC_00008009, GC_00005531, GC_00023128, GC_00012355, GC_00003804, GC_00005233, GC_00010338, GC_00001631, GC_00003880, GC_00005687, GC_00007191	0.91	0.92	144	85	aroA; 3-phosphoshikimate 1-carboxyvinyltransferase [EC:2.5.1.19]
GC_00000514, GC_00025407, GC_00001569	0.92	0.95	146	87	aroC; chorismate synthase [EC:4.2.3.5]
GC_00004254, GC_00003712, GC_00001186, GC_00000760	0.89	0.88	141	81	aroDE, DHQ-SDH; 3-dehydroquinate dehydratase / shikimate dehydrogenase [EC:4.2.1.10 1.1.1.25]
GC_00027442, GC_00000355	0.85	0.87	135	80	ARSC2, arsC; arsenate reductase [EC:1.20.4.1]
GC_00021493, GC_00000180	0.88	0.9	139	83	aspC, aspS; nondiscriminating aspartyl-tRNA synthetase [EC:6.1.1.23]
GC_00000099	0.94	0.95	149	87	ATP2B; Ca2+ transporting ATPase, plasma membrane [EC:3.6.3.8]
GC_00000027	0.94	0.96	148	88	ATPVA, ntpA, atpA; V/A-type H+/Na+-transporting ATPase subunit A [EC:7.1.2.2 7.2.2.1]
GC_00000020	0.96	0.97	152	89	ATPVB, ntpB, atpB; V/A-type H+/Na+-transporting ATPase subunit B
GC_00001113, GC_00000745	0.74	0.89	117	82	ATPVC, ntpC, atpC; V/A-type H+/Na+-transporting ATPase subunit C
GC_00000106	0.93	0.97	147	89	ATPVD, ntpD, atpD; V/A-type H+/Na+-transporting ATPase subunit D
GC_00000134	0.92	0.93	145	86	ATPVF, ntpF, atpF; V/A-type H+/Na+-transporting ATPase subunit F
GC_00002727, GC_00001105, GC_00024760, GC_00003537, GC_00007267, GC_00002458, GC_00010529, GC_00000968	0.92	0.92	145	85	ATPVI, ntpI, atpI; V/A-type H+/Na+-transporting ATPase subunit I
GC_00000216	0.89	0.95	140	87	ATPVK, ntpK, atpK; V/A-type H+/Na+-transporting ATPase subunit K
GC_00000267	0.91	0.87	144	80	atrm56; tRNA (cytidine56-2'-O)-methyltransferase [EC:2.1.1.206]
GC_00000158	0.92	0.89	146	82	BCKDHA, bkdA1; 2-oxoisovalerate dehydrogenase E1 component alpha subunit [EC:1.2.4.4]
GC_00000142	0.89	0.89	140	82	BCKDHB, bkdA2; 2-oxoisovalerate dehydrogenase E1 component beta subunit [EC:1.2.4.4]
GC_00000505, GC_00002106, GC_00000322, GC_00018838, GC_00001366, GC_00008970, GC_00010661, GC_00000522	1	1	158	92	BCP, PRXQ, DOT5; peroxiredoxin Q/BCP [EC:1.11.1.15]
GC_00026533, GC_00002038, GC_00006990, GC_00006007, GC_00007288, GC_00028608, GC_00009471, GC_00014117, GC_00005880, GC_00004928, GC_00025688, GC_00002290, GC_00005930, GC_00018562, GC_00011499, GC_00003460, GC_00003542, GC_00010706, GC_00009742, GC_00017919, GC_00002296, GC_00008853, GC_00022588, GC_00012160, GC_00023245, GC_00008055, GC_00006176, GC_00022901, GC_00012522, GC_00006904, GC_000074…	0.79	0.88	125	81	birA; BirA family transcriptional regulator, biotin operon repressor / biotin---[acetyl-CoA-carboxylase] ligase [EC:6.3.4.15]
GC_00028077, GC_00017649, GC_00000026	0.94	0.97	149	89	bkdA; 2-oxoisovalerate dehydrogenase E1 component [EC:1.2.4.4]
GC_00000220	0.91	0.84	143	77	boxB; benzoyl-CoA 2,3-epoxidase subunit B [EC:1.14.13.208]
GC_00022344, GC_00000131	0.94	0.88	148	81	carA, CPA1; carbamoyl-phosphate synthase small subunit [EC:6.3.5.5]
GC_00000015, GC_00015692	0.94	0.93	149	86	carB, CPA2; carbamoyl-phosphate synthase large subunit [EC:6.3.5.5]
GC_00000057	0.93	0.9	147	83	CARP, pepA; leucyl aminopeptidase [EC:3.4.11.1]
GC_00022927, GC_00015434, GC_00012482, GC_00000055	0.91	0.95	144	87	CARS, cysS; cysteinyl-tRNA synthetase [EC:6.1.1.16]
GC_00000754, GC_00000967	0.9	0.87	142	80	carS; CDP-2,3-bis-(O-geranylgeranyl)-sn-glycerol synthase [EC:2.7.7.67]
GC_00020692, GC_00000078	0.94	0.93	149	86	cca; tRNA nucleotidyltransferase (CCA-adding enzyme) [EC:2.7.7.72 3.1.3.- 3.1.4.-]
GC_00000638, GC_00001135, GC_00016034, GC_00021964	0.89	0.97	141	89	ccmC; heme exporter protein C
GC_00003896, GC_00000520, GC_00000048, GC_00007394, GC_00013913	0.94	1	149	92	ccmF; cytochrome c-type biogenesis protein CcmF
GC_00000095, GC_00003508, GC_00000236, GC_00000302, GC_00019295, GC_00006802	1	1	158	92	cct, ths; archaeal chaperonin
GC_00001108, GC_00000141, GC_00000674	0.97	0.99	154	91	cdc6A; archaeal cell division control protein 6
GC_00004508, GC_00024921, GC_00013658, GC_00010054, GC_00027716, GC_00000467	0.85	0.84	135	77	cmk; CMP/dCMP kinase [EC:2.7.4.25]
GC_00007066, GC_00000490, GC_00005188	0.78	0.87	123	80	coaBC, dfp; phosphopantothenoylcysteine decarboxylase / phosphopantothenate---cysteine ligase [EC:4.1.1.36 6.3.2.5]
GC_00000163	0.85	0.91	135	84	comEA; competence protein ComEA
GC_00000450, GC_00016271, GC_00028481, GC_00011503, GC_00002164, GC_00024670, GC_00009406	0.89	0.91	140	84	comEB; dCMP deaminase [EC:3.5.4.12]
GC_00013118, GC_00001131, GC_00009012, GC_00000629	0.91	0.88	144	81	COX10, ctaB, cyoE; heme o synthase [EC:2.5.1.141]
GC_00000199, GC_00023581	0.91	0.9	144	83	COX15, ctaA; cytochrome c oxidase assembly protein subunit 15
GC_00000073, GC_00028399, GC_00005218, GC_00011661, GC_00013707	0.86	0.88	136	81	coxA, ctaD; cytochrome c oxidase subunit I [EC:1.9.3.1]
GC_00027592, GC_00000370	0.81	0.86	128	79	coxAC; cytochrome c oxidase subunit I+III [EC:1.9.3.1]
GC_00021747, GC_00014036, GC_00012101, GC_00016457, GC_00004364, GC_00005068, GC_00001717, GC_00006790, GC_00000853, GC_00005387, GC_00012211, GC_00027264, GC_00002101, GC_00002876, GC_00009449	0.84	0.9	133	83	coxB, ctaC; cytochrome c oxidase subunit II [EC:1.9.3.1]
GC_00000135, GC_00018594	0.93	0.95	147	87	coxS; aerobic carbon-monoxide dehydrogenase small subunit [EC:1.2.5.3]
GC_00000270	0.87	0.88	137	81	CPB1; carboxypeptidase B [EC:3.4.17.2]
GC_00000089	0.9	0.9	142	83	CPM; carboxypeptidase M [EC:3.4.17.12]
GC_00000344	0.78	0.84	123	77	cpt; carboxypeptidase T [EC:3.4.17.18]
GC_00017879, GC_00000129	0.92	0.95	146	87	crt; enoyl-CoA hydratase [EC:4.2.1.17]
GC_00004691, GC_00000092, GC_00001668, GC_00006163, GC_00008215, GC_00001900, GC_00001634	0.96	0.99	151	91	crtB; 15-cis-phytoene synthase [EC:2.5.1.32]
GC_00000422, GC_00001782	0.75	0.88	119	81	crtI; phytoene desaturase [EC:1.3.99.26 1.3.99.28 1.3.99.29 1.3.99.31]
GC_00000190, GC_00023344	0.89	0.98	141	90	CS, gltA; citrate synthase [EC:2.3.3.1]
GC_00022773, GC_00000037, GC_00014167, GC_00000008	1	0.99	158	91	cysJ; sulfite reductase (NADPH) flavoprotein alpha-component [EC:1.8.1.2]
GC_00000079	0.92	0.89	145	82	DBT, bkdB; 2-oxoisovalerate dehydrogenase E2 component (dihydrolipoyl transacylase) [EC:2.3.1.168]
GC_00004792, GC_00007166, GC_00004413, GC_00000281	0.88	0.96	139	88	deaD, cshA; ATP-dependent RNA helicase DeaD [EC:3.6.4.13]
GC_00007592, GC_00027771, GC_00009528, GC_00027666, GC_00000649, GC_00014531, GC_00025466, GC_00020864, GC_00001451	0.86	0.85	136	78	DHFR, folA; dihydrofolate reductase [EC:1.5.1.3]
GC_00006106, GC_00000479	0.75	0.89	118	82	DHODH, pyrD; dihydroorotate dehydrogenase [EC:1.3.5.2]
GC_00000432, GC_00000268	0.97	0.99	153	91	DHPS, dys; deoxyhypusine synthase [EC:2.5.1.46]
GC_00000192, GC_00011889	0.88	0.87	139	80	DHX57; ATP-dependent RNA helicase DHX57 [EC:3.6.4.13]
GC_00000374	0.86	0.85	136	78	DKC1, NOLA4, CBF5; H/ACA ribonucleoprotein complex subunit 4 [EC:5.4.99.-]
GC_00000097, GC_00003219, GC_00022243	0.91	0.86	144	79	DLD, lpd, pdhD; dihydrolipoamide dehydrogenase [EC:1.8.1.4]
GC_00000291	0.82	0.95	129	87	dmpC, xylG, praB; aminomuconate-semialdehyde/2-hydroxymuconate-6-semialdehyde dehydrogenase [EC:1.2.1.32 1.2.1.85]
GC_00028647, GC_00010616, GC_00000640, GC_00016131, GC_00027203, GC_00001111	0.84	0.91	132	84	dnaG; DNA primase [EC:2.7.7.-]
GC_00013683, GC_00006941, GC_00000004, GC_00001391, GC_00028541, GC_00021606	1	1	158	92	dnaJ; molecular chaperone DnaJ
GC_00001345, GC_00009575, GC_00001331, GC_00000031, GC_00002642	0.97	0.92	154	85	dnaK, HSPA9; molecular chaperone DnaK
GC_00000626, GC_00020349, GC_00026617, GC_00020936, GC_00001183, GC_00021454, GC_00008238, GC_00008514	0.87	0.92	138	85	dnaQ; DNA polymerase III subunit epsilon [EC:2.7.7.7]
GC_00000488	0.75	0.78	119	72	DOHH; deoxyhypusine monooxygenase [EC:1.14.99.29]
GC_00000200	0.85	0.95	134	87	DPH1, dph2; 2-(3-amino-3-carboxypropyl)histidine synthase [EC:2.5.1.108]
GC_00006811, GC_00001352, GC_00000700, GC_00007261	0.82	0.83	130	76	dph5; diphthine synthase [EC:2.1.1.98]
GC_00001170, GC_00000846, GC_00005559, GC_00003513, GC_00003342	0.86	0.95	136	87	DPH6; diphthine-ammonia ligase [EC:6.3.1.14]
GC_00002185, GC_00003627, GC_00001193, GC_00000870, GC_00005876, GC_00007586	0.9	1	142	92	dtdA, GEK1; D-aminoacyl-tRNA deacylase [EC:3.1.1.96]
GC_00023675, GC_00000379, GC_00026270, GC_00019586, GC_00021372	0.92	0.74	146	68	dut, DUT; dUTP pyrophosphatase [EC:3.6.1.23]
GC_00012430, GC_00013867, GC_00019332, GC_00000040, GC_00017910, GC_00028297	0.93	0.97	147	89	dxs; 1-deoxy-D-xylulose-5-phosphate synthase [EC:2.2.1.7]
GC_00000038	0.91	0.91	144	84	E1.1.1.40, maeB; malate dehydrogenase (oxaloacetate-decarboxylating)(NADP+) [EC:1.1.1.40]
GC_00019228, GC_00021703, GC_00017543, GC_00022971, GC_00000554, GC_00011252, GC_00023320, GC_00017288, GC_00010028, GC_00015552, GC_00001024	0.93	0.9	147	83	E1.17.4.1A, nrdA, nrdE; ribonucleoside-diphosphate reductase alpha chain [EC:1.17.4.1]
GC_00000309	0.8	0.82	127	75	E1.2.1.88; 1-pyrroline-5-carboxylate dehydrogenase [EC:1.2.1.88]
GC_00000064	0.94	0.84	148	77	E1.4.1.4, gdhA; glutamate dehydrogenase (NADP+) [EC:1.4.1.4]
GC_00017648, GC_00027981, GC_00026555, GC_00024918, GC_00020463, GC_00000427, GC_00012744, GC_00028280, GC_00019882, GC_00000345, GC_00021573, GC_00021256, GC_00020711, GC_00027153, GC_00027355, GC_00024615, GC_00001737	0.84	0.9	132	83	E2.2.1.1, tktA, tktB; transketolase [EC:2.2.1.1]
GC_00000094, GC_00001387, GC_00000303	0.97	1	154	92	E2.3.1.9, atoB; acetyl-CoA C-acetyltransferase [EC:2.3.1.9]
GC_00000148	0.94	0.78	148	72	E2.3.3.10; hydroxymethylglutaryl-CoA synthase [EC:2.3.3.10]
GC_00009172, GC_00010527, GC_00021347, GC_00008543, GC_00000976, GC_00028176, GC_00004570, GC_00004369, GC_00015997, GC_00006912, GC_00001749, GC_00002468	0.8	0.72	127	66	E2.5.1.42; geranylgeranylglycerol-phosphate geranylgeranyltransferase [EC:2.5.1.42]
GC_00000290, GC_00023825, GC_00001697, GC_00016705, GC_00001443, GC_00025729	0.94	0.85	149	78	E2.6.1.42, ilvE; branched-chain amino acid aminotransferase [EC:2.6.1.42]
GC_00000113	0.92	0.92	146	85	E2.7.1.36, MVK, mvaK1; mevalonate kinase [EC:2.7.1.36]
GC_00019000, GC_00001980, GC_00001056, GC_00028853, GC_00005388, GC_00012322, GC_00001075, GC_00015416, GC_00008898, GC_00007529	0.84	0.95	132	87	E2.7.1.71, aroK, aroL; shikimate kinase [EC:2.7.1.71]
GC_00000793, GC_00003427, GC_00006874, GC_00002159, GC_00001586	0.81	0.89	128	82	E2.7.8.39; archaetidylinositol phosphate synthase [EC:2.7.8.39]
GC_00027105, GC_00000301, GC_00020889	0.85	0.86	134	79	E3.1.11.2, xthA; exodeoxyribonuclease III [EC:3.1.11.2]
GC_00025305, GC_00000001, GC_00026803	0.91	1	144	92	E3.1.3.25, IMPA, suhB; myo-inositol-1(or 4)-monophosphatase [EC:3.1.3.25]
GC_00006669, GC_00001901, GC_00001663, GC_00003602, GC_00017065, GC_00012009, GC_00003496, GC_00007901, GC_00004847, GC_00010162, GC_00006940, GC_00001814, GC_00001543, GC_00009291, GC_00002310, GC_00003319, GC_00003469, GC_00010451, GC_00011370, GC_00006518	0.94	0.91	148	84	E3.1.4.46, glpQ, ugpQ; glycerophosphoryl diester phosphodiesterase [EC:3.1.4.46]
GC_00000594, GC_00001045	0.92	0.95	146	87	E3.4.17.19; carboxypeptidase Taq [EC:3.4.17.19]
GC_00000091	0.91	0.89	144	82	E4.1.1.49, pckA; phosphoenolpyruvate carboxykinase (ATP) [EC:4.1.1.49]
GC_00000189	0.85	0.86	134	79	E4.2.1.2B, fumC, FH; fumarate hydratase, class II [EC:4.2.1.2]
GC_00000333, GC_00003567	0.84	0.83	132	76	E4.4.1.11; methionine-gamma-lyase [EC:4.4.1.11]
GC_00000389	0.73	0.88	115	81	E5.4.99.2A, mcmA1; methylmalonyl-CoA mutase, N-terminal domain [EC:5.4.99.2]
GC_00000230	0.89	0.92	141	85	E5.4.99.2B, mcmA2; methylmalonyl-CoA mutase, C-terminal domain [EC:5.4.99.2]
GC_00007490, GC_00000462, GC_00003866, GC_00000112	0.91	0.91	143	84	E6.4.1.4A; 3-methylcrotonyl-CoA carboxylase alpha subunit [EC:6.4.1.4]
GC_00003350, GC_00000093	0.91	0.95	144	87	E6.4.1.4B; 3-methylcrotonyl-CoA carboxylase beta subunit [EC:6.4.1.4]
GC_00000036, GC_00014055, GC_00026547, GC_00010326, GC_00025054, GC_00011202	0.91	0.93	144	86	E6.5.1.2, ligA, ligB; DNA ligase (NAD+) [EC:6.5.1.2]
GC_00028334, GC_00014229, GC_00000132	0.91	0.95	144	87	EARS, gltX; glutamyl-tRNA synthetase [EC:6.1.1.17]
GC_00000306	0.77	0.86	122	79	EEF1A; elongation factor 1-alpha
GC_00000074	0.85	0.93	134	86	EEF2; elongation factor 2
GC_00000197	0.94	0.91	149	84	EIF1, SUI1; translation initiation factor 1
GC_00000181	0.91	0.92	144	85	EIF1A; translation initiation factor 1A
GC_00000232	0.91	0.91	143	84	EIF2S1; translation initiation factor 2 subunit 1
GC_00000276	0.88	0.89	139	82	EIF2S2; translation initiation factor 2 subunit 2
GC_00000311	0.82	0.96	130	88	EIF2S3; translation initiation factor 2 subunit 3
GC_00007162, GC_00000372	0.77	0.97	121	89	EIF5B; translation initiation factor 5B
GC_00000496	0.77	0.79	121	73	EIF6; translation initiation factor 6
GC_00000487, GC_00001346	0.77	0.92	121	85	ENO, eno; enolase [EC:4.2.1.11]
GC_00004094, GC_00000673, GC_00001192, GC_00005701, GC_00004218	0.92	0.9	146	83	ERCC2, XPD; DNA excision repair protein ERCC-2 [EC:3.6.4.12]
GC_00000009	0.97	0.91	153	84	erpA; iron-sulfur cluster insertion protein
GC_00000255	0.91	0.85	144	78	ETF1, ERF1; peptide chain release factor subunit 1
GC_00014738, GC_00027729, GC_00001333, GC_00014796, GC_00000991, GC_00016866, GC_00022352, GC_00021787, GC_00023636, GC_00021080, GC_00027505, GC_00020763, GC_00028929, GC_00023836, GC_00000319, GC_00015732, GC_00022303, GC_00017029, GC_00019953, GC_00013060	0.92	0.98	145	90	fabG; 3-oxoacyl-[acyl-carrier protein] reductase [EC:1.1.1.100]
GC_00006857, GC_00007964, GC_00002599, GC_00005866, GC_00008086, GC_00009002, GC_00010304, GC_00006792, GC_00014143, GC_00010390, GC_00001448, GC_00003524, GC_00000708, GC_00008966, GC_00003827	0.99	0.97	156	89	FANCM; fanconi anemia group M protein
GC_00000245	0.86	0.93	136	86	FAP; fibroblast activation protein, alpha [EC:3.4.21.-]
GC_00000297, GC_00013039, GC_00019327, GC_00004798	0.8	0.88	127	81	FARSA, pheS; phenylalanyl-tRNA synthetase alpha chain [EC:6.1.1.20]
GC_00024391, GC_00000122	0.9	0.91	142	84	FARSB, pheT; phenylalanyl-tRNA synthetase beta chain [EC:6.1.1.20]
GC_00000512, GC_00002019	0.91	0.72	144	66	FDFT1; farnesyl-diphosphate farnesyltransferase [EC:2.5.1.21]
GC_00004752, GC_00008515, GC_00019024, GC_00023520, GC_00007612, GC_00006227, GC_00018617, GC_00001326, GC_00008316, GC_00007315, GC_00002855, GC_00003575, GC_00009810, GC_00003195, GC_00013258, GC_00003751, GC_00007905, GC_00025801, GC_00003887, GC_00011956, GC_00009400, GC_00015629	0.74	0.72	117	66	fdhD; FdhD protein
GC_00000401	0.84	0.85	132	78	fdxA; ferredoxin
GC_00009635, GC_00001088, GC_00004501, GC_00000607	0.94	0.95	149	87	fixA, etfB; electron transfer flavoprotein beta subunit
GC_00004182, GC_00000076, GC_00008658	0.94	0.97	149	89	fixB, etfA; electron transfer flavoprotein alpha subunit
GC_00000357	0.83	0.88	131	81	FLOT; flotillin
GC_00000746, GC_00001153	0.85	0.78	134	72	flpA; fibrillarin-like pre-rRNA processing protein
GC_00008566, GC_00005926, GC_00019948, GC_00003563, GC_00004291, GC_00006545, GC_00004299, GC_00001912, GC_00002060, GC_00006449, GC_00006544, GC_00027493, GC_00000970, GC_00003940, GC_00025882	0.87	0.96	137	88	folC; dihydrofolate synthase / folylpolyglutamate synthase [EC:6.3.2.12 6.3.2.17]
GC_00024173, GC_00000380	0.79	0.91	125	84	folD; methylenetetrahydrofolate dehydrogenase (NADP+) / methenyltetrahydrofolate cyclohydrolase [EC:1.5.1.5 3.5.4.9]
GC_00009308, GC_00000222	0.9	0.86	142	79	folP; dihydropteroate synthase [EC:2.5.1.15]
GC_00001144, GC_00002708, GC_00001012	0.75	0.77	118	71	FTCD; glutamate formiminotransferase / formiminotetrahydrofolate cyclodeaminase [EC:2.1.2.5 4.3.1.4]
GC_00000413, GC_00014171	0.73	0.83	116	76	ftsY; fused signal recognition particle receptor
GC_00000635, GC_00000265, GC_00000927, GC_00000852, GC_00024993	0.99	1	157	92	ftsZ; cell division protein FtsZ
GC_00011018, GC_00000788, GC_00019035, GC_00009036, GC_00025936, GC_00006511, GC_00010703, GC_00026950, GC_00027101, GC_00001873, GC_00019706, GC_00008487, GC_00000217, GC_00015250, GC_00013455, GC_00017601, GC_00023665, GC_00002927, GC_00004991, GC_00024464, GC_00017786, GC_00008767, GC_00026595, GC_00018994	0.95	0.97	150	89	galE, GALE; UDP-glucose 4-epimerase [EC:5.1.3.2]
GC_00000244	0.88	0.91	139	84	gap2; glyceraldehyde-3-phosphate dehydrogenase (NAD(P)) [EC:1.2.1.59]
GC_00000125	0.88	0.88	139	81	GARS, glyS1; glycyl-tRNA synthetase [EC:6.1.1.14]
GC_00000412	0.75	0.89	119	82	GART; phosphoribosylamine--glycine ligase / phosphoribosylglycinamide formyltransferase / phosphoribosylformylglycinamidine cyclo-ligase [EC:6.3.4.13 2.1.2.2 6.3.3.1]
GC_00000526	0.74	0.73	117	67	GATA6; GATA-binding protein 6
GC_00000044	0.93	0.91	147	84	gatE; glutamyl-tRNA(Gln) amidotransferase subunit E [EC:6.3.5.7]
GC_00000050	0.93	0.95	147	87	GCDH, gcdH; glutaryl-CoA dehydrogenase [EC:1.3.8.6]
GC_00003731, GC_00000842, GC_00001129, GC_00003805, GC_00008964, GC_00012108, GC_00003662, GC_00000289	0.99	0.96	156	88	gcvH, GCSH; glycine cleavage system H protein
GC_00000458	0.73	0.89	115	82	gcvPA; glycine dehydrogenase subunit 1 [EC:1.4.4.2]
GC_00000439	0.73	0.91	116	84	gcvPB; glycine dehydrogenase subunit 2 [EC:1.4.4.2]
GC_00000100	0.9	0.91	142	84	GGR; digeranylgeranylglycerophospholipid reductase [EC:1.3.1.101 1.3.7.11]
GC_00001686, GC_00000645, GC_00027259, GC_00001116, GC_00012697, GC_00003165, GC_00001468	0.84	0.99	133	91	gloB, gloC, HAGH; hydroxyacylglutathione hydrolase [EC:3.1.2.6]
GC_00000218	0.94	0.87	148	80	glpX; fructose-1,6-bisphosphatase II [EC:3.1.3.11]
GC_00018343, GC_00020613, GC_00000403, GC_00004874	0.79	0.91	125	84	glyA, SHMT; glycine hydroxymethyltransferase [EC:2.1.2.1]
GC_00000685, GC_00005078, GC_00001621, GC_00005963, GC_00012502, GC_00025836, GC_00004446, GC_00023522, GC_00002581	0.89	0.88	140	81	gmhB; D-glycero-D-manno-heptose 1,7-bisphosphate phosphatase [EC:3.1.3.82 3.1.3.83]
GC_00000980, GC_00010464, GC_00003633, GC_00027123, GC_00001259, GC_00003713, GC_00001203, GC_00010682	0.89	0.88	140	81	gmhC, hldE, waaE, rfaE; D-beta-D-heptose 7-phosphate kinase / D-beta-D-heptose 1-phosphate adenosyltransferase [EC:2.7.1.167 2.7.7.70]
GC_00013161, GC_00016442, GC_00000609, GC_00001356	0.89	0.84	141	77	GMPP; mannose-1-phosphate guanylyltransferase [EC:2.7.7.13]
GC_00023452, GC_00000090	0.91	0.96	144	88	GNE; bifunctional UDP-N-acetylglucosamine 2-epimerase / N-acetylmannosamine kinase [EC:3.2.1.183 2.7.1.60]
GC_00017940, GC_00000381, GC_00011857, GC_00024654	0.75	0.89	118	82	gpsA; glycerol-3-phosphate dehydrogenase (NAD(P)+) [EC:1.1.1.94]
GC_00003588, GC_00001400, GC_00006086, GC_00007001, GC_00008160, GC_00008963, GC_00001008, GC_00004131, GC_00005053, GC_00004008, GC_00026295	0.89	0.9	141	83	GRPE; molecular chaperone GrpE
GC_00002207, GC_00019169, GC_00006708, GC_00012738, GC_00003229, GC_00003275, GC_00025854, GC_00006715, GC_00000534	0.82	0.85	130	78	grxC, GLRX, GLRX2; glutaredoxin 3
GC_00000369, GC_00023975	0.94	0.72	148	66	grxD, GLRX5; monothiol glutaredoxin
GC_00000795, GC_00025072, GC_00017600, GC_00026297, GC_00023377, GC_00007942, GC_00004481, GC_00018155, GC_00000441, GC_00000410, GC_00014861, GC_00024802, GC_00026343, GC_00010761, GC_00022909, GC_00007236, GC_00001551	0.99	0.98	156	90	guaA, GMPS; GMP synthase (glutamine-hydrolysing) [EC:6.3.5.2]
GC_00000025	0.92	0.96	146	88	gyrA; DNA gyrase subunit A [EC:5.99.1.3]
GC_00000087, GC_00001001	0.94	0.97	148	89	gyrB; DNA gyrase subunit B [EC:5.99.1.3]
GC_00000460	0.75	0.91	118	84	GYS; glycogen synthase [EC:2.4.1.11]
GC_00008738, GC_00000755, GC_00002754, GC_00003519, GC_00006786, GC_00001042, GC_00003291, GC_00009173	0.96	0.96	151	88	helS; helicase [EC:3.6.4.-]
GC_00001843, GC_00000794, GC_00000878	0.9	0.85	142	78	HINT1, hinT, hit; histidine triad (HIT) family protein
GC_00026445, GC_00000018	0.94	0.88	149	81	hppA; K(+)-stimulated pyrophosphate-energized sodium pump [EC:3.6.1.1]
GC_00001222, GC_00028187, GC_00012953, GC_00000956, GC_00004260, GC_00003566	0.71	0.84	112	77	hutH, HAL; histidine ammonia-lyase [EC:4.3.1.3]
GC_00000445, GC_00012275	0.75	0.85	118	78	hutU, UROC1; urocanate hydratase [EC:4.2.1.49]
GC_00020832, GC_00000039, GC_00002696	0.88	0.96	139	88	IARS, ileS; isoleucyl-tRNA synthetase [EC:6.1.1.5]
GC_00000176, GC_00017058, GC_00001412, GC_00005727, GC_00022907	0.9	0.93	142	86	IDH1, IDH2, icd; isocitrate dehydrogenase [EC:1.1.1.42]
GC_00000662, GC_00001090	0.82	0.92	129	85	idsA; geranylgeranyl diphosphate synthase, type I [EC:2.5.1.1 2.5.1.10 2.5.1.29]
GC_00006803, GC_00015956, GC_00028412, GC_00004868, GC_00027562, GC_00002755, GC_00016471, GC_00005554, GC_00006160, GC_00013624, GC_00000994, GC_00001625	0.72	0.84	114	77	ipk; isopentenyl phosphate kinase [EC:2.7.4.26]
GC_00011130, GC_00001169, GC_00000748	0.73	0.9	115	83	iscA; iron-sulfur cluster assembly protein
GC_00000109	0.91	0.96	143	88	ispB; octaprenyl-diphosphate synthase [EC:2.5.1.90]
GC_00000182, GC_00000385, GC_00021637, GC_00024294	0.99	0.98	156	90	IVD, ivd; isovaleryl-CoA dehydrogenase [EC:1.3.8.4]
GC_00003112, GC_00004454, GC_00000481	0.86	0.89	136	82	K06874; zinc finger protein
GC_00000617, GC_00001336, GC_00001992, GC_00019880	0.94	0.8	149	74	K06885; uncharacterized protein
GC_00000564, GC_00001570	0.89	0.82	140	75	K06934; uncharacterized protein
GC_00000118	0.94	0.93	149	86	K06936; uncharacterized protein
GC_00000242	0.86	0.9	136	83	K06944; uncharacterized protein
GC_00000086, GC_00007302, GC_00002725, GC_00003950	0.97	0.95	153	87	K06987; uncharacterized protein
GC_00000335	0.75	0.85	118	78	K06994; putative drug exporter of the RND superfamily
GC_00007285, GC_00027212, GC_00001022, GC_00000428, GC_00007469, GC_00017568, GC_00002703, GC_00025753, GC_00028462, GC_00000041, GC_00000583, GC_00001032, GC_00003833, GC_00027320, GC_00012588, GC_00000633, GC_00000873	1	1	158	92	K07003; uncharacterized protein
GC_00000159	0.87	0.91	138	84	K07041; uncharacterized protein
GC_00001036, GC_00000610	0.95	0.95	150	87	K07049; TatD-related deoxyribonuclease
GC_00012877, GC_00000574, GC_00002148, GC_00014648, GC_00001004, GC_00014906, GC_00001550	0.84	0.95	132	87	K07071; uncharacterized protein
GC_00017442, GC_00022235, GC_00023873, GC_00009947, GC_00004337, GC_00000710, GC_00022730, GC_00001760, GC_00004124, GC_00002354, GC_00007146, GC_00004562, GC_00003579, GC_00001852, GC_00020365, GC_00024577, GC_00025314, GC_00000606, GC_00007794	0.91	0.86	143	79	K07090; uncharacterized protein
GC_00000457	0.74	0.84	117	77	K07129; uncharacterized protein
GC_00019015, GC_00000414	0.87	0.74	138	68	K07146; UPF0176 protein
GC_00000500	0.74	0.82	117	75	K07575; PUA domain protein
GC_00000210	0.9	0.9	142	83	K08975; putative membrane protein
GC_00000415	0.8	0.91	126	84	K09721; uncharacterized protein
GC_00000327	0.85	0.86	134	79	K09722, pps; 4-phosphopantoate---beta-alanine ligase [EC:6.3.2.36]
GC_00000332	0.82	0.99	130	91	K09728; uncharacterized protein
GC_00005227, GC_00002875, GC_00000918, GC_00002057, GC_00003509, GC_00009632, GC_00005330, GC_00007379, GC_00001653	0.92	0.86	146	79	K09735; uncharacterized protein
GC_00007424, GC_00002878, GC_00000804, GC_00010196, GC_00001134, GC_00004266	0.87	0.97	137	89	K09746; uncharacterized protein
GC_00000294, GC_00005012	0.89	0.82	140	75	K10907; aminotransferase [EC:2.6.1.-]
GC_00006451, GC_00000477, GC_00003304, GC_00006970, GC_00002862	0.89	0.95	140	87	K11646; 3-dehydroquinate synthase II [EC:1.4.1.24]
GC_00000066	0.85	0.92	135	85	K15016; enoyl-CoA hydratase / 3-hydroxyacyl-CoA dehydrogenase [EC:4.2.1.17 1.1.1.35]
GC_00000248	0.84	0.95	132	87	K16306; fructose-bisphosphate aldolase / 2-amino-3,7-dideoxy-D-threo-hept-6-ulosonate synthase [EC:4.1.2.13 2.2.1.10]
GC_00000101	0.89	0.96	141	88	kbl, GCAT; glycine C-acetyltransferase [EC:2.3.1.29]
GC_00000425	0.81	0.89	128	82	KLF5; krueppel-like factor 5
GC_00008365, GC_00000195, GC_00014553, GC_00005546	0.86	0.97	136	89	KLHL2_3; kelch-like protein 2/3
GC_00000080, GC_00003955	0.92	0.88	145	81	korA, oorA, oforA; 2-oxoglutarate/2-oxoacid ferredoxin oxidoreductase subunit alpha [EC:1.2.7.3 1.2.7.11]
GC_00000279, GC_00005681	0.87	0.87	138	80	korB, oorB, oforB; 2-oxoglutarate/2-oxoacid ferredoxin oxidoreductase subunit beta [EC:1.2.7.3 1.2.7.11]
GC_00000378	0.78	0.92	123	85	kptA; putative RNA 2'-phosphotransferase [EC:2.7.1.-]
GC_00001332, GC_00001602, GC_00021916, GC_00001488, GC_00012053, GC_00002373, GC_00003118, GC_00016607, GC_00001037, GC_00006924, GC_00001848	0.72	0.95	113	87	KRAB; KRAB domain-containing zinc finger protein
GC_00000299	0.91	0.85	143	78	KRR1; ribosomal RNA assembly protein
GC_00002616, GC_00006937, GC_00003328, GC_00000899, GC_00003648, GC_00007412, GC_00020739, GC_00005223, GC_00003763, GC_00007417, GC_00011233, GC_00001691	0.92	0.9	145	83	ksgA; 16S rRNA (adenine1518-N6/adenine1519-N6)-dimethyltransferase [EC:2.1.1.182]
GC_00004231, GC_00023031, GC_00000021, GC_00026442	0.94	0.93	148	86	LARS, leuS; leucyl-tRNA synthetase [EC:6.1.1.4]
GC_00000061, GC_00025417, GC_00001436	0.91	0.98	144	90	leuA, IMS; 2-isopropylmalate synthase [EC:2.3.3.13]
GC_00000221	0.88	0.89	139	82	leuB, IMDH; 3-isopropylmalate dehydrogenase [EC:1.1.1.85]
GC_00013643, GC_00000111, GC_00002292	0.86	0.93	136	86	leuC, IPMI-L; 3-isopropylmalate/(R)-2-methylmalate dehydratase large subunit [EC:4.2.1.33 4.2.1.35]
GC_00000283, GC_00000016	0.99	0.99	156	91	lhr; ATP-dependent helicase Lhr and Lhr-like helicase [EC:3.6.4.-]
GC_00000160, GC_00013065	0.94	0.88	149	81	lipA; lipoyl synthase [EC:2.8.1.8]
GC_00000274	0.9	0.83	142	76	lipB; lipoyl(octanoyl) transferase [EC:2.3.1.181]
GC_00000191, GC_00023198	0.91	0.9	143	83	liuC; methylglutaconyl-CoA hydratase [EC:4.2.1.18]
GC_00000054	0.87	0.97	138	89	lonB; ATP-dependent Lon protease [EC:3.4.21.53]
GC_00019705, GC_00000234	0.86	0.91	136	84	ltaE; threonine aldolase [EC:4.1.2.48]
GC_00000056, GC_00006887, GC_00007556	0.94	0.93	149	86	lysK; lysyl-tRNA synthetase, class I [EC:6.1.1.6]
GC_00004476, GC_00007446, GC_00007677, GC_00002314, GC_00005476, GC_00001636, GC_00001560, GC_00002900, GC_00005570, GC_00023148, GC_00010297, GC_00022933, GC_00021092, GC_00003973, GC_00006423, GC_00012488, GC_00011426, GC_00022745, GC_00005845, GC_00002260, GC_00016629, GC_00027555, GC_00025728, GC_00010199	0.91	0.93	143	86	maf; septum formation protein
GC_00021198, GC_00000447, GC_00020474	0.76	0.82	120	75	MARS, metG; methionyl-tRNA synthetase [EC:6.1.1.10]
GC_00003277, GC_00000706, GC_00001005, GC_00002733	0.93	0.89	147	82	mcm, cdc21; replicative DNA helicase Mcm [EC:3.6.4.-]
GC_00000591, GC_00001483	0.82	0.92	129	85	mdh; malate dehydrogenase [EC:1.1.1.37]
GC_00017855, GC_00000253, GC_00025929	0.92	0.83	145	76	menB; naphthoate synthase [EC:4.1.3.36]
GC_00000177, GC_00024014	0.89	0.93	141	86	MMAB, pduO; cob(I)alamin adenosyltransferase [EC:2.5.1.17]
GC_00014096, GC_00006814, GC_00000235	0.89	0.92	140	85	moaA, CNX2; GTP 3',8-cyclase [EC:4.1.99.22]
GC_00000263	0.92	0.86	145	79	moaC, CNX3; cyclic pyranopterin monophosphate synthase [EC:4.6.1.17]
GC_00004801, GC_00017310, GC_00001747, GC_00000974, GC_00002926, GC_00005433, GC_00006360, GC_00009627, GC_00007102, GC_00006717, GC_00008459, GC_00008691	0.77	0.82	122	75	moaD, cysO; sulfur-carrier protein
GC_00009387, GC_00002578, GC_00005773, GC_00006746, GC_00007310, GC_00007968, GC_00006073, GC_00006460, GC_00004687, GC_00001015, GC_00007168, GC_00003803, GC_00027433, GC_00004062, GC_00018233, GC_00007910, GC_00004726, GC_00005311, GC_00019442	0.75	0.87	118	80	mobA; molybdenum cofactor guanylyltransferase [EC:2.7.7.77]
GC_00002258, GC_00003733, GC_00002162, GC_00011189, GC_00005003, GC_00007660, GC_00006250, GC_00004090, GC_00012762, GC_00004111, GC_00003106, GC_00010641, GC_00002203, GC_00003270, GC_00004768, GC_00010482, GC_00002042, GC_00019982, GC_00002160	0.81	0.87	128	80	mocA; molybdenum cofactor cytidylyltransferase [EC:2.7.7.76]
GC_00000326, GC_00023571	0.9	0.86	142	79	MOCS2B, moaE; molybdopterin synthase catalytic subunit [EC:2.8.1.12]
GC_00027072, GC_00008806, GC_00001804, GC_00000168	0.92	0.96	146	88	moeZR, moeBR; sulfur-carrier protein adenylyltransferase/sulfurtransferase [EC:2.7.7.80 2.7.7.- 2.8.1.11 2.8.1.-]
GC_00000364	0.83	0.92	131	85	mogA; molybdopterin adenylyltransferase [EC:2.7.7.75]
GC_00004248, GC_00000003, GC_00002683, GC_00005279, GC_00002363, GC_00001053	0.99	1	156	92	moxR; MoxR-like ATPase [EC:3.6.3.-]
GC_00007575, GC_00000164	0.89	0.95	141	87	mptE; 2-amino-4-hydroxy-6-hydroxymethyldihydropteridine diphosphokinase [EC:2.7.6.3]
GC_00026150, GC_00000446	0.77	0.86	122	79	mqnA; chorismate dehydratase [EC:4.2.1.151]
GC_00000341	0.78	0.91	124	84	mqnC; cyclic dehypoxanthinyl futalosine synthase [EC:1.21.98.1]
GC_00000437	0.78	0.82	124	75	mqnD; 1,4-dihydroxy-6-naphthoate synthase [EC:1.14.-.-]
GC_00025722, GC_00000453	0.75	0.87	119	80	mqnE; aminodeoxyfutalosine synthase [EC:2.5.1.120]
GC_00015483, GC_00000228, GC_00021149	0.86	0.93	136	86	mrp, NUBPL; ATP-binding protein involved in chromosome partitioning
GC_00009832, GC_00007570, GC_00000543	0.72	0.72	114	66	msrA; peptide-methionine (S)-S-oxide reductase [EC:1.8.4.11]
GC_00000305	0.86	0.82	136	75	mtaD; 5-methylthioadenosine/S-adenosylhomocysteine deaminase [EC:3.5.4.31 3.5.4.28]
GC_00004599, GC_00001375, GC_00007590, GC_00013386, GC_00009026, GC_00000775	0.81	0.85	128	78	mtaP, MTAP; 5'-methylthioadenosine phosphorylase [EC:2.4.2.28]
GC_00001255, GC_00009939, GC_00028107, GC_00000742	0.82	0.79	129	73	mutM, fpg; formamidopyrimidine-DNA glycosylase [EC:3.2.2.23 4.2.99.18]
GC_00001248, GC_00006631, GC_00009348, GC_00012008, GC_00000726, GC_00028870, GC_00007564, GC_00007148, GC_00004407, GC_00004890, GC_00007662, GC_00028040, GC_00000692, GC_00010121, GC_00008538, GC_00008018, GC_00001115, GC_00012291, GC_00004949, GC_00000855, GC_00016372, GC_00002322, GC_00006241, GC_00006371, GC_00003929, GC_00005657, GC_00006008, GC_00003795, GC_00016692, GC_00012073, GC_000112…	1	1	158	92	mutT, NUDT15, MTH2; 8-oxo-dGTP diphosphatase [EC:3.6.1.55]
GC_00025794, GC_00000151	0.89	0.95	141	87	mvaA; hydroxymethylglutaryl-CoA reductase [EC:1.1.1.88]
GC_00001591, GC_00018738, GC_00002157, GC_00010363, GC_00022055, GC_00002030, GC_00005707, GC_00001903, GC_00000925, GC_00001102, GC_00007253, GC_00002114, GC_00005319, GC_00002825, GC_00007632, GC_00001253, GC_00000944	0.85	1	135	92	MYH; myosin heavy chain
GC_00000502	0.72	0.74	114	68	NAALAD; N-acetylated-alpha-linked acidic dipeptidase [EC:3.4.17.21]
GC_00016387, GC_00000829, GC_00000709	0.91	0.97	144	89	nadA; quinolinate synthase [EC:2.5.1.72]
GC_00010488, GC_00020352, GC_00010348, GC_00004319, GC_00001054, GC_00001241, GC_00007486, GC_00007255, GC_00004336, GC_00002983	0.85	0.86	135	79	nadC, QPRT; nicotinate-nucleotide pyrophosphorylase (carboxylating) [EC:2.4.2.19]
GC_00001318, GC_00006804, GC_00000630	0.86	0.88	136	81	nadM; nicotinamide-nucleotide adenylyltransferase [EC:2.7.7.1]
GC_00000375	0.8	0.87	126	80	nagD; NagD protein
GC_00000371	0.77	0.88	122	81	NARS, asnS; asparaginyl-tRNA synthetase [EC:6.1.1.22]
GC_00012140, GC_00010138, GC_00000271	0.84	0.91	132	84	nfo; deoxyribonuclease IV [EC:3.1.21.2]
GC_00000207, GC_00000657	0.97	0.88	154	81	nfuA; Fe/S biogenesis protein NfuA
GC_00001098, GC_00000620	0.9	0.91	142	84	NMD3; nonsense-mediated mRNA decay protein 3
GC_00000184	0.9	0.91	142	84	NOG1; nucleolar GTP-binding protein
GC_00000832, GC_00009048, GC_00005303, GC_00001052	0.86	0.83	136	76	NOP56; nucleolar protein 56
GC_00000198	0.85	0.9	134	83	NPHP3; nephrocystin-3
GC_00002729, GC_00007582, GC_00004961, GC_00000434	0.89	0.9	140	83	NSUN2, TRM4; tRNA (cytosine34-C5)-methyltransferase [EC:2.1.1.203]
GC_00010320, GC_00019274, GC_00013726, GC_00000188	0.91	0.86	143	79	NTH; endonuclease III [EC:4.2.99.18]
GC_00000241	0.88	0.89	139	82	NTPCR; nucleoside-triphosphatase [EC:3.6.1.15]
GC_00000183	0.88	0.92	139	85	NUDT2; bis(5'-nucleosidyl)-tetraphosphatase [EC:3.6.1.17]
GC_00000260	0.9	0.93	142	86	nuoA; NADH-quinone oxidoreductase subunit A [EC:7.1.1.2]
GC_00000133	0.92	0.93	146	86	nuoB; NADH-quinone oxidoreductase subunit B [EC:7.1.1.2]
GC_00000252	0.91	0.91	144	84	nuoC; NADH-quinone oxidoreductase subunit C [EC:7.1.1.2]
GC_00021405, GC_00000083	0.92	0.9	146	83	nuoD; NADH-quinone oxidoreductase subunit D [EC:7.1.1.2]
GC_00000116, GC_00025739	0.91	0.91	144	84	nuoH; NADH-quinone oxidoreductase subunit H [EC:7.1.1.2]
GC_00000128, GC_00014375	0.92	0.95	146	87	nuoI; NADH-quinone oxidoreductase subunit I [EC:7.1.1.2]
GC_00000170, GC_00023845	0.91	0.93	144	86	nuoJ; NADH-quinone oxidoreductase subunit J [EC:7.1.1.2]
GC_00001101, GC_00024353, GC_00000196	0.97	0.95	153	87	nuoK; NADH-quinone oxidoreductase subunit K [EC:7.1.1.2]
GC_00000023, GC_00021249	0.92	0.92	146	85	nuoL; NADH-quinone oxidoreductase subunit L [EC:7.1.1.2]
GC_00000060, GC_00028417	0.91	0.9	144	83	nuoM; NADH-quinone oxidoreductase subunit M [EC:7.1.1.2]
GC_00003206, GC_00001057, GC_00025093, GC_00000675	0.91	0.93	143	86	nuoN; NADH-quinone oxidoreductase subunit N [EC:7.1.1.2]
GC_00000277	0.89	0.83	140	76	nusG; transcriptional antiterminator NusG
GC_00000203	0.92	0.89	145	82	OPTN, FIP2; optineurin
GC_00000504, GC_00022372, GC_00014551	0.78	0.71	124	65	OTC, argF, argI; ornithine carbamoyltransferase [EC:2.1.3.3]
GC_00024820, GC_00000419, GC_00028092	0.78	0.83	124	76	paaG; 2-(1,2-epoxy-1,2-dihydrophenyl)acetyl-CoA isomerase [EC:5.3.3.18]
GC_00000471, GC_00000275, GC_00019403, GC_00018690	0.96	0.95	151	87	paaH, hbd, fadB, mmgB; 3-hydroxybutyryl-CoA dehydrogenase [EC:1.1.1.157]
GC_00028540, GC_00025268, GC_00000386	0.79	0.93	125	86	panB; 3-methyl-2-oxobutanoate hydroxymethyltransferase [EC:2.1.2.11]
GC_00021588, GC_00001820, GC_00007618, GC_00002460, GC_00005276, GC_00005691, GC_00025201, GC_00000648, GC_00020472, GC_00009196, GC_00018018, GC_00003505, GC_00017267, GC_00011025, GC_00007269, GC_00006624	0.94	0.97	149	89	panE, apbA; 2-dehydropantoate 2-reductase [EC:1.1.1.169]
GC_00000623, GC_00023905, GC_00000759, GC_00026383, GC_00001026, GC_00017734	0.95	0.93	150	86	parA, soj; chromosome partitioning protein
GC_00002919, GC_00000295, GC_00013728	0.82	0.88	130	81	PARS, proS; prolyl-tRNA synthetase [EC:6.1.1.15]
GC_00002041, GC_00000530	0.85	0.8	134	74	PCBD, phhB; 4a-hydroxytetrahydrobiopterin dehydratase [EC:4.2.1.96]
GC_00008700, GC_00000005	0.93	0.98	147	90	PCCB, pccB; propionyl-CoA carboxylase beta chain [EC:6.4.1.3 2.1.3.15]
GC_00002397, GC_00001148, GC_00000778	0.86	0.83	136	76	PCNA; proliferating cell nuclear antigen
GC_00000251	0.87	0.91	138	84	pdxS, pdx1; pyridoxal 5'-phosphate synthase pdxS subunit [EC:4.3.3.6]
GC_00001132, GC_00000703	0.8	0.91	126	84	PELO, DOM34, pelA; protein pelota
GC_00023462, GC_00016518, GC_00002857, GC_00000272, GC_00020951	0.79	0.97	125	89	pepP; Xaa-Pro aminopeptidase [EC:3.4.11.9]
GC_00000552, GC_00000211, GC_00000598	0.89	0.99	141	91	pepX; X-Pro dipeptidyl-peptidase [EC:3.4.14.11]
GC_00000469	0.81	0.73	128	67	PGAM, gpmA; 2,3-bisphosphoglycerate-dependent phosphoglycerate mutase [EC:5.4.2.11]
GC_00004427, GC_00000650, GC_00007447, GC_00011421, GC_00001083	0.89	0.98	141	90	pgi-pmi; glucose/mannose-6-phosphate isomerase [EC:5.3.1.9 5.3.1.8]
GC_00013576, GC_00000391, GC_00019167	0.83	0.8	131	74	PGK, pgk; phosphoglycerate kinase [EC:2.7.2.3]
GC_00002627, GC_00019944, GC_00000547, GC_00022449	0.75	0.79	118	73	phnE; phosphonate transport system permease protein
GC_00001616, GC_00004085, GC_00000503, GC_00003266, GC_00002395, GC_00001140, GC_00008335, GC_00025163	0.72	0.91	114	84	phrB; deoxyribodipyrimidine photo-lyase [EC:4.1.99.3]
GC_00000957, GC_00023945, GC_00008654, GC_00007138, GC_00001237, GC_00002967, GC_00002155	0.81	0.88	128	81	plsC; 1-acyl-sn-glycerol-3-phosphate acyltransferase [EC:2.3.1.51]
GC_00001341, GC_00000642	0.84	0.75	133	69	pmm-pgm; phosphomannomutase / phosphoglucomutase [EC:5.4.2.8 5.4.2.2]
GC_00007104, GC_00004271, GC_00008868, GC_00009185, GC_00001359, GC_00000811, GC_00004157, GC_00028818, GC_00013461	0.88	0.88	139	81	pncC; nicotinamide-nucleotide amidase [EC:3.5.1.42]
GC_00028686, GC_00000478, GC_00000429	0.76	0.9	120	83	pntA; NAD(P) transhydrogenase subunit alpha [EC:1.6.1.2]
GC_00000246	0.76	0.92	120	85	pntB; NAD(P) transhydrogenase subunit beta [EC:1.6.1.2]
GC_00003936, GC_00002426, GC_00023912, GC_00019397, GC_00004138, GC_00028010, GC_00014783, GC_00008443, GC_00005993, GC_00003113, GC_00007701, GC_00012173, GC_00000806, GC_00002304, GC_00003577	0.84	0.92	133	85	pok; pantoate kinase [EC:2.7.1.169]
GC_00016411, GC_00001956, GC_00011234, GC_00004167, GC_00000239, GC_00008977, GC_00003135, GC_00005872, GC_00001716	0.87	0.96	137	88	pol; DNA polymerase, archaea type [EC:2.7.7.7]
GC_00000264	0.87	0.89	137	82	polB; DNA polymerase II small subunit [EC:2.7.7.7]
GC_00000013	0.92	0.96	146	88	polC; DNA polymerase II large subunit [EC:2.7.7.7]
GC_00001313, GC_00000622	0.89	0.9	140	83	POP4, RPP29; ribonuclease P protein subunit POP4 [EC:3.1.26.5]
GC_00014618, GC_00002913, GC_00000298, GC_00001072, GC_00005569, GC_00007578, GC_00000501, GC_00008780, GC_00001923	0.98	0.99	155	91	PPIB, ppiB; peptidyl-prolyl cis-trans isomerase B (cyclophilin B) [EC:5.2.1.8]
GC_00003269, GC_00003559, GC_00000571, GC_00002135, GC_00008770, GC_00008979	0.88	0.84	139	77	pqqB; pyrroloquinoline quinone biosynthesis protein B
GC_00001161, GC_00000592, GC_00007385	0.9	0.93	142	86	priL, pri2, priB; DNA primase large subunit [EC:2.7.7.-]
GC_00000485, GC_00005469, GC_00006879, GC_00003074, GC_00007864, GC_00006077, GC_00001640, GC_00003313, GC_00009226	0.87	0.91	138	84	priS, pri1, priA; DNA primase small subunit [EC:2.7.7.-]
GC_00000124, GC_00019803	0.9	0.98	142	90	PRODH; proline dehydrogenase [EC:1.5.-.-]
GC_00023408, GC_00000266, GC_00017689	0.88	0.9	139	83	PRPS, prsA; ribose-phosphate pyrophosphokinase [EC:2.7.6.1]
GC_00000261, GC_00023903	0.86	0.95	136	87	psmA, prcA; proteasome alpha subunit [EC:3.4.25.1]
GC_00000316, GC_00012494	0.87	0.89	137	82	psmB, prcB; proteasome beta subunit [EC:3.4.25.1]
GC_00000476	0.75	0.75	118	69	psmR; proteasome regulatory subunit
GC_00000830, GC_00000982	0.77	0.91	122	84	PTGES2; microsomal prostaglandin-E synthase 2 [EC:5.3.99.3]
GC_00006702, GC_00001372, GC_00003703, GC_00003222, GC_00005495, GC_00000549, GC_00006968	0.85	0.9	134	83	PTH2; peptidyl-tRNA hydrolase, PTH2 family [EC:3.1.1.29]
GC_00000358, GC_00020544	0.85	0.82	134	75	purA, ADSS; adenylosuccinate synthase [EC:6.3.4.4]
GC_00017506, GC_00020966, GC_00000169, GC_00013687	0.85	0.95	135	87	purB, ADSL; adenylosuccinate lyase [EC:4.3.2.2]
GC_00027502, GC_00026130, GC_00000343	0.88	0.84	139	77	purC; phosphoribosylaminoimidazole-succinocarboxamide synthase [EC:6.3.2.6]
GC_00026032, GC_00015427, GC_00009899, GC_00000178, GC_00028731	0.91	0.89	143	82	purD; phosphoribosylamine---glycine ligase [EC:6.3.4.13]
GC_00000454	0.77	0.87	121	80	purE; 5-(carboxyamino)imidazole ribonucleotide mutase [EC:5.4.99.18]
GC_00017444, GC_00000053	0.94	0.95	148	87	purF, PPAT; amidophosphoribosyltransferase [EC:2.4.2.14]
GC_00000256, GC_00028437	0.77	0.9	121	83	purH; phosphoribosylaminoimidazolecarboxamide formyltransferase / IMP cyclohydrolase [EC:2.1.2.3 3.5.4.10]
GC_00022128, GC_00021700, GC_00000166, GC_00019569, GC_00000506	0.74	0.86	117	79	purL, PFAS; phosphoribosylformylglycinamidine synthase [EC:6.3.5.3]
GC_00022810, GC_00000398, GC_00027518	0.82	0.86	129	79	purM; phosphoribosylformylglycinamidine cyclo-ligase [EC:6.3.3.1]
GC_00000219, GC_00007005	0.89	0.89	141	82	PUS10; tRNA pseudouridine synthase 10 [EC:5.4.99.25]
GC_00000418	0.78	0.92	124	85	pycB; pyruvate carboxylase subunit B [EC:6.4.1.1]
GC_00000167, GC_00022007	0.87	0.98	138	90	pyrB, PYR2; aspartate carbamoyltransferase catalytic subunit [EC:2.1.3.2]
GC_00000208, GC_00000229	0.98	1	155	92	pyrE; orotate phosphoribosyltransferase [EC:2.4.2.10]
GC_00006595, GC_00000152	0.91	0.87	143	80	pyrG, CTPS; CTP synthase [EC:6.3.4.2]
GC_00000699, GC_00001272, GC_00010816, GC_00003937, GC_00007370	0.9	0.86	142	79	pyrH; uridylate kinase [EC:2.7.4.22]
GC_00000231	0.87	0.98	137	90	pyrI; aspartate carbamoyltransferase regulatory subunit
GC_00000187, GC_00002580	0.91	0.86	143	79	radA; DNA repair protein RadA
GC_00019923, GC_00000971, GC_00000687	0.91	0.88	143	81	RARS, argS; arginyl-tRNA synthetase [EC:6.1.1.19]
GC_00000407	0.8	0.91	127	84	RBM17, SPF45; splicing factor 45
GC_00005325, GC_00016658, GC_00003576, GC_00003431, GC_00004813, GC_00013622, GC_00005512, GC_00000888, GC_00002451, GC_00010245, GC_00001411	0.92	0.95	145	87	rdgB; XTP/dITP diphosphohydrolase [EC:3.6.1.66]
GC_00001160, GC_00007145, GC_00000605	0.89	0.95	140	87	RFA1, RPA1, rpa; replication factor A1
GC_00000406	0.79	0.88	125	81	RFC3_5; replication factor C subunit 3/5
GC_00010103, GC_00000204	0.86	0.88	136	81	rfcL; replication factor C large subunit
GC_00000365, GC_00000438, GC_00021673, GC_00008849	0.95	0.99	150	91	rfcS; replication factor C small subunit
GC_00025919, GC_00000249	0.87	0.97	138	89	rfk; riboflavin kinase, archaea type [EC:2.7.1.161]
GC_00000165, GC_00020252	0.92	0.9	146	83	ribB, RIB3; 3,4-dihydroxy 2-butanone 4-phosphate synthase [EC:4.1.99.12]
GC_00000006	0.92	0.99	145	91	ribBA; 3,4-dihydroxy 2-butanone 4-phosphate synthase / GTP cyclohydrolase II [EC:4.1.99.12 3.5.4.25]
GC_00000463	0.73	0.85	116	78	ribD; diaminohydroxyphosphoribosylaminopyrimidine deaminase / 5-amino-6-(5-phosphoribosylamino)uracil reductase [EC:3.5.4.26 1.1.1.193]
GC_00018121, GC_00010570, GC_00000254, GC_00007878, GC_00015573	0.91	0.92	143	85	ribE, RIB5; riboflavin synthase [EC:2.5.1.9]
GC_00020794, GC_00007982, GC_00000318, GC_00013404	0.89	0.88	141	81	ribH, RIB4; 6,7-dimethyl-8-ribityllumazine synthase [EC:2.5.1.78]
GC_00000174	0.91	0.91	144	84	ribL; FAD synthetase [EC:2.7.7.2]
GC_00024546, GC_00000876, GC_00001034	0.81	0.76	128	70	ridA, tdcF, RIDA; 2-iminobutanoate/2-iminopropanoate deaminase [EC:3.5.99.10]
GC_00000328, GC_00012335	0.88	0.82	139	75	rimK; ribosomal protein S6--L-glutamate ligase [EC:6.3.2.-]
GC_00000209	0.92	0.91	145	84	RIOK1; RIO kinase 1 [EC:2.7.11.1]
GC_00000280	0.83	0.95	131	87	rlmE, rrmJ, ftsJ; 23S rRNA (uridine2552-2'-O)-methyltransferase [EC:2.1.1.166]
GC_00001943, GC_00001556, GC_00002014, GC_00010342, GC_00006391, GC_00005771, GC_00005533, GC_00004044, GC_00019080, GC_00001530, GC_00001997	0.85	0.92	135	85	rlmH; 23S rRNA (pseudouridine1915-N3)-methyltransferase [EC:2.1.1.177]
GC_00001112, GC_00000330, GC_00001939	0.89	0.98	141	90	rnfB; electron transport complex protein RnfB
GC_00000348, GC_00011496	0.87	0.84	137	77	rnhA, RNASEH1; ribonuclease HI [EC:3.1.26.4]
GC_00005885, GC_00023817, GC_00004387, GC_00005644, GC_00005772, GC_00005189, GC_00002757, GC_00006165, GC_00002228, GC_00018075, GC_00022976, GC_00020409, GC_00006911, GC_00002246, GC_00003556, GC_00006309, GC_00010405, GC_00001316, GC_00008381, GC_00002533	0.91	0.95	143	87	rnhB; ribonuclease HII [EC:3.1.26.4]
GC_00001874, GC_00004034, GC_00001385, GC_00011342, GC_00011751, GC_00025968, GC_00004385, GC_00003657, GC_00009417, GC_00001283, GC_00000652	0.96	1	152	92	rnz; ribonuclease Z [EC:3.1.26.11]
GC_00000347	0.91	0.71	143	65	RP-L10, MRPL10, rplJ; large subunit ribosomal protein L10
GC_00000313, GC_00021668	0.86	0.89	136	82	RP-L10e, RPL10; large subunit ribosomal protein L10e
GC_00009450, GC_00025014, GC_00001427, GC_00000665	0.87	0.72	138	66	RP-L11, MRPL11, rplK; large subunit ribosomal protein L11
GC_00000337, GC_00024665	0.91	0.75	143	69	RP-L13, MRPL13, rplM; large subunit ribosomal protein L13
GC_00000127	0.95	0.96	150	88	RP-L14, MRPL14, rplN; large subunit ribosomal protein L14
GC_00000430	0.78	0.91	124	84	RP-L15, MRPL15, rplO; large subunit ribosomal protein L15
GC_00000474	0.76	0.82	120	75	RP-L15e, RPL15; large subunit ribosomal protein L15e
GC_00000359	0.84	0.88	133	81	RP-L18, MRPL18, rplR; large subunit ribosomal protein L18
GC_00000349	0.91	0.74	144	68	RP-L18e, RPL18; large subunit ribosomal protein L18e
GC_00000361	0.84	0.87	133	80	RP-L19e, RPL19; large subunit ribosomal protein L19e
GC_00000117	0.94	0.97	148	89	RP-L2, MRPL2, rplB; large subunit ribosomal protein L2
GC_00000336	0.87	0.9	137	83	RP-L21e, RPL21; large subunit ribosomal protein L21e
GC_00000137	0.94	0.96	148	88	RP-L22, MRPL22, rplV; large subunit ribosomal protein L22
GC_00000153	0.93	0.97	147	89	RP-L23, MRPL23, rplW; large subunit ribosomal protein L23
GC_00001164, GC_00000593	0.94	0.95	149	87	RP-L24, MRPL24, rplX; large subunit ribosomal protein L24
GC_00000225	0.91	0.95	143	87	RP-L29, rpmC; large subunit ribosomal protein L29
GC_00000063	0.97	0.96	153	88	RP-L3, MRPL3, rplC; large subunit ribosomal protein L3
GC_00000395	0.8	0.89	127	82	RP-L30, MRPL30, rpmD; large subunit ribosomal protein L30
GC_00000352	0.84	0.91	133	84	RP-L30e, RPL30; large subunit ribosomal protein L30e
GC_00000492	0.71	0.85	112	78	RP-L31e, RPL31; large subunit ribosomal protein L31e
GC_00000223	0.87	0.9	137	83	RP-L32e, RPL32; large subunit ribosomal protein L32e
GC_00000435	0.84	0.83	132	76	RP-L37Ae, RPL37A; large subunit ribosomal protein L37Ae
GC_00000329	0.91	0.85	144	78	RP-L44e, RPL44; large subunit ribosomal protein L44e
GC_00000070	0.95	0.97	150	89	RP-L4e, RPL4; large subunit ribosomal protein L4e
GC_00000155	0.91	0.95	144	87	RP-L5, MRPL5, rplE; large subunit ribosomal protein L5
GC_00000273	0.88	0.9	139	83	RP-L6, MRPL6, rplF; large subunit ribosomal protein L6
GC_00000314	0.85	0.91	134	84	RP-L7Ae, RPL7A; large subunit ribosomal protein L7Ae
GC_00000465	0.75	0.86	119	79	RP-S10, MRPS10, rpsJ; small subunit ribosomal protein S10
GC_00000098	0.96	0.95	151	87	RP-S11, MRPS11, rpsK; small subunit ribosomal protein S11
GC_00000368	0.84	0.91	133	84	RP-S12, MRPS12, rpsL; small subunit ribosomal protein S12
GC_00000059	0.96	0.95	152	87	RP-S13, rpsM; small subunit ribosomal protein S13
GC_00026576, GC_00018296, GC_00016654, GC_00000143	0.92	0.97	145	89	RP-S15, MRPS15, rpsO; small subunit ribosomal protein S15
GC_00000171	0.95	0.93	150	86	RP-S17, MRPS17, rpsQ; small subunit ribosomal protein S17
GC_00007606, GC_00000136	0.94	0.96	148	88	RP-S19, rpsS; small subunit ribosomal protein S19
GC_00000495	0.72	0.83	113	76	RP-S19e, RPS19; small subunit ribosomal protein S19e
GC_00000156	0.89	0.97	141	89	RP-S2, MRPS2, rpsB; small subunit ribosomal protein S2
GC_00009824, GC_00000449	0.83	0.85	131	78	RP-S27Ae, RPS27A; small subunit ribosomal protein S27Ae
GC_00000367	0.83	0.91	131	84	RP-S28e, RPS28; small subunit ribosomal protein S28e
GC_00000139	0.94	0.96	149	88	RP-S3, rpsC; small subunit ribosomal protein S3
GC_00000308	0.83	0.89	131	82	RP-S3Ae, RPS3A; small subunit ribosomal protein S3Ae
GC_00000068, GC_00022535	0.96	0.95	151	87	RP-S4, rpsD; small subunit ribosomal protein S4
GC_00000075	0.94	0.97	149	89	RP-S4e, RPS4; small subunit ribosomal protein S4e
GC_00000293	0.84	0.9	132	83	RP-S5, MRPS5, rpsE; small subunit ribosomal protein S5
GC_00000350	0.82	0.96	129	88	RP-S6e, RPS6; small subunit ribosomal protein S6e
GC_00000304	0.85	0.93	135	86	RP-S7, MRPS7, rpsG; small subunit ribosomal protein S7
GC_00000227, GC_00000595	0.99	0.92	157	85	RP-S8, rpsH; small subunit ribosomal protein S8
GC_00000486	0.75	0.82	119	75	RP-S8e, RPS8; small subunit ribosomal protein S8e
GC_00000287	0.91	0.79	144	73	RP-S9, MRPS9, rpsI; small subunit ribosomal protein S9
GC_00026825, GC_00009890, GC_00000238	0.93	0.82	147	75	rpe, RPE; ribulose-phosphate 3-epimerase [EC:5.1.3.1]
GC_00024696, GC_00000300	0.82	0.92	130	85	rph; ribonuclease PH [EC:2.7.7.56]
GC_00000399, GC_00021521	0.79	0.9	125	83	rpiA; ribose 5-phosphate isomerase A [EC:5.3.1.6]
GC_00000046	0.91	0.93	143	86	rpoA1; DNA-directed RNA polymerase subunit A' [EC:2.7.7.6]
GC_00000052	0.87	0.92	138	85	rpoB; DNA-directed RNA polymerase subunit B [EC:2.7.7.6]
GC_00001055, GC_00000589	0.96	0.95	152	87	rpoD; DNA-directed RNA polymerase subunit D [EC:2.7.7.6]
GC_00000154	0.9	0.99	142	91	rpoE1; DNA-directed RNA polymerase subunit E' [EC:2.7.7.6]
GC_00028306, GC_00000351	0.84	0.88	133	81	rpoH; DNA-directed RNA polymerase subunit H [EC:2.7.7.6]
GC_00000226	0.92	0.9	145	83	rpoK; DNA-directed RNA polymerase subunit K [EC:2.7.7.6]
GC_00000456	0.78	0.88	123	81	rpoL; DNA-directed RNA polymerase subunit L [EC:2.7.7.6]
GC_00007472, GC_00001175, GC_00000644	0.87	0.93	138	86	RRP4, EXOSC2; exosome complex component RRP4
GC_00000259	0.87	0.93	137	86	RRP41, EXOSC4, SKI6; exosome complex component RRP41
GC_00000233	0.87	0.92	137	85	RRP42, EXOSC7; exosome complex component RRP42
GC_00000150	0.87	0.89	138	82	RTCB, rtcB; tRNA-splicing ligase RtcB (3'-phosphate/5'-hydroxy nucleic acid ligase) [EC:6.5.1.8]
GC_00023159, GC_00000800, GC_00000138	0.97	0.92	153	85	SARS, serS; seryl-tRNA synthetase [EC:6.1.1.11]
GC_00005563, GC_00016449, GC_00005147, GC_00004876, GC_00000907, GC_00001869, GC_00007541, GC_00024948, GC_00019999, GC_00013243, GC_00007034, GC_00003033, GC_00028298, GC_00011903, GC_00005564, GC_00006482, GC_00011739, GC_00001991, GC_00000987, GC_00010972, GC_00004054, GC_00009231, GC_00005123, GC_00004204, GC_00020968, GC_00002794, GC_00027571, GC_00003413, GC_00002938, GC_00010659, GC_000071…	0.82	0.97	130	89	SCO1_2; protein SCO1/2
GC_00001273, GC_00002028, GC_00007090, GC_00007596, GC_00000813	0.87	0.93	137	86	scpA; segregation and condensation protein A
GC_00000402, GC_00003675, GC_00026013	0.85	0.95	135	87	scpB; segregation and condensation protein B
GC_00001428, GC_00006567, GC_00004887, GC_00005434, GC_00014166, GC_00004145, GC_00003375, GC_00007388, GC_00000860, GC_00022980, GC_00000045, GC_00015114, GC_00003636, GC_00012340, GC_00012176	0.98	0.98	155	90	sdhA, frdA; succinate dehydrogenase / fumarate reductase, flavoprotein subunit [EC:1.3.5.1 1.3.5.4]
GC_00000130	0.92	0.9	145	83	sdhB, frdB; succinate dehydrogenase / fumarate reductase, iron-sulfur subunit [EC:1.3.5.1 1.3.5.4]
GC_00000107	0.96	0.92	151	85	sdhC, frdC; succinate dehydrogenase / fumarate reductase, cytochrome b subunit
GC_00000323	0.85	0.92	134	85	SDO1, SBDS; ribosome maturation protein SDO1
GC_00008394, GC_00010151, GC_00007036, GC_00001548, GC_00002389, GC_00000615	0.91	0.91	143	84	SEC11, sipW; signal peptidase I [EC:3.4.21.89]
GC_00000383	0.89	0.79	141	73	SEC61G, SSS1, secE; protein transport protein SEC61 subunit gamma and related proteins
GC_00000396	0.76	0.91	120	84	secY; preprotein translocase subunit SecY
GC_00026169, GC_00001003, GC_00017244, GC_00000353, GC_00016465, GC_00023007, GC_00018014	0.83	0.98	131	90	serA, PHGDH; D-3-phosphoglycerate dehydrogenase / 2-oxoglutarate reductase [EC:1.1.1.95 1.1.1.399]
GC_00001220, GC_00000320, GC_00007976	0.87	0.98	138	90	serB, PSPH; phosphoserine phosphatase [EC:3.1.3.3]
GC_00000215	0.88	0.9	139	83	SGPL1, DPL1; sphinganine-1-phosphate aldolase [EC:4.1.2.27]
GC_00000433, GC_00000157	0.95	0.97	150	89	slyD; FKBP-type peptidyl-prolyl cis-trans isomerase SlyD [EC:5.2.1.8]
GC_00020374, GC_00000042, GC_00005193	0.91	0.97	143	89	smc; chromosome segregation protein
GC_00000559, GC_00001910, GC_00024203	0.8	0.78	126	72	SMUG1; single-strand selective monofunctional uracil DNA glycosylase [EC:3.2.2.-]
GC_00000247, GC_00010144, GC_00004084	0.92	0.95	146	87	speB; agmatinase [EC:3.5.3.11]
GC_00027640, GC_00024182, GC_00000346	0.84	0.86	132	79	SRP54, ffh; signal recognition particle subunit SRP54 [EC:3.6.5.4]
GC_00002770, GC_00002299, GC_00002278, GC_00007247, GC_00007870, GC_00010014, GC_00003312, GC_00000730, GC_00001988, GC_00004856, GC_00006313, GC_00001538, GC_00015052, GC_00006442, GC_00003852	0.95	0.96	150	88	STT3; dolichyl-diphosphooligosaccharide---protein glycosyltransferase [EC:2.4.99.18]
GC_00000201	0.9	0.84	142	77	sucC; succinyl-CoA synthetase beta subunit [EC:6.2.1.5]
GC_00000214	0.9	0.78	142	72	sucD; succinyl-CoA synthetase alpha subunit [EC:6.2.1.5]
GC_00000043	0.92	0.98	146	90	sufB; Fe-S cluster assembly protein SufB
GC_00000104	0.93	0.97	147	89	sufC; Fe-S cluster assembly ATP-binding protein
GC_00007637, GC_00026074, GC_00005527, GC_00000599, GC_00001172	0.93	0.97	147	89	sufD; Fe-S cluster assembly protein SufD
GC_00007735, GC_00019492, GC_00001210, GC_00000661, GC_00024794	0.82	0.93	130	86	sufE; cysteine desulfuration protein SufE
GC_00000835, GC_00008399, GC_00000240	0.88	0.99	139	91	sufS; cysteine desulfurase / selenocysteine lyase [EC:2.8.1.7 4.4.1.16]
GC_00007178, GC_00019648, GC_00010000, GC_00001302, GC_00000969, GC_00021837, GC_00006347, GC_00004058, GC_00011137	0.73	0.85	116	78	surE; 5'-nucleotidase [EC:3.1.3.5]
GC_00000683, GC_00021273, GC_00015512, GC_00000892	0.84	0.93	133	86	TARS, thrS; threonyl-tRNA synthetase [EC:6.1.1.3]
GC_00001025, GC_00000884, GC_00019464	0.76	0.86	120	79	tatA; sec-independent protein translocase protein TatA
GC_00024268, GC_00006171, GC_00002570, GC_00004242, GC_00008330, GC_00006531, GC_00004898, GC_00003040, GC_00006936, GC_00000475, GC_00006588, GC_00015514, GC_00008801, GC_00003474, GC_00027792	0.92	0.92	145	85	tatC; sec-independent protein translocase protein TatC
GC_00019590, GC_00000082	0.94	0.93	149	86	TBP, tbp; transcription initiation factor TFIID TATA-box-binding protein
GC_00000423	0.73	0.83	115	76	TC.NSS; neurotransmitter:Na+ symporter, NSS family
GC_00000179	0.88	0.92	139	85	TDO2, kynA; tryptophan 2,3-dioxygenase [EC:1.13.11.11]
GC_00026531, GC_00022350, GC_00014639, GC_00022552, GC_00019995, GC_00000498, GC_00024165, GC_00016898, GC_00005229, GC_00004332, GC_00023840, GC_00010736, GC_00013878, GC_00022892, GC_00021015, GC_00000376, GC_00006244	0.95	0.98	150	90	TFIIB, GTF2B, SUA7, tfb; transcription initiation factor TFIIB
GC_00001182, GC_00000731	0.84	0.79	133	73	tfs; transcription termination factor TFS
GC_00010085, GC_00000096, GC_00006873	0.89	0.98	140	90	tgtA; 7-cyano-7-deazaguanine tRNA-ribosyltransferase [EC:2.4.2.48]
GC_00000727, GC_00006555, GC_00002916, GC_00003164, GC_00008413, GC_00001204, GC_00007119	0.93	0.99	147	91	tgtA2; archaeosine synthase [EC:2.6.1.97]
GC_00013072, GC_00008275, GC_00005211, GC_00002596, GC_00007006, GC_00007679, GC_00001373, GC_00004900, GC_00005502, GC_00012826, GC_00011626, GC_00021519, GC_00012290, GC_00007974, GC_00008327, GC_00010426, GC_00027671, GC_00004394, GC_00013430, GC_00027582, GC_00012833, GC_00007147, GC_00016230, GC_00006215, GC_00004197, GC_00003820, GC_00008297, GC_00008909, GC_00002196, GC_00006622, GC_000194…	0.92	0.89	145	82	thiN, TPK1, THI80; thiamine pyrophosphokinase [EC:2.7.6.2]
GC_00017056, GC_00014341, GC_00000373, GC_00028812, GC_00026559	0.86	0.87	136	80	thyA, TYMS; thymidylate synthase [EC:2.1.1.45]
GC_00011185, GC_00011362, GC_00005594, GC_00005629, GC_00022431, GC_00004118, GC_00003945, GC_00006304, GC_00011769, GC_00007950, GC_00016545, GC_00018637, GC_00001074, GC_00006450, GC_00005537, GC_00001505, GC_00003818	0.84	0.95	133	87	tiaS; tRNA(Ile2)-agmatinylcytidine synthase [EC:6.3.4.22]
GC_00000077, GC_00001822, GC_00001797	0.96	0.95	152	87	tmk, DTYMK; dTMP kinase [EC:2.7.4.9]
GC_00000185	0.91	0.89	144	82	top6A; DNA topoisomerase VI subunit A [EC:5.99.1.3]
GC_00000085	0.89	0.88	140	81	top6B; DNA topoisomerase VI subunit B [EC:5.99.1.3]
GC_00000785, GC_00003193, GC_00001171, GC_00006917, GC_00010150, GC_00003455, GC_00009492	0.94	0.97	148	89	TP53RK, PRPK, BUD32; TP53 regulating kinase and related kinases [EC:2.7.11.1]
GC_00000387	0.86	0.83	136	76	TPI, tpiA; triosephosphate isomerase (TIM) [EC:5.3.1.1]
GC_00001159, GC_00007946, GC_00004826, GC_00000972, GC_00002742, GC_00003619	0.84	0.9	133	83	trkA, ktrA; trk system potassium uptake protein
GC_00001069, GC_00000693, GC_00005264	0.84	0.89	132	82	trkH, trkG, ktrB; trk system potassium uptake protein
GC_00006684, GC_00012317, GC_00005723, GC_00004287, GC_00004102, GC_00005981, GC_00009273, GC_00020391, GC_00003391, GC_00004886, GC_00004310, GC_00004309, GC_00003791, GC_00017878, GC_00006985, GC_00006581, GC_00001020	0.8	0.75	127	69	TRM5, TRMT5; tRNA (guanine37-N1)-methyltransferase [EC:2.1.1.228]
GC_00017558, GC_00000643, GC_00016421, GC_00001060	0.89	0.96	141	88	TRM61, GCD14; tRNA (adenine57-N1/adenine58-N1)-methyltransferase catalytic subunit [EC:2.1.1.219 2.1.1.220]
GC_00021426, GC_00003302, GC_00008465, GC_00007842, GC_00026540, GC_00000862, GC_00002858, GC_00001235, GC_00005890	0.87	0.89	138	82	TRMT1, trm1; tRNA (guanine26-N2/guanine27-N2)-dimethyltransferase [EC:2.1.1.215 2.1.1.216]
GC_00000448	0.78	0.85	124	78	trmY; tRNA (pseudouridine54-N1)-methyltransferase [EC:2.1.1.257]
GC_00006996, GC_00000786, GC_00011965, GC_00028061, GC_00003458, GC_00001351, GC_00023624, GC_00004247, GC_00005566	0.89	0.87	140	80	troR; DtxR family transcriptional regulator, Mn-dependent transcriptional regulator
GC_00003457, GC_00006903, GC_00001469, GC_00006827, GC_00026114, GC_00003568, GC_00014245, GC_00005190, GC_00002436, GC_00000877, GC_00010218	0.89	0.97	140	89	truA, PUS1; tRNA pseudouridine38-40 synthase [EC:5.4.99.12]
GC_00009740, GC_00003914, GC_00023771, GC_00021039, GC_00000145	0.91	0.95	143	87	truD, PUS7; tRNA pseudouridine13 synthase [EC:5.4.99.27]
GC_00003747, GC_00006662, GC_00007992, GC_00007243, GC_00007133, GC_00005435, GC_00007275, GC_00001506, GC_00000258, GC_00028556, GC_00004567	0.94	0.9	149	83	trxA; thioredoxin 1
GC_00000069, GC_00019333	0.92	0.95	146	87	trxB, TRR; thioredoxin reductase (NADPH) [EC:1.8.1.9]
GC_00000527	0.72	0.73	114	67	TSR3; pre-rRNA-processing protein TSR3
GC_00000324	0.86	0.88	136	81	TUBGCP6, GCP6; gamma-tubulin complex component 6
GC_00000494, GC_00005817	0.77	0.75	122	69	tusA, sirA; tRNA 2-thiouridine synthesizing protein A [EC:2.8.1.-]
GC_00000442, GC_00014997	0.72	0.84	114	77	TYW1; tRNA wybutosine-synthesizing protein 1 [EC:4.1.3.44]
GC_00003488, GC_00007387, GC_00003843, GC_00008336, GC_00003738, GC_00011120, GC_00001077, GC_00001958, GC_00007459, GC_00008720, GC_00012127, GC_00007354, GC_00002818, GC_00004146, GC_00006501	0.79	0.88	125	81	TYW3; tRNA wybutosine-synthesizing protein 3 [EC:2.1.1.282]
GC_00000360	0.91	0.73	143	67	ubiA; 4-hydroxybenzoate polyprenyltransferase [EC:2.5.1.39]
GC_00000084	0.92	0.86	146	79	ubiD; 4-hydroxy-3-polyprenylbenzoate decarboxylase [EC:4.1.1.98]
GC_00000654, GC_00001201, GC_00021587	0.87	0.89	137	82	ubiE; demethylmenaquinone methyltransferase / 2-methoxy-6-polyprenyl-1,4-benzoquinol methylase [EC:2.1.1.163 2.1.1.201]
GC_00000354	0.88	0.8	139	74	ubiX, bsdB, PAD1; flavin prenyltransferase [EC:2.5.1.129]
GC_00024818, GC_00004630, GC_00005406, GC_00008647, GC_00001119, GC_00001393, GC_00000523	0.96	0.91	152	84	UMF1; MFS transporter, UMF1 family
GC_00000444	0.72	0.83	114	76	UMPS; uridine monophosphate synthetase [EC:2.4.2.10 4.1.1.23]
GC_00000737, GC_00000340	0.94	0.87	148	80	UPF1, RENT1; regulator of nonsense transcripts 1 [EC:3.6.4.-]
GC_00000331	0.86	0.86	136	79	uppS, cpdS; tritrans,polycis-undecaprenyl-diphosphate synthase [geranylgeranyl-diphosphate specific] [EC:2.5.1.89]
GC_00028705, GC_00007573, GC_00028948, GC_00013743, GC_00000213	0.87	0.96	137	88	URA4, pyrC; dihydroorotase [EC:3.5.2.3]
GC_00003786, GC_00000224	0.79	0.89	125	82	uvrA; excinuclease ABC subunit A
GC_00000024, GC_00025489	0.93	0.86	147	79	uvrB; excinuclease ABC subunit B
GC_00000120, GC_00021648, GC_00027829	0.85	0.96	135	88	uvrC; excinuclease ABC subunit C
GC_00000071, GC_00014391	0.82	0.93	130	86	VARS, valS; valyl-tRNA synthetase [EC:6.1.1.9]
GC_00000032, GC_00006486, GC_00011786	0.96	0.95	152	87	VCP, CDC48; transitional endoplasmic reticulum ATPase
GC_00015387, GC_00000257	0.87	0.89	137	82	WARS, trpS; tryptophanyl-tRNA synthetase [EC:6.1.1.2]
GC_00001139, GC_00000660, GC_00003290	0.9	0.96	142	88	xdhC; xanthine dehydrogenase accessory factor
GC_00000325, GC_00015136	0.89	0.78	141	72	xerD; integrase/recombinase XerD
GC_00000022	0.95	0.96	150	88	xylA; alpha-ketoglutaric semialdehyde dehydrogenase [EC:1.2.1.-]
GC_00000081	0.93	0.96	147	88	yagS; xanthine dehydrogenase YagS FAD-binding subunit [EC:1.17.1.4]
GC_00024469, GC_00000062	0.94	0.95	148	87	YARS, tyrS; tyrosyl-tRNA synthetase [EC:6.1.1.1]
GC_00001524, GC_00000397, GC_00022921, GC_00023489, GC_00012505, GC_00024975, GC_00007630, GC_00015526	0.89	0.86	141	79	ybgC; acyl-CoA thioester hydrolase [EC:3.1.2.-]
GC_00000047, GC_00014230, GC_00001828	0.96	0.95	151	87	ychF; ribosome-binding ATPase
GC_00001266, GC_00010195, GC_00008411, GC_00000682	0.84	0.86	132	79	yhfA; putative redox protein
GC_00003923, GC_00000979, GC_00008743, GC_00001019, GC_00021365	0.8	0.85	126	78	ynaI, mscMJ; MscS family membrane protein
GC_00003311, GC_00019827, GC_00003849, GC_00001099, GC_00006809, GC_00018023, GC_00006703, GC_00000828	0.85	0.97	134	89	yrbG; cation:H+ antiporter
GC_00003884, GC_00022016, GC_00000749, GC_00017212, GC_00016426, GC_00006178, GC_00003835, GC_00015620, GC_00001044, GC_00010119, GC_00003777	0.85	0.98	135	90	zntA; Cd2+/Zn2+-exporting ATPase [EC:3.6.3.3 3.6.3.5]
GC_00020040, GC_00000105	0.89	0.9	141	83	rpoA2; DNA-directed RNA polymerase subunit A [EC:2.7.7.6]
GC_00000510	0.72	0.84	113	77	rpoE2; DNA-directed RNA polymerase subunit E [EC:2.7.7.6]

## Sheet: MGIIa-unique Core
gene_clusters_ids	portion_occurrence_in_group	portion_occurrence_outside_of_group	occurrence_in_group	occurrence_outside_of_group	KeggGhostKoala
GC_00004426, GC_00001417	0.74	0.02	68	3	ACR3, arsB; arsenite transporter
GC_00001190, GC_00015855, GC_00003499, GC_00002422, GC_00017912, GC_00004462	0.88	0.18	81	28	afuC, fbpC; iron(III) transport system ATP-binding protein [EC:3.6.3.30]
GC_00000941	0.93	0.07	86	11	AGAP2; Arf-GAP with GTPase, ANK repeat and PH domain-containing protein 2
GC_00000926	0.93	0.09	86	14	AKAP9, AKAP350; A-kinase anchor protein 9
GC_00001146, GC_00009603, GC_00001849, GC_00015277, GC_00003272, GC_00027401	0.93	0.03	86	4	amt, AMT, MEP; ammonium transporter, Amt family
GC_00001122	0.93	0.01	86	1	ANGPTL3; angiopoietin-like 3
GC_00001232	0.85	0	78	0	ARIH1; ariadne-1 [EC:2.3.2.31]
GC_00000993	0.9	0.07	83	11	arsA, ASNA1, GET3; arsenite/tail-anchored protein-transporting ATPase [EC:3.6.3.16 3.6.3.-]
GC_00001683, GC_00007254, GC_00021326, GC_00009477, GC_00027968, GC_00010698, GC_00025899, GC_00003862, GC_00020955, GC_00017764, GC_00011794, GC_00010075	0.82	0.01	75	1	ARSC1, arsC; arsenate reductase [EC:1.20.4.1]
GC_00001312	0.72	0	66	0	BCAN; brevican
GC_00002412, GC_00001157	0.88	0.11	81	18	BIRC6, BRUCE; baculoviral IAP repeat-containing protein 6 (apollon) [EC:2.3.2.23]
GC_00008748, GC_00026661, GC_00001334, GC_00003095, GC_00027681, GC_00001065, GC_00006254, GC_00001757, GC_00022607, GC_00003349, GC_00003335	0.97	0.22	89	35	CALM; calmodulin
GC_00001353	0.79	0	73	0	CDH23, USH1D; cadherin 23
GC_00001297	0.83	0	76	0	COG4, COD1; conserved oligomeric Golgi complex subunit 4
GC_00001041	0.87	0.07	80	11	dbh; DNA polymerase IV (archaeal DinB-like DNA polymerase) [EC:2.7.7.7]
GC_00006297, GC_00004480, GC_00005648, GC_00020572, GC_00027916, GC_00003680, GC_00026346, GC_00006277, GC_00010692, GC_00002424, GC_00004549, GC_00008256, GC_00006583, GC_00017859, GC_00015853, GC_00002552	0.92	0.08	85	13	dnaA; chromosomal replication initiator protein
GC_00018707, GC_00017630, GC_00008882, GC_00000958	0.78	0.18	72	29	DPM1; dolichol-phosphate mannosyltransferase [EC:2.4.1.83]
GC_00011132, GC_00009989, GC_00013251, GC_00021803, GC_00001117	0.87	0.02	80	3	E1.17.4.1B, nrdB, nrdF; ribonucleoside-diphosphate reductase beta chain [EC:1.17.4.1]
GC_00023032, GC_00000955, GC_00022931	0.9	0.09	83	14	E2.2.1.2, talA, talB; transaldolase [EC:2.2.1.2]
GC_00005824, GC_00010070, GC_00012403, GC_00008471, GC_00003951, GC_00017074, GC_00001010, GC_00011687, GC_00026551	0.87	0.15	80	24	E2.7.7.24, rfbA, rffH; glucose-1-phosphate thymidylyltransferase [EC:2.7.7.24]
GC_00001708, GC_00006686, GC_00002107	0.82	0	75	0	E3.1.3.97; 3',5'-nucleoside bisphosphate phosphatase [EC:3.1.3.97]
GC_00000728	0.93	0.17	86	27	E3.6.3.8; Ca2+-transporting ATPase [EC:3.6.3.8]
GC_00001109, GC_00011667	0.88	0.01	81	1	E4.1.1.15, gadB, gadA, GAD; glutamate decarboxylase [EC:4.1.1.15]
GC_00000722, GC_00021044, GC_00028198, GC_00012508	0.91	0.22	84	34	E6.3.5.1, NADSYN1, QNS1, nadE; NAD+ synthase (glutamine-hydrolysing) [EC:6.3.5.1]
GC_00000952	0.96	0.08	88	12	EEF1B; elongation factor 1-beta
GC_00025900, GC_00000684	0.96	0.27	88	42	fabI; enoyl-[acyl-carrier protein] reductase I [EC:1.3.1.9 1.3.1.10]
GC_00011467, GC_00000928, GC_00020978	0.83	0.17	76	27	FAT1_2_3; protocadherin Fat 1/2/3
GC_00001236	0.85	0	78	0	fbaB; fructose-bisphosphate aldolase, class I [EC:4.1.2.13]
GC_00022724, GC_00003094, GC_00011147, GC_00026647, GC_00000411	0.86	0.26	79	41	flaB-A, flaB; archaeal flagellin FlaB
GC_00000690	0.86	0.29	79	46	flaH-A, flaH; archaeal flagellar protein FlaH
GC_00004745, GC_00003377, GC_00007262, GC_00006498, GC_00007765, GC_00001327	0.9	0.16	83	26	flaK-A, flaK; archaeal preflagellin peptidase FlaK [EC:3.4.23.52]
GC_00001303, GC_00003581	0.75	0.07	69	11	fucA; L-fuculose-phosphate aldolase [EC:4.1.2.17]
GC_00000883	0.92	0.09	85	15	GAS7; growth arrest-specific protein 7
GC_00004348, GC_00007321, GC_00002985, GC_00002663, GC_00005177, GC_00012000, GC_00001452, GC_00008906, GC_00007467, GC_00011830	0.96	0.2	88	31	glmM; phosphoglucosamine mutase [EC:5.4.2.10]
GC_00000808, GC_00015649, GC_00004487, GC_00022345, GC_00005829	0.95	0.23	87	37	glmS, GFPT; glucosamine---fructose-6-phosphate aminotransferase (isomerizing) [EC:2.6.1.16]
GC_00026102, GC_00022021, GC_00002512, GC_00003108, GC_00001180, GC_00006950	0.91	0.21	84	33	gshA; glutamate--cysteine ligase [EC:6.3.2.2]
GC_00001358	0.74	0.01	68	1	H2A; histone H2A
GC_00001396	0.75	0	69	0	HECW2; E3 ubiquitin-protein ligase HECW2 [EC:2.3.2.26]
GC_00016626, GC_00000869, GC_00007655, GC_00012976, GC_00024231	0.83	0.22	76	34	hflX; GTPase
GC_00001330	0.79	0	73	0	HSP90B, TRA1; heat shock protein 90kDa beta
GC_00001097	0.89	0.01	82	1	IFT52; intraflagellar transport protein 52
GC_00000910	0.86	0.13	79	21	ispA; farnesyl diphosphate synthase [EC:2.5.1.1 2.5.1.10]
GC_00006261, GC_00001187	0.92	0	85	0	K06869; uncharacterized protein
GC_00017051, GC_00000861, GC_00001596, GC_00008409, GC_00011446	0.96	0.16	88	25	K06940; uncharacterized protein
GC_00007888, GC_00008267, GC_00027885, GC_00002484, GC_00001465	0.73	0.15	67	24	K07023; putative hydrolases of HD superfamily
GC_00011060, GC_00001242	0.86	0	79	0	K16881; mannose-1-phosphate guanylyltransferase / phosphomannomutase [EC:2.7.7.13 5.4.2.8]
GC_00024878, GC_00000841	0.92	0.16	85	25	kaiC; circadian clock protein KaiC
GC_00001224	0.87	0	80	0	KIF13; kinesin family member 13
GC_00006732, GC_00017398, GC_00004020, GC_00022038, GC_00001202, GC_00003613, GC_00009620	0.8	0.24	74	38	lemA; LemA protein
GC_00001310	0.8	0	74	0	LPPR3_4; lipid phosphate phosphatase-related protein type 3/4
GC_00011743, GC_00002976, GC_00015750, GC_00003966, GC_00007306, GC_00005129, GC_00003998, GC_00024626, GC_00014178, GC_00010411, GC_00001410	0.89	0.19	82	30	lysC; aspartate kinase [EC:2.7.2.4]
GC_00027013, GC_00000858, GC_00000847	0.96	0.19	88	30	mreB; rod shape-determining protein MreB and related proteins
GC_00003972, GC_00000854	0.79	0.25	73	39	mutS2; DNA mismatch repair protein MutS2
GC_00000771	0.89	0.18	82	29	natA; sodium transport system ATP-binding protein [EC:7.2.2.3]
GC_00000837	0.85	0.18	78	28	natB; sodium transport system permease protein
GC_00001380	0.73	0.02	67	3	NIN; ninein
GC_00001212	0.86	0	79	0	NPLOC4, NPL4; nuclear protein localization protein 4 homolog
GC_00001223	0.86	0	79	0	nrnA; bifunctional oligoribonuclease and PAP phosphatase NrnA [EC:3.1.3.7 3.1.13.3]
GC_00001250, GC_00006539	0.84	0	77	0	PABPC; polyadenylate-binding protein
GC_00001305	0.83	0	76	0	PEX5, PXR1; peroxin-5
GC_00001127	0.89	0	82	0	pip; proline iminopeptidase [EC:3.4.11.5]
GC_00020084, GC_00016383, GC_00010209, GC_00014193, GC_00000898	0.89	0.13	82	20	PK, pyk; pyruvate kinase [EC:2.7.1.40]
GC_00001040	0.97	0.01	89	2	PKD1L2; polycystin 1L2
GC_00000981	0.75	0.17	69	27	PLCB; phosphatidylinositol phospholipase C, beta [EC:3.1.4.11]
GC_00010012, GC_00001154	0.87	0	80	0	pmbA; PmbA protein
GC_00001151, GC_00001619	0.83	0.11	76	17	ppiC; peptidyl-prolyl cis-trans isomerase C [EC:5.2.1.8]
GC_00014411, GC_00022811, GC_00025932, GC_00000905	0.82	0.18	75	29	psd, PISD; phosphatidylserine decarboxylase [EC:4.1.1.65]
GC_00001143	0.88	0	81	0	PSMC6, RPT4; 26S proteasome regulatory subunit T4
GC_00027027, GC_00001422, GC_00005861, GC_00004370, GC_00008595, GC_00006976, GC_00020025	0.87	0.07	80	11	PTR1; pteridine reductase [EC:1.5.1.33]
GC_00000799, GC_00000801	0.99	0.2	91	31	purP; 5-formaminoimidazole-4-carboxamide-1-(beta)-D-ribofuranosyl 5'-monophosphate synthetase [EC:6.3.4.23]
GC_00000619, GC_00001029	1	0.14	92	22	RAB3GAP1; Rab3 GTPase-activating protein catalytic subunit
GC_00001301	0.83	0	76	0	RFT1; oligosaccharide translocation protein RFT1
GC_00000752	0.99	0.09	91	14	SARDH; sarcosine dehydrogenase [EC:1.5.8.3]
GC_00001249	0.84	0	77	0	SMEK, PPP4R3; protein phosphatase 4 regulatory subunit 3
GC_00001064	0.89	0	82	0	SNRPA1; U2 small nuclear ribonucleoprotein A'
GC_00012034, GC_00001226	0.85	0	78	0	SPTA; spectrin alpha
GC_00000672	0.88	0.16	81	25	SUPT6H, SPT6; transcription elongation factor SPT6
GC_00001221, GC_00006237	0.87	0	80	0	TCHH; trichohyalin
GC_00011731, GC_00001081, GC_00025219, GC_00005473, GC_00007485	0.83	0.15	76	23	thiB, tbpA; thiamine transport system substrate-binding protein
GC_00006852, GC_00006435, GC_00012046, GC_00003591, GC_00005870, GC_00013526, GC_00004648, GC_00001438	0.84	0.16	77	25	thiP; thiamine transport system permease protein
GC_00001194, GC_00006075	0.91	0	84	0	thiR; XRE family transcriptional regulator, thiamine biosynthesis regulator
GC_00001195, GC_00017857	0.87	0.01	80	1	tldD; TldD protein
GC_00024205, GC_00001401	0.74	0.01	68	1	TM9SF2_4; transmembrane 9 superfamily member 2/4
GC_00010856, GC_00024051, GC_00001031, GC_00009247	0.89	0.04	82	6	topB; DNA topoisomerase III [EC:5.99.1.2]
GC_00012298, GC_00004174, GC_00001287, GC_00004506	0.85	0.13	78	20	tyrB; aromatic-amino-acid transaminase [EC:2.6.1.57]
GC_00009501, GC_00028406, GC_00023540, GC_00014346, GC_00019722, GC_00026171, GC_00024389, GC_00000866, GC_00028164, GC_00011393, GC_00019462	0.8	0.19	74	30	UGDH, ugd; UDPglucose 6-dehydrogenase [EC:1.1.1.22]
GC_00024194, GC_00008077, GC_00027847, GC_00010559, GC_00003793, GC_00004228, GC_00004710, GC_00001484	0.82	0.15	75	23	UGP2, galU, galF; UTP--glucose-1-phosphate uridylyltransferase [EC:2.7.7.9]
GC_00004061, GC_00000750	0.92	0.2	85	31	WDR59; WD repeat-containing protein 59
GC_00005735, GC_00002352, GC_00027944, GC_00001643, GC_00011297	0.76	0.03	70	4	xseA; exodeoxyribonuclease VII large subunit [EC:3.1.11.6]
GC_00001337	0.75	0.03	69	5	yhbY; RNA-binding protein

## Sheet: MGIIb-unqiue Core
gene_clusters_ids	portion_occurrence_in_group	portion_occurrence_outside_of_group	occurrence_outside_of_group	occurrence_in_group	KeggGhostKoala
GC_00000600, GC_00022291	0.94	0.01	1	148	ALDO; fructose-bisphosphate aldolase, class I [EC:4.1.2.13]
GC_00000669	0.79	0.1	9	125	ATPVE, ntpE, atpE; V/A-type H+/Na+-transporting ATPase subunit E
GC_00024383, GC_00000738	0.71	0.01	1	112	BLMH, pepC; bleomycin hydrolase [EC:3.4.22.40]
GC_00000814, GC_00015619, GC_00012380	0.72	0.01	1	114	ccmG, dsbE; cytochrome c biogenesis protein CcmG, thiol:disulfide interchange protein DsbE
GC_00000792	0.73	0	0	116	CCRK; cell cycle related kinase [EC:2.7.11.22]
GC_00000621	0.91	0	0	143	CIRBP; cold-inducible RNA-binding protein
GC_00000625	0.9	0.01	1	142	clpB; ATP-dependent Clp protease ATP-binding subunit ClpB
GC_00027466, GC_00000636	0.89	0.02	2	140	coaE; dephospho-CoA kinase [EC:2.7.1.24]
GC_00000740	0.73	0	0	116	E1.7.1.7, guaC; GMP reductase [EC:1.7.1.7]
GC_00000783	0.73	0	0	115	endA; tRNA-intron endonuclease, archaea type [EC:4.6.1.16]
GC_00000590	0.91	0	0	143	EPHA4, SEK, TYRO1; Eph receptor A4 [EC:2.7.10.1]
GC_00000356	0.87	0.23	21	138	fadA, fadI; acetyl-CoA acyltransferase [EC:2.3.1.16]
GC_00021736, GC_00000705, GC_00013275	0.74	0.01	1	117	FAT4; protocadherin Fat 4
GC_00000618	0.76	0.02	2	120	FGFR4, CD334; fibroblast growth factor receptor 4 [EC:2.7.10.1]
GC_00007268, GC_00027160, GC_00011416, GC_00000670, GC_00013577, GC_00002370	0.84	0.28	26	132	GAPDH, gapA; glyceraldehyde 3-phosphate dehydrogenase [EC:1.2.1.12]
GC_00015248, GC_00010166, GC_00000601, GC_00010132, GC_00026855, GC_00027064, GC_00007793, GC_00016227, GC_00028295	0.89	0.12	11	141	gmhA, lpcA; D-sedoheptulose 7-phosphate isomerase [EC:5.3.1.28]
GC_00000628	0.75	0	0	118	HNRNPL; heterogeneous nuclear ribonucleoprotein L
GC_00000789	0.72	0	0	113	IGHMBP2; ATP-dependent RNA/DNA helicase IGHMBP2 [EC:3.6.4.12 3.6.4.13]
GC_00000762, GC_00001752, GC_00027347, GC_00011373	0.73	0.01	1	116	K07010; putative glutamine amidotransferase
GC_00003879, GC_00010773, GC_00011175, GC_00009269, GC_00003221, GC_00000917	0.84	0.04	4	133	K07159; uncharacterized protein
GC_00000743	0.75	0	0	119	KDM6B, JMJD3; lysine-specific demethylase 6B [EC:1.14.11.-]
GC_00014144, GC_00026170, GC_00000791	0.72	0.02	2	114	lgt, umpA; phosphatidylglycerol---prolipoprotein diacylglyceryl transferase [EC:2.5.1.145]
GC_00000667	0.8	0.08	7	126	MDN1, REA1; midasin
GC_00000612	0.73	0.25	23	116	merA; mercuric reductase [EC:1.16.1.1]
GC_00000586, GC_00026417, GC_00016130, GC_00013714	0.85	0.2	18	135	MTFMT, fmt; methionyl-tRNA formyltransferase [EC:2.1.2.9]
GC_00000736, GC_00002444	0.77	0.17	16	121	NSF, SEC18; vesicle-fusing ATPase [EC:3.6.4.6]
GC_00000596	0.92	0.01	1	145	pepF, pepB; oligoendopeptidase F [EC:3.4.24.-]
GC_00000716	0.76	0.03	3	120	ppk; polyphosphate kinase [EC:2.7.4.1]
GC_00000948, GC_00002623, GC_00003303, GC_00006948	0.83	0.07	6	131	PXDN, VPO1; peroxidase [EC:1.11.1.7]
GC_00011973, GC_00006023, GC_00018888, GC_00007311, GC_00009258, GC_00025227, GC_00003958, GC_00003308, GC_00025845, GC_00010099, GC_00019670, GC_00005363, GC_00008870, GC_00004681, GC_00026024, GC_00005246, GC_00007571, GC_00002679, GC_00020501, GC_00002659, GC_00002298, GC_00017470, GC_00011926, GC_00005810, GC_00004849	0.93	0.1	9	147	QCT, qpcT; glutaminyl-peptide cyclotransferase [EC:2.3.2.5]
GC_00000659	0.86	0	0	136	RANGAP1; Ran GTPase-activating protein 1
GC_00000696	0.8	0.05	5	126	RP-S24e, RPS24; small subunit ribosomal protein S24e
GC_00000647	0.84	0	0	132	RTSC, SPG8; WASH complex subunit strumpellin
GC_00000689	0.8	0	0	126	selB, EEFSEC; selenocysteine-specific elongation factor
GC_00000679	0.84	0	0	132	SLC18A1_2, VMAT; MFS transporter, DHA1 family, solute carrier family 18 (vesicular amine transporter), member 1/2
GC_00000678	0.85	0	0	134	SMURF; E3 ubiquitin ligase SMURF1/2 [EC:2.3.2.26]
GC_00002375, GC_00000850, GC_00004360	0.73	0.22	20	116	UTP24, FCF1; U3 small nucleolar RNA-associated protein 24
