# Supplementary material for: Metabolic diversity within the globally abundant Marine Group II Euryarchaea offers insight into ecological patterns
Source: Nat Commun. 2019 Jan 17;10:271. doi: 10.1038/s41467-018-07840-4 (PMC6336850; doi:10.1038/s41467-018-07840-4)
Supplement: Supplementary file 14 — Supplementary Data 11 [file 41467_2018_7840_MOESM14_ESM.xlsx]

## Sheet: TARA RPKM
	ARS1134	ARS47	ARS58	ARS60	ARS91	ARS96	Cayman51-deep	CPC89	EAC1768	EAC30	EAC40	EAC710	Guaymas21	Guaymas22	Guaymas23	Guaymas26	Guaymas28	Guaymas29	IN1219	IN1222	IN34	IN35	IN37	IN46	IN961	MED-G33	MED-G34	MED-G35	MED-G36	MED-G37	MED678	MED705	MED710	MED743	MED770	MED846	MED853	MED870	MED921	MG2-GG3puget	MGIIBin14	MGIIBin15	MGIIBin17	MGIIBin18	NAT11	NAT150	NAT234	NAT256	NAT279
tara122_virus_meso	5.84426e-06	0	0	0	0	0	0	5.43596e-05	0.000362122	0	6.01251e-06	4.33689e-06	0	0.000208279	4.86008e-06	0	0	0	4.95412e-06	0	0	6.40041e-05	0.00016592	3.45066e-05	0	1.2469e-05	0	0	0	0	0	4.39209e-06	0	4.09732e-06	0	0	4.15307e-06	4.92339e-06	0	0	1.14277e-05	4.21035e-06	1.32055e-05	0	0	9.95798e-06	0	0	0
tara034_bact_dcm	0.003654	0.00120145	0.0150764	0.000268151	0.000244259	0.052572	0.00537744	0.00168563	0.0103725	0.000262632	0.00148141	0.000943201	0.00129238	0.002947	0.00152479	9.53957e-05	1.5072e-05	0.000436509	0.000158488	7.01676e-05	0.00336061	0.00071732	0.000166844	0.00204734	0.0160345	0.0254751	0.00884375	0.00312953	0.000228235	0.0181972	0.000323477	0.000569426	0.00446501	0.0017822	8.73401e-05	0.000283855	0.000258729	0.000681139	6.94322e-05	5.50319e-05	0.136508	0.000365091	0.0128393	1.49958	0.00521964	0.00123095	0.000209155	8.46902e-05	0.000309607
tara112_bact_surface	0.00198951	0.00313391	0.0457726	0.000138921	0.00389588	0.159962	6.43936e-05	0.000420572	0.000642562	0.0625059	0.03156	0.00234192	7.51379e-05	2.42319e-05	7.52033e-05	5.72534e-06	5.21867e-06	9.41615e-06	0.00711047	0.00354884	0.00135812	0.00685812	0.000860164	0.00653341	0.00195635	0.000740264	4.14057e-05	0.000702672	1.12895e-05	0.0155314	0.00019982	0.000489603	0.00108749	0.0200669	0.00347069	4.15821e-05	9.31161e-05	0.00487882	0.000244917	0.000268355	0.000129914	3.58988e-05	8.34032e-06	3.88192e-05	0.00313545	0.0375091	1.28715e-05	0.00483409	0.00384182
tara098_bact_dcm	0.00234197	0.000322874	0.144649	1.95989e-05	0.000101549	0.0286854	0.000278408	0.00114603	0.00542544	0.0178313	0.0171806	0.00163934	0.000120181	0.000192287	0.000576348	1.56773e-05	6.12426e-06	6.13896e-05	0.000266823	0.00124694	0.000157282	0.000318232	0.000207237	0.00235294	0.00657071	0.0169	0.000365861	0.00730482	4.41618e-05	0.0243266	3.3932e-05	0.000460084	0.0248967	0.0489234	0.000262719	6.50637e-05	4.51463e-05	0.00365883	0.000724127	0.000108299	0.000364206	8.73771e-05	4.35005e-05	0.000713703	0.00495529	0.0842891	4.02802e-05	0.00647566	0.00264369
tara123_virus_epi	6.29382e-06	0	0	0	0	0	0	5.85412e-05	0.0234869	9.97899e-06	0	0	5.69421e-06	2.36105e-05	0	4.88122e-06	0	0	0	4.98659e-06	2.2853e-05	3.01558e-05	0.000263061	2.65435e-05	0	6.71407e-06	0	7.11066e-06	0	0	1.05649e-05	0	0	0.000291225	0	0	0	0	0	0	0	0	0	2.48219e-05	0	3.21719e-05	0.000125415	6.91506e-06	0
tara137_bact_surface	0.0120321	0.0199822	0.551169	0.0154732	0.796906	0.294851	3.46267e-05	0.00169233	0.00438207	0.0011817	0.000673854	0.00157159	2.51405e-05	3.53681e-05	0.000128746	1.07755e-05	3.08689e-05	4.55706e-05	0.00137463	0.00521942	0.0100946	0.00964182	0.0035125	0.00817498	8.78161e-05	0.000143981	4.19113e-05	0.00039467	1.82123e-05	0.00116927	0.00312022	0.000268498	0.00114633	0.00279978	0.000103501	4.87858e-05	0.0104432	0.000132096	7.27181e-05	0.00121059	0.000752932	1.57292e-05	2.84043e-05	0.000764528	0.00152534	0.0131389	1.97756e-06	0.00336273	0.00059831
tara125_girus_epi	0.00402234	0.0617855	0.440508	0.000748519	0.018552	0.234236	6.15309e-05	0.00159411	0.0189978	0.000900693	0.000862971	0.0306817	0.000547055	2.74509e-05	0.000261987	7.76603e-06	2.72261e-06	1.17899e-05	0.00157883	0.0072111	0.0285755	0.0047514	0.0100703	0.00457847	0.00119208	0.00187019	7.42078e-05	0.000426416	0.000416996	0.0404276	0.000298033	0.000173083	0.00124241	0.0084033	0.000861432	2.99766e-05	0.00463404	0.000290707	0.000141728	0.0010592	0.00444692	0.000238061	0.00167318	0.0237761	0.00127361	0.00950675	1.22791e-05	0.000626261	0.000229062
tara146_prot_meso	4.7447e-05	2.87351e-05	0.00014385	3.51293e-06	7.8517e-06	4.3035e-05	0.00333361	0	2.23993e-05	9.47876e-05	0.000107388	0.000646442	0.000602691	0.00662485	0.000312498	3.09102e-05	1.20749e-05	8.06925e-05	0.000402203	5.71401e-05	0	0.000119513	3.44241e-05	0.00939841	0.000197069	0.000319887	0.00681775	6.00374e-05	8.12668e-05	8.83194e-05	7.96452e-06	0.00111679	7.40609e-06	0.000170313	1.47396e-05	7.38598e-05	4.04603e-06	0.00340392	3.09031e-06	4.99481e-06	5.00991e-05	1.23055e-05	1.57241e-05	0.000197104	5.12229e-05	2.74871e-05	0.00261892	6.25563e-06	0.000196477
tara064_bact_meso	0.000682054	0.000439361	0.00356081	0.000377995	0.000146704	0.00217971	0.0832336	3.27495e-05	0.00118877	0.000686649	0.00525335	0.00159007	0.00606699	0.152137	0.00664572	0.000215334	0.000294416	0.00112403	0.000273736	0.000112382	0.0004018	0.000483375	0.00042364	0.000814581	0.000337897	0.00207011	0.139954	0.000282998	0.000784596	0.00132782	0.000265963	0.00149918	0.000463225	0.000467598	3.34833e-05	4.94523e-05	0.000120098	7.11874e-05	1.96564e-05	2.38277e-05	0.000126875	5.00065e-05	4.77346e-05	0.00166236	0.00018434	0.000578501	0.0828663	0.000358109	0.000646304
tara111_prot_dcm	0.000203462	4.13145e-05	0.00107548	0.000119497	6.3257e-06	8.86895e-05	0	0.0034019	1.9249e-05	5.5274e-05	8.55733e-05	3.84269e-05	0	0	1.15286e-05	6.3245e-07	0	5.89422e-06	6.91273e-07	1.61526e-06	5.92203e-06	2.65133e-05	2.76533e-05	6.87838e-07	6.00098e-05	0.000235316	1.07621e-06	0.000172746	0	0.000111691	0.000837067	1.0112e-05	0.00113129	0.000160367	7.23804e-06	4.21755e-05	1.73849e-06	0.000747783	4.58105e-05	3.48751e-06	7.17551e-06	1.17498e-06	0	0	0.000233126	4.37688e-05	3.24995e-06	0.00104157	0.000174224
tara072_bact_dcm	0.0020515	0.0210841	0.0444805	5.14084e-05	0.00101549	0.0956863	0.000529327	0.0199475	0.00874242	0.00404355	0.0594523	0.00306646	0.000515457	0.000234426	0.000988781	2.09579e-05	4.7758e-06	0.000350428	0.0003207	0.000422853	0.0214912	0.00108205	0.000752983	0.00191464	0.0132572	0.00529703	0.000876716	0.0182392	0.000461471	0.0314218	0.000841073	0.000338473	0.0219691	0.025581	0.000929424	0.000288283	0.000347257	0.00153285	0.000649022	5.92656e-05	0.000869655	0.00010383	4.07069e-05	0.00496757	0.00608902	0.00983236	2.91675e-05	0.00451046	0.00927945
tara065_virus_dcm	5.21329e-05	0.000341535	8.23215e-06	1.60828e-05	2.69598e-05	0.000131348	0	0.000101022	0.00930622	0.00113138	5.36337e-05	0.000294985	0	0	0	0	0	0	5.52407e-06	2.06524e-05	0.00434591	9.36697e-05	0.00181411	0.000126422	0	2.08552e-05	0	1.47247e-05	0	4.82453e-05	0.000820416	0	0	0.000922876	0	0	0	0.000181163	0	0	0	9.38945e-06	0	0.00032554	4.62843e-06	0.00225958	0	0	1.3228e-05
tara093_bact_surface	0.00321695	0.000413166	6.11102e-05	3.31634e-05	0.000191793	0.00231572	9.87055e-06	0.00026664	9.9121e-06	0.000123572	2.76488e-06	3.98867e-06	0	2.52047e-06	0	0	0	2.51384e-05	0	8.9431e-05	3.25279e-05	0.000722937	4.23883e-06	4.30702e-05	0	1.14678e-05	0	0	0	0	0.000708273	0	0.000139833	0.00129819	1.78904e-05	0.0102553	2.67373e-05	0.00530012	0	3.53647e-06	0	0	0	0	0.000104984	1.60273e-05	0	9.74417e-05	2.72768e-06
tara142_bact_meso	7.18417e-05	0.00014381	0.000604084	9.69626e-06	0.000195048	0.000686306	0.0900617	1.0441e-05	0.000210318	2.84766e-05	3.92646e-05	0.000281554	0.00618693	0.118566	0.00421938	0.000212422	0.000171405	0.000565084	5.3287e-05	2.31238e-05	0.000176623	0.000219746	0.000152262	0.000658991	0.000338528	0.00173395	0.0673309	0.00020545	0.000724429	0.0010685	9.42145e-06	0.00126203	0.000423442	0.000291185	0.000460804	0.00123699	0.000141989	0.00208422	1.09668e-05	1.92026e-05	0.000151451	6.46956e-05	4.39647e-05	0.0027625	4.78365e-05	0.000422698	0.0516078	0.000197332	0.00118943
tara102_virus_meso	7.21938e-06	1.68163e-05	0	2.67258e-05	1.49336e-05	6.06303e-06	0	0.000279792	8.52052e-05	5.72325e-06	0	0.000117861	6.53159e-06	0	0	0	0	0	0	0	0	4.94149e-05	0.000472547	2.43576e-05	0	0	0	8.15634e-06	0	0	0.00924647	0	0	2.5307e-05	0	7.39361e-06	2.0521e-05	2.43273e-05	0	0	1.41165e-05	5.20102e-06	5.43756e-06	1.89815e-05	5.12757e-06	5.53546e-05	7.1929e-06	0	0
tara056_bact_surface	0.00843652	0.11964	0.826276	0.000281858	0.181325	0.488634	6.88653e-05	0.00222321	0.0338886	0.0759839	0.00764824	0.0291658	0.000102812	2.55781e-05	0.000285395	1.76266e-06	1.92801e-05	1.54611e-05	0.017141	0.0803496	0.230488	0.0685951	0.0940301	0.183792	0.00436696	0.000404896	7.19865e-05	0.000436515	6.25626e-05	0.00419455	0.00237109	0.000175928	0.00147226	0.00598004	0.000607702	5.12076e-05	0.00149718	0.000287198	0.00039783	0.000445617	0.000451075	8.51426e-05	0.000631663	0.00111446	0.0027442	0.0884509	6.79329e-06	0.00135343	0.00349933
tara140_bact_surface	0.299472	0.46338	0.18287	0.00228933	0.464715	1.05376	1.00915e-05	0.000579295	0.00435033	0.020127	0.00121664	0.014772	8.94926e-05	2.06152e-05	7.12908e-05	3.40957e-06	7.76959e-06	0.000390658	0.00179626	0.0535328	0.179418	0.0192164	0.0117097	0.0274312	1.58781e-05	0.000175868	1.74057e-05	0.000126655	4.7062e-05	0.00275259	0.00152575	0.000105725	0.000460342	0.00255974	7.07248e-05	0.000139574	0.00168701	0.00210177	3.75819e-05	0.000292144	0.000812353	2.85047e-05	0.000107615	0.00205748	0.000273216	0.00279219	3.06611e-05	0.000463701	0.000778618
tara145_bact_meso	0.000287062	0.000109021	0.000444094	6.28887e-05	0.000294749	0.000578249	0.0418152	6.44945e-05	8.59273e-05	6.43138e-05	0.000644153	0.000138927	0.135258	0.890841	0.212932	0.000566262	0.00241753	0.0644712	3.35033e-05	1.81292e-05	7.80487e-05	6.40719e-05	5.74158e-05	0.000666737	0.000133354	0.00380124	0.322915	0.00153464	0.00141879	0.000682014	9.25325e-05	0.000261069	0.00055469	0.000386468	0.000542354	0.00796329	0.000144865	0.00234996	0.000137178	7.66435e-05	0.000384376	0.000109398	6.58037e-05	0.00199627	0.000144789	0.000129369	0.380738	0.000178268	0.000253351
tara093_prot_dcm	0.00068221	1.10827e-05	6.56526e-05	0.000230783	4.69385e-05	4.67203e-05	0.000497354	0.00449132	8.63909e-06	0.000335407	4.21712e-05	0.00642973	9.93374e-06	1.09838e-05	5.35671e-05	4.54157e-06	7.76186e-06	0.000333005	0.00405619	5.45154e-05	1.7719e-06	7.26488e-05	0.000656918	0.0857538	3.30464e-06	0.00209739	0.000298501	0.000262981	0.004856	0.00101958	0.00429561	0.00441953	0.00311255	2.71987e-05	0.000529503	0.276159	0.000307418	0.00805527	7.5089e-05	9.63213e-05	9.94751e-05	1.05468e-05	3.08741e-05	1.92456e-05	1.09178e-05	2.18264e-05	2.9172e-06	0.000162456	4.0861e-05
tara137_bact_dcm	5.1642e-05	5.12352e-05	0.000785261	9.79484e-05	0.000908003	0.000605579	0.00153491	0.00297693	7.05433e-06	1.97118e-05	4.329e-05	5.10964e-05	0.000766589	0.00298486	0.00795763	0.000783226	2.70422e-06	0.000975856	1.13494e-05	1.97003e-05	2.77797e-05	0.000280163	1.96087e-05	0.000106477	0.000100166	0.000222401	0.0067901	0.013564	0.191594	0.000364122	1.28425e-05	0.000493032	0.0011544	0.000689244	8.48824e-06	9.79413e-06	4.21347e-05	0.00208823	1.40148e-05	0.000864542	0.000248707	4.1338e-05	3.74556e-05	0.00125973	0.000237733	7.00679e-05	0.0613181	8.40583e-06	3.88252e-06
tara138_virus_surface	8.56252e-06	2.99174e-05	5.40833e-05	5.28301e-06	1.7712e-05	0.000115057	0	0.00017256	7.5793e-05	7.46684e-05	0	6.35405e-06	0	0	0	0	0	0	0	0	0.000424906	0.000574362	0.00124922	6.50007e-05	1.54626e-05	0	0	0	0	0	9.34257e-05	0	0	6.00305e-06	0	0	0	7.21334e-06	0	0	0	0	0	0	0	0.00375682	0	0	0
tara070_virus_meso	0	0	0	6.12317e-07	0	0	0	0	1.46411e-06	7.86754e-07	2.04198e-06	0	8.97874e-07	1.58225e-05	0	0	0	0	8.41266e-07	8.64924e-06	2.40233e-06	1.96994e-05	7.82642e-07	1.67417e-06	0	2.11737e-06	1.30973e-06	0	0	0	0	0	0	0	0	0	7.05238e-07	0	0	0	0	6.43468e-06	0	0	0	5.07293e-06	5.93269e-06	0	0
tara067_bact_surface	0.00239205	0.00064459	4.14753e-05	0.00103311	4.85105e-06	0.000106354	3.87592e-05	0.000472617	6.91953e-06	7.43658e-05	0.000381201	0.00360934	8.48691e-06	0.000153957	0.000510958	4.72887e-05	1.98941e-05	0.000901372	7.15666e-05	5.94579e-05	4.54148e-05	0.000606765	0.00012946	0.000181984	0	0.000200139	7.4279e-05	0.00208782	0.0107663	0.000342282	0.0124003	0.00212902	0.000732118	0.000355136	0.00131656	0.999784	0.000956581	0.00444121	1.14558e-05	0.0536957	0.000165082	3.04111e-05	2.11961e-05	0.000252804	0.000116595	0.000235757	9.34619e-06	0.00787933	4.76041e-05
tara068_bact_dcm	0.0104301	0.00364658	0.0134351	0.00345783	0.000122091	0.0268804	0.00023484	0.00209139	0.000590867	0.00579761	0.384264	0.00158929	0.000200884	0.000129159	0.000366954	4.57754e-05	7.74883e-05	0.00104681	0.000407411	0.00026054	0.00144576	0.000369367	0.000616184	0.00347305	0.00242864	0.0329719	0.000949562	0.00653809	0.000223506	0.162374	0.0213745	0.00217137	0.459693	0.0367807	0.101685	0.0460433	0.000169768	0.470356	0.0198803	0.000196018	0.00191801	6.27696e-05	2.3286e-05	0.000384266	0.0760424	0.0065896	3.08032e-05	0.0640981	0.0135413
tara068_prot_dcm	0.000503279	0.000182633	0.000625063	7.71396e-05	1.86294e-05	0.00113542	5.2534e-05	0.000167537	5.15829e-05	0.000291466	0.0135666	0.00272281	1.43789e-05	9.9368e-06	1.14544e-05	5.75211e-06	1.49802e-06	3.87417e-05	0.00103019	2.93814e-05	4.74487e-05	4.06127e-05	0.00058824	0.013728	0.000102365	0.00194182	0.000171991	0.000235818	2.26846e-05	0.00625406	0.000522894	0.00164588	0.0147124	0.00127394	0.00301053	0.00131189	9.03516e-06	0.0113546	0.000735814	6.27405e-06	6.73327e-05	8.39647e-06	1.91527e-05	3.6215e-05	0.00317495	0.000228374	9.50084e-06	0.00258783	0.000409717
tara122_girus_dcm	0.00246257	0.00766193	0.0425243	2.40565e-05	0.000143891	0.0355333	0.00100647	0.00604707	0.000979821	0.0014942	0.00739616	0.00213582	0.000494656	0.000720526	0.00114736	2.81771e-05	7.51714e-06	8.138e-05	3.45537e-05	2.31687e-05	0.00133636	0.000605324	0.000375267	0.000812461	0.218712	0.00201822	0.000985851	0.0249083	0.0003293	0.0300064	0.000101892	0.000340966	0.0258367	0.0107465	0.000291994	0.000145203	0.000168761	0.00280761	0.000208497	5.18895e-05	0.000326616	0.000120656	3.73759e-05	0.00631041	0.00179876	0.00461946	7.23964e-05	6.91256e-05	0.000718604
tara078_girus_surface	0.0122826	0.0061006	0.0295536	0.00217471	0.00740605	0.143795	2.33149e-05	0.000521103	0.00470223	0.0055348	0.122553	0.000858704	2.8443e-05	2.83501e-05	6.43541e-05	2.15687e-05	5.12869e-06	0.000595328	0.00219246	0.00680573	0.000807847	0.00694969	0.00177458	0.000284552	0.000134289	0.000325053	3.19152e-05	0.000536872	1.84914e-06	0.0111618	0.00845273	0.00027443	0.0163228	0.033986	0.00320492	0.00124205	0.00172452	0.0196739	0.000322894	0.000871138	0.000297907	1.04533e-05	1.09287e-05	9.8554e-05	0.0400289	0.0741574	2.40944e-06	0.178812	0.0240304
tara038_prot_meso	0.00175721	0.000406107	0.000339057	0.000285908	0.000185065	0.000577971	0.000349651	1.06687e-05	9.13766e-05	0.000201865	4.7201e-06	0.000900533	3.73583e-05	0.000654033	0.00145748	1.77913e-05	8.10845e-06	1.9507e-05	0.000651444	5.27087e-05	0.000141603	0.000574691	0.000350965	0.00958186	6.21396e-06	0.000259401	0.000575219	6.47934e-05	8.77045e-05	3.39671e-05	4.23584e-05	0.000861999	1.19359e-05	6.27235e-05	5.0903e-06	3.05418e-05	1.95621e-05	0.000164266	0	1.05653e-05	4.48562e-05	2.97479e-05	1.03669e-05	0.000253323	8.30955e-05	5.86311e-06	0.019727	0	0
tara137_virus_meso	1.13289e-05	1.31944e-05	0	6.98983e-06	0	0	0	0.000158061	0.000317553	0	1.1655e-05	0	2.04992e-05	2.12495e-05	0	0	0	0	0	1.79517e-05	1.37118e-05	4.65261e-05	0.000125078	6.68896e-05	0	0	0	0	0	0	0.000199677	3.40556e-05	0	2.38275e-05	0	2.32045e-05	0	9.54381e-06	0	0	0	1.63232e-05	8.53279e-06	0	1.60927e-05	2.89547e-05	0.00016931	0	0
tara137_prot_meso	4.79412e-05	3.12679e-05	0.00056686	5.56092e-05	0.000807232	0.000133671	0.0189018	0.000386463	1.41454e-05	5.01678e-05	3.55114e-05	0.000415528	0.00206633	0.0222523	0.00632144	2.97449e-05	2.16901e-05	0.000107624	0.000474667	1.67129e-05	9.28402e-06	0.000101069	8.62006e-05	0.00924237	2.77039e-05	0.000315037	0.00700771	0.000220986	0.000278599	0.000474591	3.21899e-05	0.00103763	9.97765e-05	0.000194943	2.12759e-06	2.7495e-05	4.08817e-05	0.00205652	1.09288e-05	1.76639e-05	4.12467e-05	6.9076e-06	1.15548e-05	0.000453775	0.000245162	3.26746e-05	0.0730007	2.73901e-05	0
tara058_virus_dcm	1.44388e-05	0.000353143	0	8.90861e-06	0.000179203	4.85043e-05	6.62875e-06	0.00092891	0.00291295	0.00269565	0	4.28587e-05	0	0	6.00363e-06	0	0	0	1.22396e-05	1.71597e-05	0.0098214	0.00125514	0.00037576	1.82682e-05	0	0	0	0	0	0	0.000260549	0	9.39073e-06	0.000526385	0	0	0	6.08184e-06	0	0	0	5.20102e-06	0	0	3.5893e-05	0.0185438	0	1.5864e-05	0
tara125_virus_epi	1.75328e-05	6.80661e-06	0	0	0	0	0	2.71798e-05	0.0126484	4.6331e-06	0	8.67378e-06	0	0	0	0	0	0	0	0	0	1.6001e-05	0.000258098	1.47885e-05	5.27693e-06	0	7.71284e-06	0	0	0	0	1.31763e-05	0	0.000139309	0	0	0	5.41573e-05	0	0	0	4.21035e-06	0	0	0	0	0	0	0
tara025_bact_dcm	0.00894717	0.00129089	0.00304615	0.000163609	5.52467e-05	0.00718403	0.000397622	0.00933648	0.00036306	0.00040985	0.00177029	0.000229338	6.38607e-05	4.65176e-05	0.000899517	3.40294e-05	1.75319e-05	2.91998e-05	8.24746e-05	3.92984e-05	0.000182409	0.000501421	0.00281484	0.000873749	0.000471971	0.0973426	7.04945e-05	0.01657	0.000317999	0.0303012	0.000714116	0.00100502	1.54991	0.0411753	0.162694	0.025811	0.00195216	0.132851	0.156891	0.00044182	0.000231277	4.39796e-05	3.59217e-05	0.000278378	0.00342397	0.00388276	1.3305e-05	0.0509541	0.000484057
tara004_bact_surface	0.004092	0.00438794	0.003516	0.00422175	0.00182109	0.0375206	1.00416e-05	0.00789762	0.000935781	0.000367024	0.0739161	0.000112265	1.97888e-05	1.1966e-05	8.03357e-05	4.52358e-05	5.15408e-06	0.000137944	0.0150446	0.0160934	0.000641976	0.00603965	0.000143743	0.00163428	3.94986e-05	0.000587215	5.29207e-05	0.000671323	2.78744e-06	0.0284904	0.0119525	0.00119447	0.067102	0.0474897	0.0624414	0.0459358	0.0188344	0.0153628	0.000578745	0.000888643	0.000167511	1.96969e-05	5.4914e-06	0.000352238	0.00574278	0.00395046	3.63206e-06	0.0661828	6.28987e-05
tara123_virus_surface	2.14479e-05	0	0	0	0	4.20292e-05	0	0.000432238	0.00468825	3.40061e-05	7.3551e-06	1.5916e-05	0	0	0	0	0	0	0	5.66437e-06	0	0.000753602	0.00311221	2.41211e-05	0	0	0	0	0	0	1.20009e-05	1.07457e-05	0	2.50613e-05	0	0	0	0.0012166	0	0	0	0	0	9.39858e-06	0	3.0454e-05	0	0	0
tara152_bact_surface	0.0135301	0.00241128	0.00015551	0.0137655	0.000157416	0.0252109	0.000158244	0.00205063	0.000156846	0.00316549	0.024102	0.000494959	0.000425248	0.000176325	0.000349926	0.000102417	8.70241e-05	0.00758641	0.000110045	0.000659684	0.00137076	0.000815031	0.00024182	0.000611679	0.000284954	0.0204648	0.00326401	0.0012416	0.000506586	1.89971	0.0431562	0.0460738	0.177287	0.0143188	2.11682	4.56595	0.00235717	0.702101	0.00485083	0.000717172	0.00233927	2.57996e-05	3.03446e-05	0.000503153	0.0747813	0.00331219	4.23703e-05	0.610536	0.000763286
tara142_bact_dcm	0.0241039	0.216992	0.652287	0.000359381	0.0128666	0.701577	0.000315239	0.00429459	0.14918	0.0137871	0.0637411	0.141832	0.00109895	0.000131016	0.000476506	1.46907e-05	4.0172e-05	7.04698e-05	0.000598127	0.0180169	0.249073	0.00715531	0.15173	0.00362086	0.00725611	0.00753467	0.000324981	0.0019635	0.000579357	0.0969789	0.000317966	0.000398593	0.0736193	0.0185904	0.00727939	0.000572279	0.00314308	0.00346078	0.00298025	0.00036454	0.011114	0.000453743	0.000219356	0.113269	0.00768374	0.370271	4.95408e-05	0.00534085	0.869989
tara122_prot_meso	2.57925e-06	0	1.62913e-05	0	0	6.49838e-06	5.32854e-05	0	0	0	0	6.69901e-06	7.00059e-06	5.07978e-05	3.21735e-06	0	0	0	1.0932e-06	0	0	0	0	4.7862e-05	2.32887e-06	1.37574e-06	1.02117e-05	0	0	5.45581e-06	3.24718e-06	6.78428e-06	1.6775e-05	2.71241e-06	2.86162e-06	0.00028132	1.09973e-05	0.00719538	0	0	0	0	0	1.69537e-06	5.49575e-06	0	3.98318e-05	0	0
tara123_girus_epi	0.00114319	0.00126746	0.0133355	1.95927e-05	0.00017487	0.00708815	0.00224353	0.00441986	0.00422771	0.000204116	0.0011346	0.00254563	0.00040843	0.00221188	0.00113981	7.1887e-05	3.03358e-06	0.000125527	0.000101127	0.000306675	0.000445633	0.000229106	0.000881233	0.00171133	0.0205854	0.00540177	0.00684576	0.0229328	0.000287438	0.00820752	4.82624e-05	0.000668212	0.0155579	0.00133578	6.85589e-05	3.07636e-05	0.000174429	0.000601549	3.21421e-05	1.4117e-05	0.000453111	6.30669e-05	0.0116298	0.142598	0.000463275	0.00237268	0.00038907	3.48896e-05	0.000317943
tara152_prot_dcm	0.000457624	9.39405e-05	6.17691e-05	0.000376467	1.5993e-05	0.000619833	3.76056e-05	0.000537087	1.29476e-05	0.000265049	0.000779073	0.00363658	1.81491e-05	6.66307e-06	1.77247e-05	9.0754e-06	2.36351e-06	0.000219623	0.000535653	2.48339e-05	6.77807e-05	5.69253e-05	0.000264982	0.00925261	1.13205e-05	0.00146677	0.000142298	9.44321e-05	2.87603e-05	0.0722522	0.00138377	0.00246236	0.0056683	0.000388515	0.0466252	0.168924	6.11788e-05	0.0214023	0.00019088	2.91468e-05	9.88797e-05	2.01724e-05	2.07751e-05	3.57114e-05	0.00245626	0.000136722	5.41304e-06	0.0161665	1.69667e-05
tara102_prot_dcm	0.000677104	0.000356984	0.000278598	0.00312469	0.000145254	0.000385229	5.88368e-06	0.0941114	3.93896e-05	9.65191e-05	6.97695e-05	0.000473932	1.64261e-05	1.00161e-05	9.01458e-05	0	7.54985e-07	3.67803e-05	0.000262091	4.35775e-05	2.52062e-05	3.91091e-05	0.000151181	0.00441133	5.68945e-05	0.000104246	2.8189e-06	0.00112334	0.000124127	0.000752272	0.00163184	0.000612797	0.00218452	4.49249e-05	9.89397e-05	0.00282136	0.000588175	0.000258216	0.000818634	4.462e-05	3.65453e-05	1.61575e-05	2.41319e-06	4.91398e-06	0.00428612	9.78106e-05	0	0.00454459	1.35494e-05
tara076_girus_dcm	0.00515353	0.00618555	0.27636	6.56876e-05	0.000851081	0.115855	0.000632347	0.00266305	0.00409514	0.00854205	0.114898	0.00498387	0.000385285	0.000516916	0.000709205	2.40826e-05	9.40775e-06	0.000179176	0.00113751	0.00124506	0.00366707	0.00278736	0.00265347	6.45439e-05	0.00557649	0.00540536	0.00178703	0.00860639	9.66705e-05	0.142517	0.00145669	0.00034171	0.0186161	0.0344916	0.00231071	6.70101e-05	0.000136338	0.000894085	0.000179676	3.35645e-05	0.000790419	0.000192547	1.33646e-05	0.00206003	0.00630529	0.109943	0.000945823	0.00340927	0.211609
tara009_girus_surface	0.000683671	0.00384269	0.000334808	0.00103225	0.000361339	0.168101	3.59498e-05	5.60271e-05	0.00171619	0.000225629	0.0136704	0.00364746	2.72484e-06	0	1.00183e-05	1.1679e-05	0	3.84156e-06	0.00169267	0.00220725	0.0158496	0.0138336	0.000824171	0.0223564	5.4388e-06	0.00034699	1.78862e-05	3.06238e-05	0	0.000508062	0.00239635	0.000591881	0.000895173	0.00226775	0.0305161	0.00525744	0.282733	0.000568335	3.80064e-05	0.000109978	2.94455e-06	2.27824e-05	1.81474e-05	1.78169e-05	0.000590395	0.000777455	0	0.000488084	2.44543e-05
tara109_virus_surface	2.42762e-05	0.00031101	0	3.99419e-05	0.000100433	5.43674e-05	0	0.000112901	0.00123559	0.000102641	0	0.000114094	0	0	0	0	0	0	0	0	0.00121447	0.000371101	0.000446708	4.77783e-05	0	8.63237e-06	0	0	0	0	0.000584088	0	0	0.000102118	0	0	0	7.4987e-05	0	0	0	0	0	0	0	0.00106857	0	0	0
tara146_bact_surface	0.128304	0.134415	0.195401	0.000548433	0.00395003	0.219244	0.000608119	0.00674462	0.0145438	0.041389	1.19695	0.0387428	0.000910636	0.000657916	0.000445689	5.06895e-06	5.54445e-05	0.000364959	0.000140357	0.000289989	0.0864607	0.00129587	0.0175127	0.00135066	0.00862591	0.0113625	0.00195514	0.00293889	0.000603044	0.127585	0.0032932	0.00104786	0.0505707	0.0192911	0.00621689	0.000473016	0.00128499	0.00422497	0.000310403	0.000321086	0.00580853	0.000428484	8.2046e-05	0.0361617	0.123626	0.0209922	0.000310401	0.00482564	0.600722
tara046_virus_surface	1.91267e-05	2.22762e-05	0	0	0	0.00352585	0	5.93014e-05	0.00389399	0.00315388	1.96773e-05	3.54836e-05	0	0	0	0	0	0	2.43202e-05	6.06162e-05	8.10241e-05	0.000706954	0.00111619	2.41994e-05	0	0	0	0	0	0	0.000168558	0	0	0.000160913	0	9.79413e-06	0	0.000193355	0	0	0	6.88966e-06	0	0	0	0.00989099	0	0	0
tara034_girus_surface	0.00293489	0.00614362	0.175094	0.00028833	0.0188756	0.0278501	2.27545e-05	0.000334782	0.0108663	0.0121329	5.09907e-05	0.00445303	0	2.98821e-05	2.94409e-05	0	0	3.01045e-06	0.000192068	0.0015287	0.00346651	0.000678505	0.00242897	0.0205088	0.00035802	7.55333e-05	9.3444e-06	3.1998e-05	0	0.000116074	0.00208888	5.32119e-06	0.000147362	0.000315218	0	1.45028e-05	0.000374854	1.78946e-05	8.07047e-05	8.85137e-05	0.000311514	3.5707e-05	0.000314647	0.00415612	0.000186072	0.0009169	1.05819e-05	6.22355e-05	0.000528199
tara102_virus_dcm	2.6616e-05	2.06659e-05	1.12076e-05	0.00104553	9.17608e-06	0	0	0.000742697	0.000229053	4.22003e-05	0	0.000125091	0	0	0	0	0	0	0	0	0	1.21454e-05	0.000776626	7.48335e-06	0	0	0	0	0	0	0.0649024	5.33401e-05	0	3.11001e-05	0	0	0	7.47406e-06	7.22314e-06	0	0	0	0	2.33266e-05	0	1.51169e-05	0	0	0
tara068_virus_surface	4.92011e-06	0	0	0	0	2.7547e-06	3.01173e-06	4.83062e-05	4.11319e-05	2.60032e-06	0	0	1.48379e-06	0	0	1.27194e-06	0	0	0	1.2994e-06	0	1.34708e-05	0.0002729	1.38334e-06	0	0	0	0	0	3.46911e-06	3.44124e-05	0	0	0.00289406	0	0	0	1.38162e-05	0	0	3.20687e-06	4.72609e-06	1.23526e-06	0	0	1.39722e-05	0	0	0
tara046_girus_surface	1.23761e-05	7.207e-05	0	7.63595e-06	2.56005e-05	9.35439e-05	0	0.000220636	6.84685e-05	7.84902e-05	0	4.592e-06	0	0	0	0	0	0	0.000535045	0.000201014	1.49793e-05	0.000732753	0.00076616	0.000307949	0	0	0	0	0	0	0.000327201	0	0	4.77217e-05	0	0	0	2.6065e-05	0	0	0	0	0	0	0	0.0180667	0	6.79884e-06	0
tara124_virus_epi	0	0	2.44798e-05	5.97814e-06	0	3.25489e-05	0	0.000240327	0.0037594	1.53624e-05	0	3.59505e-05	0	0	0	0	0	0	0	0	0	0.000152536	0.00192555	1.63452e-05	0	0	0	0	0	0	8.1322e-06	0	0	0.000169823	0	0	0	0	0	0	0	0	0	0	0	3.30186e-05	0	0	0
tara041_girus_surface	0.000141008	0.00237218	0.00164275	2.90004e-05	0.0210821	0.00251319	0	0.000170018	0.000312041	0.00438449	0	0.000348797	0	0	0	0	1.10758e-05	0	0.00799532	0.00909903	0.00758524	0.0230139	0.00166803	0.0486719	1.41467e-05	0.000467985	0	1.7701e-05	0	0.000364552	0.000933645	0.000223716	0.000978234	2.19686e-05	0.000382422	0.000369051	0.000256076	0.00023758	1.27558e-05	8.24674e-05	0	0	0	0	2.22559e-05	0.0274033	0	3.44281e-05	4.77054e-05
tara112_bact_dcm	0.0034406	0.000965878	0.148722	0.000130126	0.000290227	0.0724688	0.000316732	0.00364909	0.0021134	0.0283087	0.019605	0.00235556	0.000163322	0.000226291	0.000573725	2.91096e-05	3.2851e-05	9.11904e-06	0.000721186	0.000988433	0.000181714	0.00102519	0.000455273	0.0027091	0.0328767	0.00279326	0.000214649	0.00409108	4.37331e-05	0.0350127	0.000291022	0.000728021	0.00977616	0.0483745	0.000696031	4.94223e-05	0.000124471	0.00112626	0.00069556	0.000178746	0.000186975	0.000105586	5.92325e-05	0.00106909	0.00908544	0.143263	8.19152e-05	0.00691433	0.0558398
tara145_bact_surface	0.118506	0.0146797	0.00153541	0.0100884	0.000398117	0.0475523	0.000240104	0.0108675	0.00124222	0.00446618	0.239194	0.0013506	0.000959588	0.000478717	0.00072371	0.000180092	3.99295e-05	0.0103283	0.000234082	0.000311605	0.00879618	0.000614289	0.00065661	0.00252329	0.000698894	0.0863163	0.00329921	0.00285745	0.00726223	0.0445496	0.0308198	0.00676976	0.136021	0.00317384	0.372737	9.24865	0.00268482	0.161489	0.0582267	0.00426825	0.00972536	9.64553e-05	0.000195381	0.0138855	0.0382052	0.00195513	0.000327236	0.0256509	0.00299591
tara042_virus_surface	2.23145e-05	5.19778e-05	1.87926e-05	0	3.84654e-05	6.24676e-05	0	0.000219086	0.000137167	0.00014152	7.65228e-06	6.07165e-05	0	0	0	0	0	0	1.26105e-05	1.17865e-05	0.00104431	0.000376751	0.00145473	1.88218e-05	0	0	0	0	0	0	8.11577e-05	0	0	8.34363e-05	0	0	0	5.01291e-05	0	0	0	0	0	9.77833e-06	0	0.0230093	0	1.63447e-05	0
tara038_prot_dcm	0.031983	0.0088901	0.0706126	0.00231464	0.00154645	0.0214602	0	0.00040372	0.00790762	0.000361297	0.000348762	0.00351026	6.0935e-06	2.10551e-06	2.80047e-05	0	0	1.52725e-05	2.85466e-05	0.000946296	0.00391559	0.00149827	0.00128006	2.27238e-05	4.45965e-05	3.59244e-05	0	7.60927e-05	6.86662e-06	0.000964022	0.00236478	6.74882e-06	0.000210261	0.000467469	7.4725e-06	8.27723e-05	0.00016592	1.32391e-05	0.000129774	1.1817e-05	0.000173401	2.26435e-05	6.08742e-05	0.000652256	0.000384287	0.00051068	0	0.000241732	9.11444e-05
tara100_prot_dcm	3.43004e-05	3.34704e-05	0.000259396	0.000253194	3.67544e-06	5.12546e-05	2.69545e-06	0.00707255	3.87499e-06	9.06401e-06	5.78593e-05	0.000182073	1.39787e-07	7.24515e-07	5.13949e-06	7.1897e-07	0	1.31384e-06	9.23363e-05	2.57072e-06	5.61015e-07	4.86477e-06	8.35867e-05	0.00177513	2.09262e-06	0.000119332	8.15625e-07	0.000131268	1.4177e-06	0.000103766	0.00027401	8.24416e-05	0.00171353	4.25705e-05	8.22822e-06	2.34188e-05	1.82261e-05	0.000244573	9.81171e-06	3.55799e-06	1.05741e-06	3.3393e-07	3.49117e-07	6.0935e-07	0.000211685	4.04107e-05	1.5394e-07	0.000254975	1.33293e-05
tara100_prot_meso	2.93712e-05	9.77359e-06	0.000124561	2.07106e-05	0	2.46667e-05	0.00028124	0.00209122	9.28518e-06	0.000214548	2.80584e-05	0.00338144	8.35151e-05	0.00136941	0.00183362	9.43702e-05	0	0.000438857	0.00080206	3.32439e-06	2.53922e-06	2.58478e-05	0.000246517	0.0190865	4.92514e-05	0.000532649	0.00713774	0.0520453	0.00932984	8.43163e-05	2.99339e-05	0.00391009	0.00125258	7.50125e-05	2.32762e-06	8.16456e-05	1.49084e-06	0.000427704	1.02482e-05	2.89869e-05	5.12779e-05	1.20913e-05	9.48087e-06	6.06758e-05	0.000117715	1.0724e-05	0.00828991	2.76602e-05	0
tara023_prot_surface	0.00100904	0.000535751	0.000121844	2.97552e-05	9.0166e-05	0.00280552	0.000279309	0.000425566	6.15699e-05	0.000185277	3.8165e-05	0.00319473	0	3.47913e-06	6.32422e-05	1.87011e-05	1.31124e-06	1.41954e-05	0.00327204	6.61319e-05	8.30651e-05	0.000848095	0.000724072	0.0284885	2.51219e-05	0.00246942	1.71353e-05	0.000373014	1.41829e-05	0.000574794	0.000308245	0.00141905	0.0488361	0.00123409	0.00334412	0.00427224	0.0133392	0.00869736	0.022886	0.000131802	5.44037e-06	1.60354e-05	3.91176e-05	1.46305e-05	0.000465046	0.000330269	1.84805e-06	0.00384763	3.20039e-05
tara133_bact_dcm	0.00349318	0.00036312	0.0001762	0.00191734	5.09157e-05	0.00219293	5.08512e-05	0.254541	0.000431218	0.000208141	0.000757576	0.000651476	1.85577e-05	9.61849e-06	0.000794887	6.36326e-05	8.84521e-05	0.00236167	0.000413828	0.00475195	0.000439426	0.000659875	0.000977033	0.00140141	0.000187059	0.0134155	7.03823e-05	0.00829629	0.000451705	0.00094803	0.132324	0.0360653	0.4053	0.00145244	0.142498	0.80556	0.00129874	0.269113	0.00784553	0.00513782	0.000126341	1.47773e-05	2.62639e-05	7.81994e-05	0.000224356	0.00174401	1.63493e-05	0.101595	0.00139484
tara068_bact_meso	3.75098e-05	1.37957e-05	0.000119708	3.04517e-05	2.65442e-05	0.000447657	0.051455	0.000238716	2.03876e-05	6.88631e-05	0.000454952	0.000175801	0.0112275	0.848109	0.0885884	0.000312345	0.000429848	0.00955209	4.51848e-05	1.09491e-05	4.7789e-06	0.000164858	7.1617e-05	0.000809285	0.000372554	0.00244088	0.580938	0.0040839	0.0321927	0.00183533	0.00011433	0.00117357	0.001171	0.00051211	0.000146752	0.00105742	0.000108024	0.00201571	6.5899e-05	0.000114305	0.00250725	7.53799e-05	3.86606e-05	0.00274585	0.00010937	0.000112688	0.236057	0.00020823	1.00186e-05
tara093_prot_surface	0.00136516	6.26581e-05	3.39811e-05	0.00264346	2.29528e-05	0.000133852	2.65513e-05	0.000832968	1.48817e-06	5.97099e-05	8.3022e-06	0.00146019	1.21684e-06	3.78415e-06	1.00664e-05	5.21555e-06	9.50799e-07	0.000248754	0.000390494	1.49188e-05	1.62788e-06	0.000142694	0.000117735	0.00720497	2.42884e-06	0.000165718	2.04126e-05	3.49494e-05	7.19898e-06	4.62311e-05	0.00464184	0.00105475	0.000103221	0.000141913	0.000434238	0.202503	0.00250365	0.00249612	1.64252e-06	0.000127429	5.91733e-06	3.39135e-06	5.57164e-06	1.06088e-05	3.48675e-05	1.14585e-05	4.69016e-06	0.000291853	3.54922e-05
tara038_girus_surface	0.0181359	0.00747366	0.0339003	0.0375089	0.0107932	0.00810142	0	0.000195695	0.0120975	0.00441998	5.41126e-05	0.00215457	0	0	8.74814e-06	0	0	3.57814e-05	0.000133761	0.00355893	0.00290298	0.000720046	0.00087108	0.000452529	9.49848e-06	0	2.77662e-05	1.1885e-05	1.60875e-05	4.45038e-05	0.00372594	7.90576e-06	8.21018e-05	8.85021e-05	0	0	0.00136054	8.86211e-06	1.71292e-05	0.000311462	2.05698e-05	1.51573e-05	1.58466e-05	1.38293e-05	6.72445e-05	0.000600466	0	6.93481e-05	0.0001388
tara128_prot_dcm	0.000684807	0.00137864	0.0543625	3.14485e-05	0.000117219	0.00214788	6.66222e-05	6.04242e-05	0.00141325	0.00159396	1.4806e-05	0.00433999	4.88274e-06	1.68715e-06	1.04721e-05	3.72054e-06	3.39128e-06	3.05948e-06	0.000447832	1.42532e-05	0.000564662	0.00031071	0.00188119	0.00687681	0.000349773	0.000261635	1.26621e-05	5.08111e-05	1.83408e-06	7.54716e-05	3.37208e-05	0.00131411	6.08409e-05	0.000199274	1.5302e-05	1.84238e-05	4.21868e-05	2.17223e-05	1.65991e-05	3.94541e-05	2.11058e-05	1.29602e-05	1.12914e-05	0.00058099	0.000448479	0.000388264	5.3771e-06	3.88718e-05	3.95602e-05
tara110_prot_meso	5.98177e-05	4.80467e-05	0.00114129	0.000262168	0.000315739	6.06303e-05	0.00389013	0.00167236	1.82583e-05	0.000171697	1.48544e-05	0.00157199	0.000571048	0.0126515	0.000852515	6.3989e-05	4.37447e-06	0.000135057	0.00103337	7.19074e-05	1.49793e-05	4.23557e-05	0.000104107	0.0177688	5.02861e-05	0.000642519	0.00831081	0.000340236	0.00136271	9.3807e-05	0.000230253	0.0015083	0.000123421	4.33834e-05	1.14425e-05	0.000164772	0.000403092	0.000349271	1.34346e-05	1.08571e-05	6.04994e-05	1.78321e-05	1.39823e-05	0.00018168	9.52264e-05	1.75729e-05	0.0372489	1.13314e-05	0
tara098_prot_dcm	9.1348e-05	0	0.00186282	4.6009e-06	5.78441e-06	0.000101767	1.02704e-05	4.33501e-05	3.43787e-05	3.39917e-05	8.8224e-05	0.0158539	1.68664e-06	0	2.48049e-05	1.44583e-06	0	0	0.000286035	3.98801e-05	0	1.14843e-05	0.00292712	0.00799906	5.04982e-05	0.000260523	9.84119e-06	5.89734e-05	2.85095e-06	9.85843e-06	1.56468e-06	0.000197544	0.000358892	0.000282311	0	2.29108e-05	0	2.1987e-05	3.03555e-06	2.45314e-06	3.64528e-06	9.40134e-06	4.21239e-06	2.45077e-06	5.29633e-05	8.1e-05	1.11444e-05	0.000112654	0
tara068_girus_meso	0.000193248	0.000108981	0.000331492	0.000684019	0	0.000676514	0.0596379	0.000406796	7.35248e-05	0.000354778	0.00731835	3.32096e-05	0.0139263	1.06884	0.119001	0.000585301	0.000570893	0.0136928	3.44873e-06	6.44675e-06	5.90894e-05	0.000130881	4.65218e-05	0	0.000470201	0.00577441	0.713553	0.00503994	0.0401175	0.00487943	0.00104658	0.000721565	0.00979022	0.00090132	0.00171749	0.00091456	0.000174911	0.0153716	0.00100693	8.83335e-05	0.00309456	0.000112842	5.8221e-05	0.00331599	0.00257461	0.000428055	0.286561	0.0026775	0.000576023
tara123_prot_surface	0.000101635	0.00109214	0.0184569	7.69063e-05	0.000563277	0.00308812	0.000164631	8.02654e-05	0.00099725	0.000244758	3.55114e-05	0.0116113	2.60243e-06	2.69769e-06	7.01674e-05	2.97449e-06	4.74471e-06	3.26132e-06	0.00634461	0.000986818	0.000221656	0.000231015	0.00571646	0.160634	2.68382e-05	0.00111081	3.16347e-05	6.1746e-05	0	0.000237296	0.000111055	0.00173083	4.61466e-05	9.67992e-05	2.97862e-05	6.57915e-05	0.000240521	0.000899019	6.245e-06	3.97438e-05	3.7497e-05	1.4506e-05	9.0272e-05	0.000628983	0.000180467	0.000185428	5.73184e-06	3.37109e-05	0.00020047
tara149_prot_meso	0.000145644	1.62842e-05	0.000116279	5.75113e-06	2.41017e-06	5.87116e-05	0.00132338	5.41876e-05	1.97677e-05	6.18871e-05	0.000644898	0.000549907	0.00014231	0.00301267	0.000238359	3.61457e-06	5.76572e-06	4.65667e-05	0.000279516	3.6926e-05	8.46138e-06	3.34958e-05	5.78882e-05	0.00298667	5.89146e-05	0.000269721	0.00528195	2.89602e-05	6.05827e-05	0.000102281	5.67195e-05	0.000490357	3.94054e-05	5.71809e-05	1.03417e-05	0.000100235	4.96791e-06	0.000126622	3.79443e-06	2.29982e-06	1.70872e-05	3.35762e-06	5.26549e-06	6.12693e-05	0.000102616	4.06985e-05	0.00160898	0.000279075	0.000151369
tara096_bact_surface	0.000191419	0.000689291	0.000202332	8.79754e-05	0.00727675	0.150369	1.79345e-05	3.02799e-06	3.31385e-05	5.26478e-05	0.0138855	0.00156252	1.76717e-06	1.83185e-06	1.13703e-05	1.0604e-05	8.28481e-06	4.98282e-06	0.00113585	0.000648428	9.69281e-05	0.00472079	0.000117068	0.00602995	3.52729e-06	0.000379229	5.15553e-06	4.41351e-05	2.98707e-06	1.2395e-05	5.40996e-05	0.000251013	6.60589e-05	0.00421911	0.00322463	2.00039e-05	5.69091e-05	6.91103e-05	9.54144e-06	7.96784e-05	0	4.22152e-06	5.88468e-06	2.56778e-06	4.30063e-05	0.000116485	0	0.0016868	0.000130842
tara056_bact_meso	0.000982402	0.0125463	0.0814146	4.50151e-05	0.0166836	0.0634317	0.0799114	0.000291964	0.00477225	0.0126964	0.000715682	0.00504142	0.00813743	0.0571279	0.00352183	2.36863e-05	3.35847e-05	0.000390998	0.00220778	0.0102463	0.0348579	0.00960332	0.0171433	0.0241692	0.00101113	0.000237112	0.0131643	0.00014377	0.000563063	0.000751899	0.00036029	0.000229522	0.000346505	0.000839818	7.34165e-05	2.78027e-05	0.000184476	3.28756e-05	6.35436e-05	4.24213e-05	7.29896e-05	2.07801e-05	0.00014952	0.0012491	0.000414554	0.0113184	0.0487996	0.000274037	0.0004133
tara082_virus_dcm	0	0	0	0	0	0	7.34927e-06	0	0	1.26907e-05	0	0	0	0	0	0	0	0	0	1.26833e-05	0	5.47861e-06	0	0	0	0	1.05632e-05	0	0	0	0.000141076	0	0	0	0	0	0	0	0	0	0	5.76635e-06	0	0	0	0	0	8.79415e-06	0
tara056_virus_meso	0	2.49796e-05	1.80628e-05	8.82212e-06	7.39432e-06	0	0.000157545	2.21661e-05	0.000131841	3.40061e-05	7.3551e-06	1.5916e-05	1.94045e-05	0.000120689	1.18907e-05	0	1.0108e-05	6.07936e-06	6.06039e-06	0.000124616	0.000302857	2.93611e-05	6.20187e-05	9.64844e-05	0	3.05066e-05	2.83054e-05	8.07715e-06	0	0	0	0	0	5.01225e-06	0	0	1.01609e-05	0	0	0	0	4.12042e-05	5.38477e-06	1.87972e-05	0	0.000286268	0.000170954	0	0
tara045_bact_surface	0.00322989	0.0143648	0.0110296	0.000388105	0.0454826	0.351723	5.18772e-06	9.92654e-05	0.000398705	0.000255307	4.45633e-05	0.00293349	6.81558e-06	1.76626e-06	2.19263e-05	2.92124e-06	9.31953e-06	0	0.361465	0.333758	0.0102325	0.165883	0.00350066	0.29696	1.7005e-06	2.20998e-05	1.24273e-05	8.51096e-05	2.88012e-06	4.38209e-05	0.000738179	5.37835e-05	0.000120038	0.00226574	8.35799e-06	1.15726e-05	0.00210385	0.00178806	1.37997e-05	0.000405192	2.76193e-05	8.14073e-06	3.26254e-05	1.23792e-05	0.000184593	0.0161042	9.38204e-06	0.00139879	0.000108954
tara125_prot_epi	0.000821588	1.33311e-05	0.000234566	8.63166e-06	3.94619e-06	7.04945e-05	0.000136628	7.88637e-05	0.000773027	0.000169384	5.23368e-06	0.00148645	4.71764e-05	0.00015983	3.70172e-05	8.87724e-06	8.99071e-07	4.3259e-06	0.00058433	0.00011588	3.69437e-05	6.96418e-05	0.000334992	0.0105805	0.000165362	0.000784189	0.000508568	0.000534515	1.94495e-06	6.72553e-05	8.53951e-06	0.00139259	0.000435088	6.24151e-05	8.46625e-06	7.0335e-05	9.03776e-06	0.000441422	1.03544e-06	5.02069e-06	6.21712e-06	1.64924e-05	0.000312279	0.00500747	4.69718e-05	1.95032e-05	0.00018627	0	3.87246e-06
tara122_girus_meso	0.000107055	0.00153582	0.014454	1.41981e-05	0.000108654	0.0115056	0.0780667	8.99593e-05	0.000307017	5.47285e-05	9.98435e-05	0.000366031	0.00588285	0.0830456	0.00361515	4.42294e-05	6.36557e-05	0.000285011	8.8205e-05	0.000223543	0.000789545	0.00116078	0.000404768	0.00105658	0.000476086	0.000260426	0.025262	0.00031085	0.000543172	0.000445491	1.51153e-05	0.000382721	0.000330564	0.000968693	4.8842e-05	1.53699e-05	9.88272e-05	0.00052089	2.19933e-05	2.1065e-05	0.000159444	1.80198e-05	2.26072e-05	0.00144156	0.000280693	0.000104843	0.103222	4.72685e-05	6.09281e-06
tara109_prot_surface	0.00041409	0.00220058	0.0750388	0.000552759	0.0628854	0.00768689	3.70647e-05	0.00033106	0.00282494	0.000364405	2.47836e-05	0.00213409	1.76717e-06	3.6637e-06	1.89504e-05	1.00991e-06	3.68214e-06	6.09011e-06	0.00108397	0.000638111	0.00192832	0.000523195	0.000633093	0.0209933	1.41091e-05	0.000263238	1.11703e-05	9.19481e-05	0	1.44608e-05	0.000595096	0.000887598	0.00017531	0.000212256	7.22364e-06	2.86723e-05	0.000554286	0.000486515	2.54438e-05	0.000157215	3.05546e-05	7.97398e-06	3.92312e-06	2.48219e-05	7.72264e-05	0.00295593	4.54088e-06	0.000107303	0.000101766
tara009_girus_dcm	0.00587331	0.00146375	0.000840787	0.040873	0.000378977	0.00894641	0.000170658	0.0316012	0.000786049	0.00138646	0.0149894	0.00157761	0.000760711	0.000227436	0.00245978	6.31507e-05	0.000207724	0.000994954	0.000418647	0.00489605	0.00153615	0.000710007	0.000273609	0.00059275	0.000872673	1.20335	0.00103956	0.047525	0.0149482	1.43865	0.0286337	0.566941	4.28423	0.00966503	1.13525	1.04277	0.00528695	1.41819	0.320056	0.00209055	0.00505171	0.000492246	0.000179988	0.00376285	0.00501011	0.00794144	7.58367e-05	0.296842	0.00264459
tara094_bact_surface	0.00129826	0.0177586	5.86451e-05	0.00020544	0.000250008	0.034066	4.40956e-06	8.43756e-05	2.36167e-06	7.61441e-06	0.000329381	0.000118793	1.44831e-06	1.50132e-06	1.33124e-06	1.24153e-06	0	1.36125e-06	4.3424e-05	0.000589772	0.000176316	0.00484528	0.000114882	0.000174183	1.44542e-06	1.36617e-05	6.33794e-06	7.23432e-06	0	3.38616e-06	0.000245875	1.32336e-05	0.00124729	0.00608628	0.000257531	6.39386e-05	0.000229791	0.000341191	1.30331e-06	4.10768e-05	0	6.91962e-06	1.20572e-06	1.05223e-05	0.00343938	0.000353227	0	0.000256789	9.74849e-06
tara030_prot_dcm	0.00158165	1.8119e-05	0.000279506	1.91974e-05	0.000110845	0.00481533	0.000315846	7.77113e-05	2.67766e-05	0.000342589	4.0902e-05	0.0115075	3.12781e-06	4.86343e-06	1.43749e-05	9.38431e-06	1.22198e-06	4.40968e-06	0.00337167	4.10867e-06	1.04609e-05	0.00128966	0.00234469	0.0317441	9.3647e-06	0.000739446	4.56252e-06	8.78817e-05	0	5.48462e-05	2.03114e-05	0.00443112	0.00402928	0.00562314	2.87674e-05	0.000113299	5.77335e-05	3.93178e-05	0.000602335	2.50209e-05	0	1.12078e-05	4.29644e-05	9.08971e-06	0.00018907	0.000187028	0	0.000136743	0
tara056_virus_surface	2.62992e-05	7.65744e-05	3.32226e-05	0	2.72005e-05	4.96952e-05	6.0369e-06	0.000356735	0.00315725	0.000114669	0	3.4153e-05	0	6.16614e-06	0	0	0	0	0	3.64644e-05	0.0223214	0.000558036	0.00134292	3.32742e-05	0	7.0138e-06	8.67694e-06	0	0	6.95372e-06	0.000540791	0	0	0.000281179	0	0	0	0.00120746	0	0	0	4.73664e-06	0	0	9.33951e-06	0.0124742	6.55068e-06	7.22376e-06	0
tara102_prot_surface	0.00205574	0.000457906	0.00139943	0.000250195	0.000738517	0.000551799	0	0.0014422	1.12712e-05	2.79539e-06	6.6507e-06	2.79112e-05	0	0	5.86468e-06	0	4.15453e-07	5.99688e-06	3.48726e-06	1.39688e-05	1.35148e-05	3.74102e-05	2.68809e-05	5.40318e-05	0	0	0	2.85504e-05	0	6.21561e-06	0.000131699	2.20831e-06	2.90491e-05	2.59573e-05	1.95609e-06	3.55106e-05	0.0014358	1.48527e-06	0	1.81734e-05	1.14915e-06	0	0	0	3.33927e-05	1.65225e-05	0	3.55135e-05	3.57885e-06
tara039_bact_dcm	0.213362	0.29669	1.28796	0.00408771	0.362285	1.08843	7.40145e-05	0.00124963	0.00967605	0.0260884	0.00149498	0.0104003	9.85536e-05	2.24754e-05	0.000286256	3.3793e-06	9.24075e-06	0.000396453	0.00407036	0.0544109	0.133184	0.0160679	0.00797202	0.0329321	0.000143601	0.000211493	3.45024e-05	0.000435664	7.66299e-05	0.00439409	0.00266236	0.000150631	0.00215376	0.00428895	0.000113606	0.000133872	0.0013175	0.00638884	0.000170278	0.000292418	0.00119706	0.000105159	0.000101737	0.00226834	0.000957825	0.0123633	4.34128e-06	0.000385381	0.00137315
tara025_bact_surface	0.00292778	0.0039879	6.31011e-05	9.94177e-07	0.000331644	0.069827	5.91801e-06	0.000347212	7.01265e-05	9.96371e-05	8.45435e-05	7.29395e-05	0	1.66229e-05	1.20598e-05	3.74903e-06	0	4.11055e-06	5.60022e-05	0.000420019	0.000103363	0.00350176	0.000179172	0.00063335	1.01844e-05	7.73514e-05	1.27591e-05	0.000231197	2.46417e-06	0.000109068	0.000351624	7.50788e-05	0.0419402	0.00383864	0.00348071	0.000648534	0.000679013	0.00189634	0.000414548	5.30083e-06	0	1.04476e-05	3.6409e-06	1.69462e-05	0.00107464	0.00011943	3.21083e-06	0.00129237	4.90624e-06
tara076_virus_surface	2.94551e-05	0	2.7907e-05	0	0	6.18429e-06	1.35227e-05	4.56621e-05	9.77729e-05	1.16754e-05	7.57576e-06	0	6.66223e-06	6.90608e-06	0	0	0	0	0	5.83431e-06	0.000294118	9.57661e-05	0.001777	2.48447e-05	0	0	0	0	0	0	2.47219e-05	0	0	0.000237481	0	0	5.23286e-06	4.34243e-05	0	0	0	4.24403e-05	0	9.68054e-06	0	0.000878294	0.0269186	8.09061e-06	0
tara137_virus_dcm	1.02275e-05	0	0	0	0	0	0	0.00455036	0.00582413	0	2.10438e-05	7.58956e-06	0	0	0	0	0	0	8.66972e-06	0	0	2.10013e-05	0.000411343	0.00015528	0	9.81932e-05	0	0	0	9.7352e-05	0.00290997	1.53723e-05	2.66071e-05	0.000487581	0	0	0	0.000172319	0	6.72911e-06	0	0	0	0	8.71688e-05	4.35662e-05	0	2.24739e-05	0
tara146_prot_surface	1.08291e-05	5.0449e-06	7.38714e-05	1.33629e-06	1.12002e-05	2.0008e-05	1.78976e-05	3.35751e-06	4.79279e-06	0	5.12478e-05	0.00153005	3.91896e-06	1.62496e-05	1.80109e-06	1.67971e-06	0	0	7.34376e-06	1.20118e-05	0	1.48245e-06	1.5372e-05	0.000169894	5.86671e-06	6.23816e-05	2.28663e-05	2.4469e-06	0	1.83251e-05	3.63557e-05	4.88297e-06	1.12689e-05	0	2.40292e-06	0	0	0.000850241	3.52659e-06	0	0	2.0284e-05	8.15634e-06	1.13889e-05	0	8.67223e-05	8.63148e-06	0	3.07746e-05
tara150_prot_dcm	0.00179676	0.000339733	0.00243421	0.000945025	0.000262389	0.00247292	3.83869e-05	0.00166004	0.000250215	0.000886579	0.0168348	0.00236489	6.01749e-06	1.78221e-06	1.58031e-05	2.21072e-06	2.68677e-06	5.09019e-05	0.00057992	0.000143035	0.000226554	0.000192508	0.000319209	0.0126676	0.000122684	0.00141094	2.8841e-05	0.000187859	1.45307e-06	0.00454829	0.0033845	0.000696217	0.0144197	0.00179526	0.00226334	0.00103829	0.000105332	0.0162467	0.000596426	0.00010065	3.53004e-05	8.21426e-06	9.30349e-06	0.000282297	0.0418356	0.0013826	9.46678e-07	0.0186429	0.00869473
tara039_girus_surface	0.00323104	0.00511079	0.0289321	0.000241078	0.0255219	0.00969293	2.75972e-05	6.9891e-05	0.00756022	0.00680272	6.18429e-05	0.00168395	0	0	0	1.16551e-05	0	0	0.000191088	0.00295287	0.00389247	0.00172811	0.00265472	0.00406896	0	0	0	5.09355e-05	0	0	0.00170278	0	9.77402e-05	0.000126432	0	0	0.000331059	0	0	4.94384e-05	0	0	0	0.000217318	1.06737e-05	0.00225335	5.98919e-05	0	7.62637e-05
tara138_prot_surface	0.00215595	0.00197732	0.0458424	0.000204453	0.00493145	0.0119615	5.82225e-05	0.000279046	0.00157976	0.0111289	5.47138e-05	0.00453248	3.70124e-06	0	2.04123e-05	6.34558e-06	2.89201e-06	3.47874e-06	0.00158482	0.000437573	0.00154734	0.00322721	0.00112434	0.0330366	0.000147754	0.000573885	3.50934e-05	7.16399e-05	0	4.97577e-05	0.000120176	0.00129589	0.000133035	0.000487581	2.26943e-05	6.07508e-05	5.37822e-05	0.000866763	2.498e-05	4.44121e-05	3.99968e-06	1.47362e-05	2.1569e-05	1.88233e-05	8.13575e-05	0.0108236	0.000256787	0.000287666	3.32171e-05
tara030_prot_surface	0.0014933	1.5956e-05	0.00030503	1.5849e-05	0.000125755	0.00728884	0.000227998	0.000196453	6.4424e-05	0.000373342	6.34249e-05	0.0114055	0	3.21213e-06	1.2817e-05	1.32814e-05	3.63183e-06	5.82488e-06	0.00390936	1.22113e-05	8.29084e-06	0.0031039	0.00219593	0.0320194	1.08238e-05	0.000854966	1.58203e-05	6.77166e-05	2.6189e-06	5.25248e-05	4.02449e-05	0.00364603	0.00194244	0.00264975	1.32999e-05	0.00012803	5.23286e-05	6.78054e-05	0.000142212	2.36614e-05	3.34857e-06	7.40238e-06	3.9985e-05	1.12564e-05	0.000109468	8.75376e-05	1.70622e-06	0.000107248	1.7381e-06
tara078_bact_meso	0.000695298	0.000326042	0.000388238	0.000235618	0.000528724	0.009003	0.0248604	2.8303e-05	0.000240168	0.000241228	0.00260612	0.000510319	0.00591754	0.283704	0.0130268	0.000149855	0.000245224	0.00521769	0.000348222	0.000260374	5.15608e-05	0.000388438	5.27927e-05	0.00094066	0.000146991	0.0015435	0.144365	0.000220019	0.000597964	0.00055193	3.0647e-05	0.000788943	0.000379975	0.00183892	4.72641e-05	4.36284e-05	0.000183799	0.000817731	1.23868e-05	3.20328e-05	0.000205273	4.71316e-05	1.48971e-05	0.000944053	0.000553269	0.000852888	0.0663294	0.000904344	0.000171404
tara082_virus_surface	8.87201e-06	0	0	0	0	0	8.14617e-06	5.50146e-05	6.54437e-06	7.03339e-06	9.12742e-06	0	0	0	0	0	0	0	0	0	1.07381e-05	3.64361e-05	0	1.49667e-05	0	0	0	0	0	0	0.000536137	6.66751e-06	0	6.22003e-06	0	0	6.30465e-06	0.000321385	0	0	0	0	0	2.33266e-05	6.30136e-06	2.26754e-05	3.53579e-05	0	0
tara138_prot_dcm	0.000266413	4.00926e-05	0.000311023	1.61604e-05	3.40559e-05	0.000235682	4.67246e-05	0.0236408	7.83862e-05	0.000168487	9.39271e-05	0.00231574	1.01558e-05	9.82572e-06	0.00107102	8.12544e-06	4.23221e-06	1.01817e-05	0.000700344	1.30442e-05	9.96333e-06	3.02214e-05	0.000375343	0.0100477	0.000128384	0.0113393	4.24676e-05	0.0506608	0.000104144	0.00161304	0.000235536	0.00131771	0.0136942	0.000116998	9.13306e-06	5.28823e-05	1.48903e-05	0.00489911	0.000205324	2.51111e-05	2.34128e-05	2.42609e-05	1.63458e-05	8.06712e-05	0.0024487	0.000147912	0.000218462	0.00072684	0.000125324
tara062_virus_surface	1.82573e-05	0.000155933	3.07515e-05	0	2.51773e-05	5.11099e-05	0	0.000367938	0.00897823	0.00255219	0	3.61288e-05	0	0	0	0	0	0	0	0	0.0177075	0.000216609	0.000537526	3.07992e-05	0	0	0	6.87559e-06	0	0	0.000408626	0	0	0.000268798	0	0	0	5.12684e-06	0	0	0	0	0	0	0	0.0176436	0	0	0
tara007_girus_dcm	0.00887376	0.0054108	0.000569637	0.379986	0.000551957	0.0146443	0.000281089	0.0820763	0.000350933	0.000960927	0.0464207	0.00102536	6.73708e-05	0.000162952	0.000319946	2.24591e-05	5.26411e-05	0.00400329	0.00120636	0.0125372	0.000931322	0.0029534	0.000616607	0.000219834	0.000100855	0.0117302	0.00813488	0.00571613	0.00303042	0.234314	1.99817	0.00652892	0.206348	0.00377916	0.445996	3.96139	0.564546	0.237558	0.00815415	0.0265956	0.000760389	5.06661e-05	4.05068e-05	0.00110402	0.048364	0.00457122	0.000284402	0.182271	0.00610084
tara018_bact_dcm	0.00131393	0.000824	0.0376813	0.00149219	0.00049841	0.0288297	9.11453e-05	0.00563502	0.000832082	0.00563883	0.235602	0.000424569	5.22527e-05	4.23167e-05	0.00069492	3.4994e-05	1.02071e-05	0.000167287	0.00061504	0.00610171	0.000758013	0.00165293	0.000347293	0.000832724	0.000876747	0.0511163	0.000114331	0.00655362	9.10837e-05	0.0160364	0.00464141	0.000817898	1.37944	0.237615	0.420475	0.0156375	0.0108595	0.148135	0.0280335	0.00092268	6.17598e-05	2.73054e-05	1.08751e-05	0.00015897	0.00582749	0.0129637	8.99112e-06	0.0566799	0.00947969
tara102_virus_surface	1.79604e-05	2.09179e-05	0	2.77036e-05	4.64399e-05	0	8.24552e-06	0.000348034	2.64967e-05	4.2715e-05	0	0.00019992	0	0	0	0	0	0	0	0	0	3.68804e-05	0.00189796	0	0	0	0	0	0	0	0.0187826	1.34976e-05	0	0	0	0	2.55262e-05	3.02608e-05	0	0	0	6.46956e-06	0	1.18055e-05	0	2.29519e-05	8.94726e-06	0	0
tara078_bact_dcm	0.0683737	0.00778985	0.0933706	0.00867807	0.00187577	0.0808063	0.00033659	0.0025174	0.0218815	0.00549357	0.248442	0.0035722	0.000423299	0.000278957	0.000465294	5.48657e-05	6.02397e-05	0.00109922	0.000295755	0.00111336	0.00149258	0.00184335	0.0011589	0.00196371	0.0021805	0.0454193	0.0011734	0.00542219	0.00016228	0.20121	0.00290536	0.00171338	0.140648	0.0254152	0.0114129	0.00768309	0.00344478	0.244722	0.00494015	0.00131174	0.00151848	0.000142472	3.39076e-05	0.0009596	0.166963	0.12402	4.16497e-05	0.380612	0.116918
tara066_bact_surface	0.426362	0.00541917	0.0163198	0.260095	0.00107578	0.0695501	0.000177485	0.0943422	0.00356634	0.0010891	0.870071	0.00182377	0.000343521	0.00020934	0.000849663	1.60623e-05	8.78449e-05	0.00556904	0.000411595	0.00284605	0.00149287	0.0011073	0.000898301	0.00224185	0.000484126	0.0143239	0.00750425	0.0110051	0.00175253	0.466998	0.150651	0.0280835	0.795699	0.0140811	0.554029	2.56866	0.042082	0.380302	0.00687575	0.00587603	0.00217333	7.95756e-05	4.85302e-05	0.00115864	0.0504952	0.00341907	0.000126101	0.348751	0.00326513
tara122_prot_dcm	0.000161118	0.000315831	0.0014405	1.75015e-05	1.40822e-05	0.000706096	0.000229197	0.000717648	0.000154	0.000286938	0.000282486	0.00545354	1.74511e-05	5.21414e-05	9.90737e-05	2.37593e-05	2.4063e-06	3.85932e-06	0.00239781	7.28165e-05	6.45447e-05	9.24189e-05	0.00127955	0.0446401	0.0165055	0.0006754	7.18755e-05	0.00184977	3.12331e-05	0.00214924	1.61892e-05	0.00174889	0.00181387	0.000105798	1.51062e-05	8.59891e-05	2.01574e-05	0.000155804	2.6789e-05	2.01562e-05	3.77166e-05	2.53399e-05	3.41837e-05	0.000377377	6.52758e-05	0.000201062	1.58266e-05	4.98651e-06	0.000134736
tara110_prot_surface	0.000903478	0.000578078	0.01428	0.00289335	0.00565938	0.00163765	5.39606e-05	0.00767365	0.000131095	0.000108334	7.28438e-05	0.00163094	6.40599e-07	6.64046e-07	2.23751e-05	4.94223e-06	2.00216e-06	9.03136e-06	0.0011236	5.66601e-05	4.37063e-05	8.19052e-05	0.000300411	0.0138832	1.40651e-05	0.00038673	1.40166e-05	0.000223986	2.16563e-06	5.24203e-05	0.000831986	0.000618854	0.000316829	6.50292e-05	1.25691e-05	9.35433e-05	0.00376263	3.87717e-05	4.26582e-05	3.95982e-05	3.46126e-06	5.101e-06	7.46619e-06	5.58493e-06	0.000705564	0.000101342	2.82183e-06	0.000182039	4.31183e-05
tara111_virus_dcm	0	0	3.64797e-05	2.22715e-05	0	0	6.62875e-06	5.59585e-05	0.000223664	1.14465e-05	7.42721e-06	0	0	1.35413e-05	0	0	0	0	1.22396e-05	0	0	4.94149e-05	0.00190727	0.00106564	1.30371e-05	7.70143e-06	1.90552e-05	0	0	7.63545e-06	8.483e-05	2.17021e-05	0	0.000612429	0	0	0	0.000608184	0	0	7.05826e-06	5.20102e-06	0	0	5.12757e-06	3.07526e-05	0	2.37959e-05	1.46546e-05
tara093_bact_dcm	0.002671	0.000246125	4.67868e-05	0.000106192	0.000356021	0.00122588	1.20024e-05	0.000928778	1.44635e-05	9.32652e-05	6.72405e-06	1.29337e-05	0	0	3.62349e-06	1.68965e-06	0	7.41034e-05	1.47744e-05	0.000193326	3.16426e-05	0.000864907	1.88992e-05	7.71803e-05	5.90142e-06	3.71856e-05	0	9.84552e-06	1.33269e-05	8.06466e-05	0.00125255	4.91186e-05	0.000161532	0.00122192	0.000116023	0.0754527	0.000142433	0.00204825	1.77373e-06	1.43342e-05	8.52003e-06	1.56954e-06	0	0	8.51056e-05	5.75383e-05	8.68255e-06	0.000181919	0
tara068_girus_surface	0.00658077	0.00220887	0.00644872	0.00152906	3.50671e-05	0.0167848	0.000111878	0.000960875	0.000144588	0.00184203	0.194713	0.000154892	9.77765e-05	0.00107417	0.000253759	4.10865e-06	2.09723e-05	0.000559502	1.7065e-05	6.96759e-05	0.000538607	7.25226e-05	0.000151238	0	0.000952855	0.00536319	0.0011508	0.00310753	0.000140968	0.0556187	0.0140532	0.000618697	0.221897	0.0292643	0.0597475	0.0270701	4.51758e-05	0.120422	0.00282853	5.22838e-05	0.000733409	1.37397e-05	0	0.000114216	0.0194026	0.00288672	0.000410647	0.0212894	0.00256907
tara058_bact_dcm	0.188893	0.299451	0.674996	0.0157482	0.0913124	0.577552	0.000124392	0.00445443	0.0567876	0.223058	0.0638185	0.0453309	0.000195715	8.40205e-05	0.000234409	8.47333e-06	1.08129e-05	0.00040692	0.00343784	0.0329456	0.274147	0.0228041	0.0410536	0.0294487	0.0200336	0.000484847	0.000181675	0.000669014	6.34908e-05	0.0156734	0.0259543	0.000126445	0.00159169	0.00613847	0.000409709	0.000281966	0.000694092	0.000995869	0.000450085	0.000324914	0.00107885	9.60259e-05	0.00175935	0.00265138	0.00773034	0.080411	1.52396e-05	0.00138045	0.00247058
tara137_prot_surface	0.000375896	0.000913566	0.060012	0.000749184	0.0619398	0.00350344	2.232e-05	0.000146141	9.40293e-05	0.000125967	2.37886e-05	0.00221043	5.36411e-07	3.33627e-06	1.77499e-05	4.59825e-07	4.19132e-07	3.52916e-06	0.000899138	0.000204811	0.000817352	0.000452899	0.000480193	0.0134401	4.81807e-06	0.000270071	6.25969e-06	7.03337e-05	0	4.26405e-05	0.000143813	0.000490132	0.00015193	8.89534e-05	8.55146e-06	4.18971e-05	0.000224566	9.04049e-05	3.37894e-06	3.78391e-05	3.94171e-05	3.41709e-06	8.4847e-06	2.65007e-05	7.91678e-05	0.000569264	5.31649e-06	8.729e-05	2.28668e-05
tara102_prot_meso	0.000334306	1.05231e-05	0.000299615	0.0002425	0.000163537	5.50136e-05	0.00616401	0.00437012	1.33296e-05	5.37213e-06	1.39431e-05	1.00573e-05	0.000862411	0.0208835	0.000822755	1.92703e-05	4.79045e-06	0.000274671	9.57392e-06	0	5.46789e-06	2.31917e-05	1.06881e-05	3.04843e-05	3.05933e-05	0.00013735	0.0116081	0.000214367	0.00107086	0.000114672	0.000102376	4.92291e-05	0.000155725	7.12632e-05	1.00245e-05	0.000231334	0.000486367	7.61162e-06	2.39073e-05	2.52651e-05	7.28776e-05	1.13912e-05	1.70132e-06	0.000279132	0.000131555	1.53952e-05	0.052388	5.45992e-05	2.29259e-06
tara128_bact_surface	0.00636268	0.0545774	1.15785	0.000847802	0.00313606	0.101911	0.000240845	0.00236518	0.048551	0.028931	0.00108932	0.0191239	0.000161113	0.000121872	0.000326197	1.49308e-05	1.8713e-05	5.1158e-05	0.00542418	0.00138231	0.0315263	0.0138411	0.0115252	0.00825113	0.00561683	0.00113724	0.000269949	0.000508412	4.04817e-05	0.00551534	0.00204198	0.000325531	0.00170598	0.00450127	0.000574031	2.71099e-05	0.00301146	0.000790639	0.000489804	0.00136957	0.000938748	0.000128292	0.00023019	0.0473397	0.00349871	0.0177463	2.15787e-05	0.00214957	0.00156804
tara112_bact_meso	3.64543e-05	4.8118e-05	0.00169468	4.64835e-05	5.27852e-05	0.00199204	0.0816826	0.000821315	1.61342e-05	0.000175324	0.000532553	0.000149687	0.00598061	0.0836729	0.00439775	0.000107435	0.000116826	0.000322387	6.38641e-05	2.11806e-05	5.88294e-06	8.81641e-05	3.06651e-05	0.000715413	0.000335738	0.00105258	0.0266143	0.000241621	0.000393958	0.000501218	7.13916e-05	0.000588105	0.0005627	0.00120291	1.34817e-05	3.48451e-05	0.000146796	0.000141267	1.97862e-05	1.1193e-05	5.46491e-05	2.10101e-05	1.64742e-05	0.00111502	0.000300344	0.000376826	0.0463547	0.000194922	0.00016033
tara109_virus_dcm	4.4901e-06	3.66063e-05	0	0.000196696	0.000617651	6.78764e-05	0	0.000222742	0.000122547	1.42383e-05	0	1.666e-05	0	0	0	0	0	0	0	0	0.000934742	0.000144448	0.00232288	0	0	4.78991e-06	0	0	0	0	0.000384395	6.74882e-06	0	3.77753e-05	0	0	0	1.51304e-05	0	0	0	0	0	0	0	0.000378707	0	0	0
tara018_bact_surface	0.00168975	0.000886635	0.0331289	0.00103379	0.000548215	0.036214	0.00012902	0.00485022	0.000565488	0.00567978	0.202631	0.00033526	5.63232e-05	3.50308e-05	0.000678932	2.75895e-05	2.51479e-06	9.98249e-05	0.000399561	0.00426158	0.000848209	0.00153523	0.000259501	0.000180034	0.00100537	0.0938291	0.000399055	0.00780905	0.000465139	0.0286394	0.00338582	0.000780646	1.09592	0.251829	0.277379	0.017819	0.00871891	0.102284	0.0212193	0.000706849	0.000346059	4.86936e-05	2.27747e-05	0.000343729	0.00567355	0.0111938	3.72154e-05	0.0418269	0.0150686
tara125_girus_surface	0.000795091	0.000380854	0.0148683	2.01258e-05	0.000519551	0.00558435	0.00404631	0.00364589	0.0049891	0.00204094	0.000451357	0.0020454	0.000635973	0.0040687	0.00104639	0.000110679	9.22369e-06	0.000106789	4.83891e-05	6.20258e-05	0.000170752	0.000322625	0.000992948	0.000469794	0.00756123	0.00309869	0.0116134	0.0159673	0.000134686	0.00565353	3.2853e-05	0.00186797	0.0161234	0.00173917	3.52854e-05	3.09009e-05	0.000139659	0.000351049	1.06227e-05	3.64848e-05	0.00062108	6.1099e-05	0.00574163	0.725393	0.0014642	0.000439772	0.000278683	1.79194e-05	0.000201123
tara070_girus_meso	0.000265177	0.000152046	0.00139793	0.00190923	1.47682e-05	0.00442151	0.0614719	0.000134393	9.70507e-05	0.000338781	0.00266516	2.34625e-05	0.0131814	0.0982174	0.00447149	6.8817e-05	5.047e-05	0.000434506	8.6457e-06	0.000128484	4.56743e-05	0.000145904	2.65426e-05	4.30137e-06	3.8678e-05	0.000520071	0.0191994	0.00035375	0.000513152	0.00150909	0.00110855	5.59535e-05	0.00156414	0.000732921	0.00033155	0.000254864	0.000155101	0.00195899	7.63932e-05	3.08682e-05	5.9829e-05	1.02868e-05	6.91368e-06	0.000742801	0.000676584	0.00032671	0.0592499	0.00304351	0.000179082
tara070_girus_surface	0.0346722	0.0124553	0.186168	0.459287	0.000913527	0.189664	0.000115726	0.0294327	0.0224945	0.0667435	0.163551	0.0038406	0.000455222	7.72513e-05	0.000651984	3.61749e-05	3.92877e-05	0.00193253	0.000408014	0.00439067	0.00497643	0.0058052	0.00195504	0.000101287	0.00259685	0.00281293	0.00170395	0.00806719	0.000468966	0.119499	0.234388	0.00059517	0.078535	0.0344386	0.0150582	0.0194798	0.0280804	0.141279	0.0024708	0.0033425	0.00136808	7.79312e-05	7.47481e-06	0.000157863	0.0642502	0.0566655	6.13044e-05	0.539865	0.0258714
tara123_prot_epi	0.000559953	0.000189096	0.00185078	2.36635e-06	2.24782e-05	0.000724722	0.00030872	0.000804636	0.00059222	0.000119592	0.000134154	0.00266109	5.32053e-05	0.000152269	0.000171166	1.3881e-05	9.03754e-07	5.43554e-06	0.000826874	0.000245122	6.34408e-05	8.48804e-05	0.000728925	0.0237179	0.00216437	0.00179612	0.000523027	0.00358055	4.8877e-05	0.00145622	4.29199e-05	0.000592795	0.00303321	0.000128169	3.54598e-05	7.85571e-05	2.27121e-05	0.00518572	1.45717e-05	1.42994e-05	4.9996e-05	1.93413e-05	0.00763966	0.0100066	7.89967e-05	0.000174265	7.64246e-05	2.80924e-06	0.000169978
tara007_prot_dcm	0.00150146	0.00043458	9.12728e-05	0.0255144	9.21308e-05	0.0014829	0.000118141	0.0122947	0.000134336	0.000215776	0.00302725	0.00491803	1.07455e-05	9.28236e-06	3.62154e-05	8.44372e-06	6.9968e-06	0.000271005	0.00170066	0.000584215	7.78659e-05	0.000489806	0.00175543	0.0183931	2.41292e-05	0.000468794	2.08993e-05	0.000265015	1.05953e-05	0.0188758	0.160097	0.00299909	0.01771	0.000566223	0.0218117	0.366889	0.0559248	0.0118033	0.00102176	0.00117477	2.80623e-05	1.64e-05	2.46006e-05	6.24551e-05	0.0103885	0.0011687	5.91674e-06	0.012398	0.00060072
tara152_bact_meso	5.54951e-05	4.97179e-06	6.20155e-05	3.5557e-05	3.09061e-05	8.06647e-05	0.0824744	3.30885e-05	2.36167e-05	4.73785e-05	4.83092e-05	7.60276e-05	0.00492232	0.168742	0.00598347	0.000213543	0.000410414	0.000675179	2.53307e-05	3.2131e-05	1.03335e-05	0.000248364	2.52487e-05	0.000360068	0.000466389	0.00382527	0.366384	0.000221852	0.00111633	0.00236805	9.85292e-05	0.00213341	0.000844022	0.00041301	0.00185422	0.00382976	0.000124375	0.00316107	3.82303e-05	2.66824e-05	0.000212853	0.000132242	4.34059e-05	0.00248608	0.000119762	9.81943e-05	0.284773	0.000818442	1.9497e-05
tara036_bact_surface	0.325502	0.0985834	0.090959	0.362919	0.0372372	0.401535	1.0775e-05	0.00089596	0.00618926	0.00399569	0.00178076	0.00320249	1.06171e-05	1.10057e-05	2.68369e-05	9.10123e-06	6.22186e-06	0.000326808	0.00173836	0.0177911	0.0341096	0.0194163	0.00151311	0.00249932	7.94694e-06	3.7556e-05	2.71025e-05	1.98872e-05	3.58925e-05	0.00136215	0.021282	0.000264575	0.000137382	0.00313048	6.50991e-05	0.000186284	0.00535378	0.00407057	1.91082e-05	0.0012566	0.000501952	5.91797e-05	6.85003e-05	0.000620943	0.00147319	0.00201953	5.84602e-06	0.000796168	0.00106003
tara067_girus_surface	0.001253	0.000355604	6.67312e-06	0.000125155	6.55622e-06	0.000191651	2.91018e-06	5.56855e-05	6.23453e-06	1.17257e-05	2.49989e-05	4.704e-06	5.73506e-06	5.44956e-05	7.46793e-05	4.09686e-06	7.46861e-07	0.000194051	7.16465e-06	8.70542e-05	3.96402e-05	0.000609611	6.58205e-05	1.78226e-06	0	2.47949e-05	8.36572e-06	0.00012891	0.00127962	4.69301e-05	0.00664866	4.76387e-05	6.59641e-05	0.000859943	0.000412599	0.319997	7.28246e-05	0.00743883	3.44058e-06	0.0054664	4.02837e-05	4.56675e-06	0	7.77777e-05	4.05203e-05	5.67048e-05	1.36841e-05	0.000680215	7.50601e-06
tara072_bact_meso	0.0324647	0.148511	0.0385803	0.000576235	0.00717828	0.103312	0.0377951	0.00171034	0.00173364	0.0418261	0.0233186	0.00529693	0.00378377	0.0342681	0.00267778	9.35255e-05	4.17175e-05	0.000259633	0.0227677	0.00236015	0.146941	0.00848776	0.000951005	0.00444954	0.00173984	0.00160941	0.0172421	0.0098993	0.000451235	0.00297144	0.0112691	0.000536049	0.00316726	0.00604764	0.00052948	5.78092e-05	0.000415712	0.00207287	8.56458e-05	8.77833e-05	0.000132951	4.43627e-05	2.12576e-05	0.000971427	0.0012319	0.0110082	0.0475049	0.00135877	0.00095311
tara128_bact_dcm	0.00713071	0.0714665	1.51923	0.00076488	0.00276951	0.107827	0.000209442	0.0020448	0.049576	0.0284652	0.000647893	0.0269802	0.000172724	0.000125565	0.00024536	7.69161e-06	1.75273e-05	8.22249e-05	0.00374742	0.000656114	0.0430268	0.00925077	0.015916	0.00802853	0.0051893	0.00110558	0.000238864	0.000428579	9.85834e-05	0.00792452	0.00159818	0.000365209	0.00167705	0.00411793	0.000797738	1.52353e-05	0.0024561	0.00125532	0.000508684	0.0010734	0.00123142	0.000142897	0.000304394	0.0594294	0.00391643	0.0163091	2.47029e-05	0.00160723	0.00159543
tara149_prot_surface	0.0354665	0.00248878	0.00639893	0.000152903	0.000272424	0.0106976	9.62189e-05	0.0121334	0.00165462	0.001245	0.110131	0.00530685	8.71214e-05	2.39057e-05	3.76843e-05	7.68791e-06	4.00432e-06	0.000156544	0.00148732	5.60991e-05	0.00204477	0.000226815	0.000585187	0.0233516	0.000272351	0.00176748	0.000114002	0.000359977	4.76438e-05	0.0173436	0.00385804	0.00190073	0.00841807	0.00106926	0.00122706	0.00930212	0.00012579	0.010639	0.000137198	0.000110875	0.000708866	2.44848e-05	2.55984e-05	0.000845186	0.0233203	0.00142361	1.41091e-05	0.0211476	0.00929056
tara133_bact_surface	0.00222553	0.000175027	1.20809e-05	0.000810055	3.53254e-05	0.001783	1.63075e-05	0.000122839	8.06209e-06	3.79072e-05	0.000525665	0.0001541	1.23603e-06	1.28128e-05	5.22616e-05	1.27147e-05	1.93159e-06	0.000997929	9.49648e-05	0.00152731	0.000433231	0.00206008	4.41735e-05	0.000879245	1.23357e-06	0.000106391	1.6227e-05	1.5435e-05	3.76072e-05	6.93565e-05	0.00248365	0.000472292	0.00312591	0.00262346	0.0348988	0.181874	0.000661146	0.00532992	3.33685e-06	0.00294293	3.60639e-05	3.93695e-06	8.232e-06	7.18408e-05	0.000150402	0.00115926	1.90565e-05	0.0121164	3.18921e-05
tara128_prot_surface	0.000256156	0.00101959	0.0256646	4.30719e-05	8.79234e-05	0.00169879	3.51506e-05	4.01463e-05	0.000936451	0.000515932	1.15837e-05	0.00137489	4.07476e-06	4.2239e-06	1.0768e-05	1.74649e-06	3.97983e-07	1.91491e-06	0.000420919	1.51656e-05	0.000368635	0.000244695	0.000404018	0.00517503	0.000166732	0.000204794	1.33736e-05	2.73499e-05	0	9.16955e-05	3.16584e-05	0.000251739	2.85599e-05	9.74899e-05	6.87074e-06	2.07564e-05	5.20086e-05	7.11408e-06	1.14587e-05	2.03725e-05	1.37604e-05	3.24467e-06	6.36045e-06	0.000944371	0.000209525	0.000394733	5.72132e-05	6.06178e-05	2.1713e-05
tara036_girus_surface	0.016827	0.00363125	0.0139733	0.0569277	0.00596328	0.0101317	0	0.00029146	0.0131635	0.00383798	3.22373e-05	0.00159284	0	0	1.30291e-05	0	0	3.99686e-05	0.000132813	0.0018496	0.000967118	0.00052548	0.00040774	0.000303951	0	0	0	1.7701e-05	0	0.000115994	0.00355048	1.17745e-05	2.03799e-05	0.000131812	0	0	0.000701426	0	0	0.000309253	0	0	0	0	0.000222559	0.000240263	0	0	0.000111313
tara110_prot_dcm	0.000397699	0.0002782	0.0180101	0.00271154	0.00345108	0.000634	3.20617e-05	0.0306658	0.000126051	7.15322e-05	5.02295e-05	0.0013456	3.35488e-06	1.15922e-06	5.08809e-05	7.1897e-07	1.52914e-06	1.1299e-05	0.00062422	1.86071e-05	2.20666e-05	4.69556e-05	0.000502251	0.00986934	0.000101283	0.00048359	7.34063e-06	0.000926208	2.26832e-05	0.000116675	0.00395182	0.000457957	0.00127379	7.21424e-05	8.57106e-06	8.25986e-05	0.0031283	0.000576874	0.000150949	3.67997e-05	9.3656e-06	3.78454e-06	5.35313e-06	6.49973e-06	0.000953187	8.556e-05	3.07879e-07	0.000135806	0.000118239
tara072_virus_meso	1.14463e-05	2.66622e-05	4.81986e-06	0	1.18386e-05	7.04945e-05	1.05098e-05	2.95739e-05	0.000112577	0	0	2.83134e-06	0	3.22045e-05	0	0	0	0	3.2343e-06	3.02296e-05	0.000221662	3.65619e-05	0.000761255	3.86187e-05	0	1.22106e-05	0	0	0	0	2.56185e-05	0	0	8.55979e-05	0	0	0	3.21424e-06	0	2.51034e-06	3.73027e-06	3.84822e-05	1.14949e-05	0	0	0.000139773	0.00340228	0	0
tara122_girus_surface	0.00120898	0.0238287	0.687454	0.000546193	0.00168444	0.0409649	1.37612e-05	0.0017193	0.00071196	0.00304559	0.00122014	0.00243269	1.53674e-05	1.12446e-05	0.000358947	1.5498e-06	3.53163e-06	2.20903e-05	0.00300591	0.00105682	0.0134911	0.01217	0.00373883	0.0036812	0.00192882	0.000152419	9.09843e-05	0.000615212	0	0.000678426	0.000763963	0.000167448	0.0023277	0.00890605	0.000523231	3.0698e-05	0.00115734	0.00175667	4.39269e-05	0.000690259	0.000356552	3.5271e-05	7.52552e-06	4.20322e-05	0.000989253	0.00466726	2.38917e-05	0.000677328	0.000494876
tara041_virus_dcm	0	8.57633e-06	0	0	3.80807e-06	9.27644e-06	0	0.000547945	0.00135253	0.000201401	1.13636e-05	0.000265027	0	2.41713e-05	0	0	0	6.26174e-06	0	2.91715e-06	0.00473708	2.52016e-05	0.000191638	0	0	3.92773e-06	0	0	0	0	0.000108158	5.53403e-06	0	0.000162623	0	0	0	1.24069e-05	0	0	0	0	0	9.68054e-06	5.23013e-06	0.0023212	0	0	0
tara064_virus_surface	9.20471e-05	0.000116138	0	0	0	4.50938e-05	0	0.000321062	0.00535827	0.000377019	1.57828e-05	0.000176457	0	0	0	0	5.42252e-06	0	0	1.21548e-05	0.000371361	0.000241515	0.000913424	2.58799e-05	0	0	0	8.66611e-06	0	0	0.00012876	2.30585e-05	0	0.00047324	0	0	5.4509e-06	6.46195e-06	0	0	0	2.21043e-05	0	0	0	0.00544359	0	8.42772e-06	0
tara064_girus_dcm	0.00918409	0.00585935	0.0457377	0.000203544	0.00177913	0.00466048	1.08181e-05	0.000401826	0.0307051	0.019951	0.0587576	0.0304918	5.32978e-05	0	4.89896e-05	4.56882e-06	0	4.00751e-05	0.00751061	0.00116219	0.00534046	0.00852016	0.0117213	0.00056646	0.000670213	0.000289081	3.88727e-05	0.000239601	3.6036e-05	0.00804984	0.00408405	1.77089e-05	0.00067433	0.000982963	0.000215686	1.80995e-05	0.000100471	9.92556e-05	1.91847e-05	1.55039e-05	0.000201584	2.97082e-05	3.54964e-05	0.000154889	0.00134728	0.0150715	0	0.000459547	0.0158266
tara039_girus_meso	0.000346057	0.000388981	0.000289745	3.97236e-05	0.000632598	0.000689396	5.91154e-05	1.8714e-05	8.311e-05	0.000296671	0	4.18048e-05	0	4.15119e-05	0.000906843	6.55363e-05	1.70676e-05	2.3952e-05	3.41104e-06	4.78222e-05	9.74061e-05	8.53825e-05	0.00010472	0.000213828	1.45332e-05	6.00964e-05	6.37257e-05	2.27308e-05	3.07685e-05	4.25583e-06	2.02638e-05	2.41925e-05	5.23418e-06	7.33487e-05	0	4.12103e-06	2.28759e-05	0	0	0	2.36047e-05	2.89893e-06	3.03077e-06	0.000222176	8.00238e-05	0.000116557	0.0066552	0	0
tara151_bact_dcm	0.0121752	0.00244507	0.0236592	0.0900465	0.000835918	0.0215545	0.00142373	0.0417022	0.000621201	0.0144946	0.0394309	0.0013713	0.000521784	0.0023694	0.00205617	7.2742e-05	4.93758e-05	0.00351438	0.000434755	0.00178982	0.000908173	0.00148478	0.000834097	0.00306183	0.00504346	0.0689918	0.0783116	0.0222777	0.00196538	0.444932	0.168662	0.0102057	2.62318	0.053175	0.221906	0.471667	0.0475708	0.339507	0.0295845	0.00552378	0.00264369	0.000173959	4.5092e-05	0.00430509	0.20365	0.0161582	0.00156279	1.11663	0.0404641
tara078_girus_meso	0.000571117	0.000232099	0.00082278	4.34846e-05	0.00014076	0.00229002	0.0191303	0	6.8122e-05	5.20192e-05	0.00563556	3.60692e-05	0.00677216	0.297415	0.0171524	9.80109e-05	0.000274884	0.010368	3.50222e-05	5.19889e-05	2.64732e-05	9.31545e-05	1.72491e-05	6.14968e-06	5.92479e-05	0.00147776	0.142245	0.000238876	0.000899414	0.00140598	3.46759e-05	0.000135155	0.00114753	0.000787172	0.00019953	6.96902e-05	6.21726e-05	0.00115471	1.97862e-05	2.7183e-05	0.000506098	3.67676e-05	2.01351e-05	0.000837063	0.000957993	0.000784708	0.0553889	0.00174095	0.000759717
tara030_bact_dcm	0.00458639	5.9489e-05	0.00412421	2.62624e-06	0.000316973	0.0796344	5.66701e-05	0.000913902	5.65162e-05	0.000880718	0.000243037	0.000816513	1.9255e-06	9.97988e-06	8.14133e-05	6.7674e-05	3.00903e-06	1.80975e-06	9.02052e-06	0.000102859	6.18219e-05	0.00677676	0.000275255	8.97569e-05	4.03548e-05	9.30849e-05	5.61744e-06	0.000555433	3.2547e-06	4.05164e-05	5.89467e-05	0.000153545	0.123292	0.177899	0.000148759	5.66701e-05	3.78097e-05	0.0027073	0.00124236	4.20083e-06	2.08076e-06	3.0665e-06	4.32805e-05	3.91698e-05	0.00597232	0.00102806	0	0.0103962	6.48021e-06
tara111_bact_meso	8.1231e-05	3.70201e-05	0.000787463	2.28804e-05	3.83547e-05	0.000169067	0.0788594	0.000550245	1.3026e-05	7.55963e-05	2.54342e-05	0.000402301	0.00925203	0.210402	0.0109272	0.000116412	6.49142e-05	0.00163826	0.000113767	1.81885e-05	1.92359e-05	0.000308221	7.24159e-05	0.00139119	0.000296571	0.000719613	0.1124	0.00314823	0.00202271	0.000500534	3.5571e-05	0.00216053	0.00145401	0.000519976	4.11436e-05	6.69148e-05	0.000237173	0.00674051	2.01278e-05	1.27805e-05	0.000324578	4.70711e-05	2.5271e-05	0.00339864	0.000185626	7.67266e-05	0.865648	3.68637e-05	1.07537e-05
tara125_virus_surface	6.63403e-06	0	2.51414e-05	0	0	5.01429e-05	0	3.08528e-05	0.00383164	0.0020879	0	0.000827057	0	0	0	0	0	0	0	0	8.02942e-06	0.000249746	0.00316519	2.79783e-05	0	7.07699e-06	0	0	0	0	0	4.98562e-06	0	0.00055347	0	0	0	0.000156484	0	0	0	0	0	0	0	1.69555e-05	0	0	0
tara068_girus_dcm	0.0322667	0.0126169	0.0411276	0.0059267	9.35316e-05	0.0599827	0.000659957	0.00627399	0.00139911	0.0122983	1.34919	0.00129422	0.000689599	0.000375594	0.0010421	1.8217e-05	0.000146953	0.00372609	2.68803e-05	0.000262404	0.00485292	0.000488759	0.000850241	2.97186e-06	0.00565531	0.0789555	0.00301	0.0180826	0.000678909	0.356253	0.0654341	0.00286764	1.22548	0.0814558	0.277941	0.105282	0.000282925	0.832537	0.0428853	0.000416497	0.00516246	0.000126915	2.21145e-05	0.000895489	0.15345	0.0171737	5.38263e-05	0.104165	0.0327681
tara004_bact_dcm	0.0111044	0.00316748	0.00322259	0.0236457	0.000593611	0.0348958	0.000268464	0.350828	0.000397117	0.0076761	0.0471973	0.000611884	0.000660624	0.000145086	0.00149233	4.19928e-05	4.37447e-05	0.00223371	0.00136515	0.00422497	0.00583255	0.00156928	0.00024156	0.000863824	0.0020757	0.357387	0.00178439	0.0157144	0.0090303	1.76853	0.0740111	0.0208573	1.39132	0.0418216	0.232083	0.833489	0.0100381	0.312946	0.0237566	0.00192577	0.00599549	0.000178321	8.27286e-05	0.00116329	0.0480435	0.00254104	3.39094e-05	0.322015	0.000855723
tara065_bact_dcm	0.517347	0.271636	0.636666	0.000941206	0.025478	0.539714	0.000562143	0.00594504	0.179959	0.0115635	1.44454	0.198171	0.00212483	0.000663494	0.000991389	3.82493e-05	3.00556e-05	0.0024107	0.00475733	0.00644064	0.197962	0.015164	0.0736965	0.00932681	0.00191176	0.00396764	0.00182019	0.0108557	0.00248112	0.230215	0.0257781	0.000364249	0.00740844	0.0148941	0.00582839	0.00065313	0.00131728	0.000800864	0.000398757	0.000205883	0.00682532	0.000683652	0.000918408	0.00559817	0.0265722	0.0191408	0.004358	0.0057008	0.0631255
tara038_prot_surface	0.0166716	0.015474	0.0176843	0.0179458	0.0225661	0.0249153	1.62272e-05	9.74125e-05	0.00221619	0.0014711	0.000153535	0.0035439	0	1.84162e-06	8.16493e-06	3.04588e-06	4.1645e-06	2.00376e-05	0.000790678	0.00165694	0.00683779	0.00213038	0.00149284	0.0129226	7.0922e-06	0.000456664	1.29576e-05	3.32779e-05	9.00901e-06	0.000159917	0.00108117	0.00144475	1.53257e-05	0.000151437	1.52505e-05	6.43539e-05	0.000281877	0.00117122	1.1191e-05	8.13953e-05	1.91985e-05	2.82935e-06	2.81013e-05	4.38851e-05	0.000221757	0.00017064	0	0.000174757	5.18186e-05
tara072_bact_surface	0.0493127	0.280811	0.0689391	0.00155557	0.0149458	0.177464	2.25378e-05	0.00118776	0.00304312	0.105383	0.0380447	0.0106466	5.8691e-05	1.6443e-05	6.99851e-05	1.22379e-05	6.19717e-06	5.81447e-05	0.0668955	0.00407012	0.285994	0.0241227	0.00298794	0.0098181	0.00151817	0.000362847	4.85909e-05	0.000261469	0	0.00254228	0.0334864	0.000422958	0.000702427	0.0116294	0.000974556	6.82324e-05	0.00095562	0.00151099	0.000107057	0.000230712	5.82811e-05	3.91562e-05	1.45261e-05	0.000101415	0.00203601	0.0275333	1.39748e-05	0.0023039	0.000921774
tara064_virus_dcm	2.59898e-05	6.05388e-05	0	0	0	2.18269e-05	0	0.000443191	0.00255616	0.000281584	0	7.07168e-05	0	0	0	0	0	0	0	0	0.000513788	7.70873e-05	0.000450912	0	0	0	0	0	0	0	0.000138152	0	0	0.000540557	0	0	0	0	0	0	0	0	0	1.13889e-05	2.46124e-05	0.005255	0	0	0
tara065_bact_meso	0.00321959	0.00149797	0.00472625	2.85235e-05	0.000172473	0.00355389	0.0759558	7.1667e-05	0.00182807	0.000357331	0.0110766	0.00209758	0.00486671	0.137448	0.00478774	0.000189514	0.000277789	0.000596691	0.000123164	6.67152e-05	0.0010871	0.000431705	0.000608063	0.000846726	0.000402514	0.00209596	0.262674	0.000233169	0.00137105	0.00204832	0.000353368	0.00196669	0.000543357	0.000347262	4.39638e-05	2.36728e-05	0.000120849	0.000393629	9.40951e-06	2.28126e-05	0.000216306	6.54209e-05	4.72556e-05	0.00248959	0.000265024	0.000374161	0.0832459	0.000107028	0.000847929
tara007_prot_surface	1.11151e-05	2.26545e-05	0	1.71449e-06	4.02362e-05	0.000651101	2.55144e-06	0	1.22985e-05	0	0.000111492	0.000329931	0	2.60607e-06	2.31083e-06	4.31021e-06	0	0	2.11999e-05	2.20162e-06	0	7.41783e-05	5.25935e-05	0.00020157	0	2.66789e-05	3.66724e-06	3.13942e-06	0	1.17557e-05	3.49838e-05	2.08831e-06	2.16873e-05	1.36371e-05	0.000129486	0.0017758	0.00122232	0	2.26234e-06	9.68992e-05	0	3.40323e-05	0	3.65303e-05	3.94726e-06	1.65716e-05	0	3.05306e-06	0
tara070_virus_surface	7.8338e-05	9.12375e-06	0	1.45002e-05	0	0.000190792	0	6.07209e-05	6.93425e-05	1.24207e-05	2.41779e-05	5.81328e-06	0	7.34689e-06	6.51457e-06	0	0	0	0	0	0.00168772	0.000273464	0.000389206	0	0	0	0	0	0	0	8.54746e-05	0	0	0.000367974	0	0	0	1.97983e-05	0	0	0	5.64366e-06	0	0	1.11279e-05	0.000226915	0.00141272	3.44281e-05	0
tara065_bact_surface	0.64579	0.281558	0.706281	0.000949412	0.0293931	0.554966	0.00028211	0.00532593	0.200358	0.0168609	1.50159	0.0941436	0.00124515	0.000128596	0.000344194	1.57545e-05	2.15405e-05	0.00195841	0.00403806	0.00497727	0.203823	0.0135619	0.0368076	0.00768687	0.00150404	0.00103475	0.000405482	0.00277411	0.000446567	0.143023	0.0189208	0.000591569	0.00562822	0.0165186	0.00530482	0.000556509	0.000790343	0.00325789	0.000322501	0.00014869	0.0042849	0.000139029	0.000175952	0.00438629	0.0157914	0.0240016	3.28889e-05	0.00620187	0.0461368
tara023_bact_surface	0.00566862	0.00380467	0.000518183	7.92806e-05	0.000281133	0.0742406	0.000181512	0.00242867	0.000295287	0.00030168	0.000325402	0.000113691	1.34139e-05	4.17146e-05	0.00030002	4.59948e-05	6.98741e-06	6.72402e-05	3.35152e-05	0.000524696	0.000317027	0.00309523	0.00021436	3.33486e-05	8.92475e-05	0.00477654	3.26113e-05	0.00269685	6.8021e-05	0.00485061	0.000837889	0.000430838	0.627305	0.0111811	0.036995	0.0720034	0.0523848	0.0659025	0.0458533	0.000403205	3.38228e-05	0	1.48894e-05	9.74551e-05	0.00194462	0.00119576	9.848e-06	0.0348331	0.000155496
tara152_prot_meso	2.77475e-05	2.48589e-06	0.000115942	1.58031e-05	0	3.04733e-05	0.00728459	3.30885e-06	0	9.98333e-05	2.85463e-05	0.000511602	0.000695189	0.0140444	0.000805843	4.63503e-05	5.13018e-05	0.00010164	0.000164649	4.39687e-05	0	0.000153401	9.42618e-05	0.00443064	0.000397009	0.000771884	0.0283461	5.06402e-05	5.87544e-05	0.000790103	3.58288e-05	0.00104425	8.32917e-05	0.000383082	0.000753055	0.00155201	9.10063e-06	0.00726436	1.39019e-05	2.80867e-06	1.46075e-05	3.22915e-05	1.44686e-05	0.000193611	9.70226e-05	4.72787e-05	0.0258637	0.000290793	4.33266e-06
tara152_bact_mixed	0.0136249	0.00247564	0.000383601	0.0144791	0.000237514	0.0264665	0.000291016	0.00376595	0.000144196	0.00449714	0.0295298	0.000999944	0.000564915	0.000259868	0.000525565	9.12586e-05	9.39159e-05	0.00731881	0.000204319	0.000461632	0.0020398	0.000684601	0.000317301	0.00173689	0.000634048	0.0397308	0.00763428	0.00209916	0.00103325	2.45972	0.0429718	0.0392417	0.289442	0.0224587	2.29135	4.36151	0.00202841	0.584377	0.00602456	0.000732988	0.00331582	4.10183e-05	4.71722e-05	0.000611271	0.128654	0.00387568	0.000138037	0.534345	0.000739679
tara031_bact_surface	0.0188079	0.181557	0.136308	0.000420348	0.0430246	0.410362	5.22696e-05	0.000637675	0.0215729	0.0759922	0.0215503	0.0454588	0.000245888	1.37777e-05	0.000146602	8.54517e-06	1.29816e-05	7.80766e-05	0.167815	0.0281123	0.302659	0.0301464	0.0291026	0.201186	0.00340571	0.000744408	5.33167e-05	0.000259335	0.000143223	0.016963	0.00317346	0.00022495	0.00113223	0.00441977	0.0011389	7.89881e-05	0.00145763	0.000140777	0.00012708	0.00044825	0.00283668	7.14394e-05	8.43703e-05	0.00221856	0.00410063	0.046676	1.82962e-06	0.00121057	0.0017352
tara137_virus_surface	3.06824e-05	0.000202497	0.000193798	1.26205e-05	0.000190404	0.000137429	0	0.000428082	0.000218782	4.86476e-05	0	4.55373e-05	0	0	0	0	0	0	8.66972e-06	0	0.000643692	0.00289819	0.00202445	0.000491718	0	0	0	0	0	2.16338e-05	0.00120176	4.6117e-05	0	3.58515e-05	0	0	0	0	0	0	0	0	0	0	0	0.000435662	0	0	0
tara032_bact_surface	0.0119211	0.126807	0.119496	0.000550471	0.0306488	0.474472	3.57652e-05	0.000396812	0.0189881	0.0619915	0.0106423	0.0363409	0.000145998	6.95826e-06	7.71247e-05	4.31563e-06	1.18012e-05	3.15453e-05	0.0829536	0.0144844	0.208428	0.0221609	0.025047	0.250514	0.00191262	0.000512485	3.91664e-05	0.000117353	9.07709e-05	0.0103541	0.00274151	0.000174245	0.000509086	0.0041483	0.000594738	8.16835e-05	0.00109402	0.00386584	9.66481e-05	0.000255062	0.00191501	8.01769e-05	4.05146e-05	0.00158741	0.00276525	0.0824186	1.84805e-06	0.000792758	0.00158701
tara096_prot_surface	2.93816e-05	7.69945e-05	0.000178623	1.24632e-05	0.00288312	0.00546408	0.000165239	2.84676e-06	1.21911e-05	0.000253307	0.000666893	0.00840522	0	3.44443e-06	1.52711e-05	1.13936e-05	0	6.24613e-06	0.00317091	0.000146949	4.44521e-06	0.000943961	0.00164803	0.0506529	9.94853e-06	0.00136148	4.60462e-05	5.39417e-05	0	3.49593e-05	9.24759e-06	0.00220395	2.38866e-05	8.62583e-05	0.00013243	7.71074e-05	3.91486e-06	0.0013428	1.04654e-05	1.32904e-05	0	1.32295e-05	4.01105e-05	7.2423e-06	2.08683e-05	4.38052e-05	5.48885e-06	0.000242113	3.7276e-06
tara110_bact_surface	0.0536179	0.0230305	0.363715	0.104685	0.116553	0.116775	4.63393e-05	0.0830239	0.00353323	0.000238237	0.00353299	0.00149294	1.24528e-05	1.93628e-05	0.0001984	1.06748e-05	2.27036e-05	0.00033552	0.000663112	0.00231009	0.00204352	0.00358946	0.00153411	0.00750372	0.00010978	0.00017375	3.93571e-05	0.000984859	7.718e-05	0.00100931	0.0163965	0.000296528	0.00308543	0.00474125	0.000458127	0.0022413	0.217754	0.0170431	0.000437034	0.00167838	0.000228767	1.81793e-05	2.07339e-05	5.72992e-05	0.00561953	0.00289442	1.1428e-05	0.00379578	0.0014319
tara009_prot_surface	0.000254747	0.000479811	0	0.000267692	0.000152323	0.0155309	1.82739e-06	6.47908e-05	0.000158551	1.57776e-06	0.00164824	0.00017575	0	0	0	0	0	3.38472e-06	1.68708e-05	0.000285408	0.00634967	0.00329119	1.72647e-05	3.35739e-06	0	4.24619e-06	0	2.2485e-06	6.08717e-06	0.00022733	0.0012077	1.04698e-05	0.000152739	0.000199528	0.00752076	0.00157556	0.0540272	6.20347e-05	1.45829e-05	1.57134e-05	0	0	0	7.84909e-06	0.000130046	0.00026281	0	5.46663e-05	4.03991e-06
tara111_virus_surface	1.55027e-05	0	0	4.78252e-06	0	3.25489e-05	0	4.80654e-05	0	0	1.5949e-05	0	0	0	0	0	0	0	0	1.22827e-05	9.38174e-06	0.000143251	0.00136316	0.000117686	0	0	0	0	0	0	0.000110598	0	1.00827e-05	0.00113578	0	0	0	7.83597e-05	0	0	0	5.58425e-06	0	0	0	6.60371e-06	7.7229e-06	0	0
tara141_bact_surface	0.0108325	0.0634322	0.0754277	0.000589844	0.0549298	0.89324	7.90798e-06	0.000206948	0.0281121	0.000320903	0.000793018	0.0095948	5.84406e-05	0	3.04394e-05	0	3.04422e-06	5.49276e-06	0.00163538	0.031333	0.0190502	0.0195084	0.00569683	0.00105699	0.000116648	8.4986e-05	5.68314e-06	6.32474e-05	6.58553e-05	0.00442696	0.000307216	8.89976e-05	0.00313403	0.00340703	0.000578106	0.000138922	0.00143062	0.00256846	0.000189322	3.6833e-05	0.00116412	2.48189e-05	0.000233529	0.00779255	0.000636179	0.0055728	6.43575e-06	0.000527546	0.00198428
tara109_prot_dcm	0.000140866	0.000980485	0.0119319	0.00015941	0.00651895	0.0021104	4.96525e-05	0.000172837	0.000656449	8.67983e-05	4.73914e-05	0.0012222	0	0	1.05485e-05	1.55332e-06	0	5.67701e-07	0.00082852	0.000123774	0.000585019	0.000205177	0.000418034	0.0204141	9.64488e-06	0.000153833	5.2864e-06	3.39416e-05	2.04193e-06	1.27096e-05	0.000225814	0.000770149	3.90784e-05	8.70578e-05	1.18512e-05	1.91443e-05	0.000359137	3.0933e-05	3.80475e-06	1.53739e-05	1.04434e-05	2.88579e-06	6.5369e-06	9.65421e-06	3.88822e-05	0.000223526	6.65164e-07	4.84117e-05	1.01639e-05
tara124_girus_epi	0.00213567	0.0321539	0.139496	0.000119941	0.00288895	0.106707	0.00107507	0.00323579	0.00275689	0.000575959	0.00404317	0.0204792	0.000524387	0.000739337	0.000719646	2.08431e-05	1.07659e-05	7.16063e-05	0.000514108	0.0055795	0.0110606	0.00156912	0.00700114	0.000992882	0.0656797	0.00163703	0.00140807	0.0116493	0.000376745	0.0307955	0.000190978	0.000292859	0.0117331	0.00593702	0.000573486	8.99106e-05	0.000753736	0.000501108	9.3356e-05	0.000116703	0.00151258	9.22896e-05	0.0112073	0.409735	0.00130053	0.00920041	3.83796e-05	0.000137796	0.00042279
tara076_virus_dcm	2.08605e-06	1.21478e-06	0	1.28708e-06	2.15755e-06	9.63558e-06	1.91539e-06	9.70158e-06	5.15485e-05	1.07493e-05	0	1.54801e-06	0	9.78198e-07	0	0	0	0	0	8.26389e-07	8.71067e-05	9.28105e-06	0.000361099	3.51908e-06	0	0	0	0	0	0	1.6633e-05	7.83858e-07	0	7.23937e-05	0	0	0	3.51472e-06	0	0	0	2.25427e-06	0	1.37118e-06	7.40811e-07	0.000156394	0.000492581	1.14598e-06	1.05862e-06
tara133_bact_meso	5.05522e-05	7.26142e-05	0.000180938	1.76745e-05	8.71413e-06	0.000157084	0.115291	0.000535511	2.11307e-05	6.01137e-05	1.04015e-05	0.000252592	0.0669637	2.04636	0.0237717	0.00500531	0.0123732	0.277374	0.000115702	3.3377e-05	6.93433e-05	9.22714e-05	7.30883e-05	0.00115127	0.000115634	0.000947329	0.0726417	0.000350293	0.00224452	0.000760994	0.000261645	0.000473622	0.00102361	0.000269354	0.000261737	0.00178096	8.14267e-05	0.000630284	3.42975e-05	5.43257e-05	0.000530484	4.49168e-05	5.07672e-05	0.00241238	2.63302e-05	6.31659e-05	0.309561	0.000148112	5.13078e-06
tara068_bact_surface	0.00849589	0.00272751	0.00957443	0.00269822	0.000155432	0.0239862	0.000250675	0.0014017	0.000611543	0.00325641	0.258841	0.0015557	0.000206212	0.000441613	0.000370755	2.71953e-05	4.60361e-05	0.000864717	0.00025266	0.000180586	0.000997369	0.000356594	0.000616274	0.00221828	0.00156273	0.0169667	0.000918929	0.00477945	0.000268125	0.124955	0.0141331	0.0021722	0.337546	0.0287913	0.0752245	0.0395876	0.000142391	0.292165	0.0118069	0.000181274	0.00144478	4.51109e-05	2.07515e-05	0.000276587	0.0505134	0.00470514	0.000159712	0.0496169	0.00760857
tara125_prot_surface	0.000117442	0.000215784	0.00140942	1.87399e-06	7.1205e-05	0.000567696	9.91578e-06	7.84752e-06	5.52643e-05	4.70869e-05	1.73597e-06	0.00109565	2.44261e-06	6.33004e-07	3.08711e-06	7.852e-07	0	5.73945e-07	0.000290368	3.93054e-05	4.69732e-05	8.17724e-05	0.000334273	0.00991796	4.57076e-06	0.000105483	3.11765e-06	8.3881e-06	2.58049e-06	7.49548e-05	5.66496e-07	0.000297245	3.95082e-06	1.4196e-05	3.74424e-06	7.25807e-06	4.55657e-06	0.000651621	0	3.10859e-06	8.24865e-06	2.6744e-06	1.01674e-05	0.000110026	2.01343e-05	3.04763e-05	3.3624e-07	3.70789e-06	3.42523e-07
tara034_bact_surface	0.0689169	0.159833	1.52001	0.00475076	0.240556	0.433039	0.000171137	0.00188522	0.018795	0.0305014	0.000763863	0.0402512	0.00013822	0.000131817	0.000609829	1.6588e-05	4.96802e-05	0.000155894	0.0042737	0.0286293	0.0628768	0.0171643	0.0282336	0.429801	0.00234506	0.00147331	0.000141135	0.000341754	7.00908e-05	0.00554543	0.00796024	0.000231924	0.00149044	0.00406155	4.40702e-05	1.87755e-05	0.0121789	0.00151869	0.000666687	0.00165452	0.00228828	0.000537108	0.000925152	0.0193129	0.00215933	0.00599239	2.13101e-05	0.000621064	0.010175
tara038_girus_meso	0.00143523	0.000453398	0.000580655	0.000894208	0.000189191	0.00100839	5.16789e-05	3.63552e-05	0.000460149	0.000148732	2.89519e-05	3.48056e-05	4.24346e-06	8.35767e-05	5.07058e-05	3.63759e-06	0	0	7.95184e-06	8.17546e-05	0.000238428	2.56832e-05	5.91817e-05	7.91233e-06	0	3.50243e-05	8.04689e-05	3.17941e-05	6.4555e-05	1.98425e-05	9.05419e-05	7.04973e-06	0	4.60361e-05	1.04076e-05	1.44105e-05	1.99982e-05	0	0	3.08596e-06	2.29281e-05	6.75801e-06	0	9.86552e-05	3.66442e-05	7.99175e-06	0.000574791	5.15326e-06	0
tara124_prot_epi	0.000565154	0.00170899	0.0931465	4.39564e-05	0.000198144	0.0195102	0.000288043	0.0027026	0.000505204	0.000285716	0.000926952	0.0161917	0.000158702	0.000164511	0.000489896	3.34304e-05	1.31199e-05	7.12718e-06	0.00176	0.000472911	0.000699245	0.000259392	0.00480817	0.0229894	0.0103967	0.00092158	0.000256781	0.00815105	0.000143741	0.0140263	0.000104515	0.00271168	0.00819238	0.000410911	7.70498e-05	7.1736e-05	9.61485e-05	0.000588574	3.26568e-05	6.263e-05	0.000525031	5.26191e-05	0.0375088	0.0606844	0.000210481	0.000734972	0.00013063	1.77599e-05	0.000407112
tara076_girus_surface	0.00411474	0.0133723	0.0457698	6.75717e-05	0.00590413	0.28356	2.77731e-05	0.00022637	0.000900945	0.00470324	0.0954545	0.00293813	4.1521e-05	2.44549e-05	4.68385e-05	8.08927e-07	1.47468e-06	1.3304e-05	0.106852	0.00789863	0.0191584	0.0467501	0.00298997	0.00402319	0.000114897	5.56336e-05	2.61537e-05	0.000174402	1.27606e-05	0.0093822	0.00323993	1.48933e-05	0.00109081	0.0398246	0.00412663	0.000331141	0.00124003	9.22613e-05	2.63245e-05	0.000183916	0.000131548	9.01706e-06	7.85597e-07	0.000167284	0.00374924	0.0337713	0.00141435	0.00350211	0.00392006
tara064_bact_dcm	0.0675599	0.152793	0.978051	0.00211877	0.0231196	0.232216	0.000252313	0.00308498	0.270069	0.0431094	1.66123	0.289484	0.00234315	0.000122962	0.000746793	1.95011e-05	5.84045e-05	0.000835408	0.0549587	0.024302	0.112469	0.0473176	0.0699966	0.0170868	0.00161034	0.00470178	0.000398208	0.00569173	0.000648209	0.247025	0.0299662	0.000537206	0.0139169	0.016426	0.00876773	0.000251996	0.00158517	0.00233009	0.000478154	0.00032024	0.00450403	0.000555088	0.000219147	0.00326541	0.0179393	0.0508875	6.79992e-05	0.00483069	0.1287
tara023_bact_dcm	0.00162804	0.00172693	0.000417655	0.000587241	4.66295e-05	0.0232984	0.000418558	0.0054282	0.000203232	0.000270044	0.00126263	0.000520427	5.43855e-05	4.22821e-05	0.000845654	9.32412e-05	6.02011e-05	0.000106492	1.69856e-05	0.000226228	0.000327404	0.000826339	0.00143007	5.49288e-05	0.000429693	0.457663	0.00013222	0.0133055	0.000168536	0.0511741	0.00129916	0.0308965	1.28925	0.00665873	0.136438	0.0760304	0.0243488	1.13107	0.102693	0.00245544	0.000279161	5.77419e-05	5.2822e-05	0.00017122	0.00400976	0.0034227	4.99099e-06	0.215739	0.00149985
tara072_virus_surface	3.72849e-05	6.51367e-05	0	0	0	1.56564e-05	0	0.000289001	8.25088e-05	7.38951e-06	9.58957e-06	0	0	0	0	0	0	0	0	1.47704e-05	0.000270764	0.000204165	0.00150693	0	0	0	0	0	0	0	0.000179938	0	0	0.000137234	0	0	0	1.5705e-05	0	0	0	1.34305e-05	0	0	0	0.00199323	0.000102157	0	0
tara037_girus_meso	0.00080697	0.000425592	0.000281518	0.00191728	0.000282026	0.00121361	0.000991322	1.71662e-05	0.000724925	0.000131678	2.13602e-05	4.41678e-05	9.51746e-05	0.00135395	0.00185668	6.76305e-05	1.07635e-05	3.76646e-05	4.69338e-06	0.000100894	0.000123973	3.50549e-05	4.47547e-05	7.00509e-06	1.37478e-05	0.000217059	0.000566285	7.03714e-05	1.27007e-05	5.41658e-05	0.000103395	3.32874e-05	1.98053e-05	6.01659e-05	0	8.50543e-06	3.44267e-05	0	0	3.7339e-05	2.16524e-05	2.19381e-05	1.04254e-06	5.82288e-05	0.000104209	2.0047e-05	0.0435861	0	5.61943e-06
tara030_bact_surface	0.00198113	5.20321e-05	0.002166	4.7525e-06	0.0001434	0.0961101	3.81916e-05	0.000138515	0.000276137	0.000755971	0.0012901	0.000370396	0	5.77914e-06	1.79355e-05	4.89858e-05	0	1.30999e-06	1.43649e-05	0.000101307	1.67812e-05	0.017619	0.000205317	8.18628e-05	2.78198e-06	0.000101891	8.13236e-06	0.000245407	2.35591e-06	6.51729e-06	0.000294801	0.000335747	0.0218784	0.021453	0.000246124	8.04635e-05	0.000102906	0.000368575	0.000216981	7.09513e-06	0	6.65905e-06	1.27635e-05	1.8227e-05	0.00232401	0.000312364	0	0.00151318	1.56357e-06
tara138_virus_dcm	9.68917e-06	0	0	0	0	3.25489e-05	0	0.000225306	0.00259441	7.6812e-06	0	0	0	0	0	0	0	0	0	0	5.86359e-05	1.9896e-05	0.00142888	8.17261e-06	0	2.06723e-05	0	0	1.48174e-05	0	0.000162644	0	0	0.00100535	0	0	0	2.44874e-05	0	0	0	6.98032e-06	0	1.27376e-05	0	0.000346695	0	1.06455e-05	0
tara150_bact_dcm	0.0314336	0.00669613	0.0394684	0.0414584	0.00110057	0.0687612	3.90076e-05	0.0229126	0.00674054	0.0196702	0.571938	0.00359845	0.000208652	5.69182e-05	0.000462642	3.45172e-05	0.00012442	0.00181831	0.00187609	0.00179036	0.00377319	0.00142901	0.00188415	0.00243157	0.00483327	0.0309492	0.000128152	0.00432658	4.33125e-05	0.13355	0.150724	0.00727786	0.382373	0.0403436	0.0605787	0.0400196	0.00462332	0.700449	0.0252095	0.00417279	0.00108387	0.000119509	4.72351e-05	0.00440146	0.511557	0.0441456	1.41091e-05	1.14383	0.463448
tara142_bact_surface	0.011252	0.0783669	0.665715	0.000421059	0.00531675	0.587933	0.000342373	0.00423174	0.137738	0.000819882	0.0475125	0.0432825	0.00102904	0.000151758	0.000626021	1.8188e-06	1.32627e-05	3.1907e-05	0.000491026	0.00463214	0.109166	0.00619125	0.026678	0.00346362	0.00423711	0.00500848	0.000377585	0.00210371	0.000570236	0.0868578	0.000828655	0.000329575	0.0849775	0.0179935	0.00752727	0.000264192	0.00212648	0.00468422	0.00257565	0.000348714	0.010618	0.000331143	0.000107747	0.111181	0.00468546	0.210613	2.5702e-05	0.0102318	0.45559
tara124_girus_surface	0.00125202	0.0534293	0.195886	0.000224909	0.00334106	0.111583	2.77517e-05	0.00080221	0.00470488	0.000720275	0.00117594	0.00918291	8.12062e-05	1.37434e-05	0.000159186	2.13098e-06	5.82719e-06	7.78823e-06	0.00152406	0.00610715	0.0218515	0.00649725	0.00419361	0.00143228	0.000669029	0.000113337	2.29658e-05	0.000158318	5.46255e-05	0.00573263	0.000289037	8.25975e-05	0.000854206	0.00524225	0.000874915	4.78377e-05	0.00117154	0.000726825	2.08788e-05	0.000316971	0.000719942	1.97949e-05	8.96792e-05	0.0030932	0.00108831	0.00366658	4.56266e-06	0.000523274	0.000251917
tara036_bact_dcm	0.306943	0.137373	0.228914	0.355315	0.0694623	0.46654	0.000129508	0.00429644	0.0112893	0.00332982	0.00392545	0.00436071	7.29199e-05	0.000180383	8.07353e-05	1.13652e-05	1.42442e-05	0.000331779	0.00297824	0.0269379	0.0508598	0.0160902	0.00246878	0.00528259	4.30031e-05	9.18424e-05	8.21935e-05	0.000140727	4.20196e-05	0.00164481	0.0294464	0.00044052	0.000524199	0.00300768	0.00016665	0.000228871	0.00942436	0.00168667	2.68442e-05	0.00186567	0.000676961	5.93848e-05	0.000121412	0.000703164	0.00210896	0.00322728	0.00223205	0.000881515	0.0018164
tara137_prot_dcm	0.000952282	0.000179749	0.00017215	0.000889431	0.00010953	0.00123962	5.20102e-05	0.036559	0.000127772	0.000191336	0.00203372	0.0010338	5.94178e-05	7.69908e-06	0.000178864	6.3668e-06	5.22303e-06	0.000101221	0.000680587	2.99195e-05	3.37826e-05	6.68672e-05	0.000257666	0.0156124	0.000170486	0.0272471	3.57525e-05	0.00316455	0.000703044	0.0565645	0.0039329	0.00743424	0.00452872	0.00033957	0.000144818	0.00022616	0.00015051	0.004099	0.000672372	0.000101004	0.000136444	8.22074e-05	8.65645e-06	6.04359e-05	0.0265669	0.000225203	7.36129e-06	0.00362499	0.000286622
tara122_virus_dcm	4.70028e-05	1.82475e-05	0	0	0	3.94742e-05	0	0.00029146	0.00157176	1.24207e-05	0	1.16266e-05	0	7.34689e-06	0	0	5.5379e-06	0	1.99219e-05	6.20671e-06	0	1.07241e-05	0.00239701	0.000165191	0.000389033	8.35687e-06	1.03385e-05	0.000123907	0	1.65706e-05	1.97249e-05	3.53236e-05	8.15195e-05	0.000620613	0	0	0	7.91933e-05	0	0	0	0	5.90033e-06	0	5.56396e-06	4.00438e-05	2.34152e-05	0	1.59018e-05
tara066_bact_dcm	0.393986	0.00604372	0.0130295	0.180732	0.000659384	0.0756185	0.000208739	0.0615059	0.00322993	0.00137519	1.05882	0.00248652	0.00027722	0.000157588	0.000686347	3.8329e-05	5.9393e-05	0.00588351	0.000230417	0.00177379	0.00168084	0.000832161	0.000732721	0.000541915	0.000638119	0.0173769	0.00688751	0.00900066	0.00105811	0.620162	0.108971	0.0212002	0.700333	0.0176638	0.714025	2.35189	0.0315096	0.362404	0.00568538	0.00446452	0.00232411	6.76482e-05	4.09459e-05	0.00100704	0.047703	0.00325887	0.000177264	0.290936	0.00320522
tara099_bact_surface	0.000311544	0.00170258	0.025097	0.0002433	0.00477699	0.148072	2.20043e-05	8.1057e-05	1.60705e-05	0.000100174	0.0216761	0.00181557	7.88429e-06	1.02161e-05	4.71054e-05	5.06895e-06	1.54012e-06	0	0.000541114	0.000985618	0.000366526	0.00408892	0.000561821	0.0041365	3.93428e-06	0.000336995	1.15008e-05	0.000546427	0	5.99089e-05	6.39989e-05	0.000258692	0.000529937	0.00575373	0.00672207	4.23929e-05	0.000137788	0.00028815	1.24161e-05	0.000434326	1.065e-05	1.56954e-06	4.92276e-06	3.15047e-05	0.000611213	0.00101156	2.17064e-06	0.00309741	8.84478e-05
tara067_virus_surface	8.37744e-07	9.75692e-07	1.05829e-06	0	8.66456e-07	2.11068e-06	0	1.03896e-05	1.11232e-05	3.32066e-06	8.61861e-07	1.86501e-06	0	0	0	0	0	0	7.10148e-07	1.32749e-06	3.04186e-06	5.73416e-07	1.45345e-05	4.23971e-06	0	8.93681e-07	0	0	0	8.86025e-07	0.000883125	6.29583e-07	0	1.76199e-06	0	3.43184e-06	0	7.76316e-06	0	0	0	6.03531e-07	3.78588e-06	0.000370041	1.19002e-06	5.63832e-05	0	0	8.50266e-07
tara057_bact_surface	0.0140153	0.111444	1.11375	0.00032588	0.172991	0.65561	3.62214e-05	0.00227631	0.10304	0.134323	0.00301903	0.0354378	0.00016259	6.16614e-06	0.000154915	1.35977e-05	2.01408e-05	3.54087e-05	0.0293513	0.122359	0.161165	0.0725401	0.0470141	0.231481	0.000908292	0.00100999	6.36309e-05	0.000339216	7.03829e-05	0.00918586	0.00277385	0.000143292	0.00119162	0.00430372	0.000150755	6.95791e-05	0.00236102	0.000585268	0.00047462	0.00048017	0.00116134	0.00019736	0.000108945	0.00140886	0.00324081	0.0781241	1.09178e-05	0.00183002	0.004511
tara072_virus_dcm	0	3.53663e-05	0	0	0	1.27511e-05	0	0.0065551	0.000414387	1.80548e-05	0	0	0	0	0	0	0	0	0	0	0	5.19621e-06	7.18417e-05	0	0	0	0	0	0	0	1.27432e-05	1.14104e-05	0	0.000755765	0	0	0	0	0	0	0	0	5.71785e-06	0	0	0.000226364	0	0	0
tara151_prot_dcm	0.00124039	0.000183068	0.000429504	0.00223691	0.000341048	0.000990061	6.11814e-05	0.00101707	0.000153755	0.000581062	0.00101069	0.00311133	1.70034e-05	2.40351e-05	8.24071e-05	7.95038e-06	3.6234e-06	0.000100246	0.00103699	0.000251782	5.99691e-05	0.000245584	0.000355708	0.0169892	0.000121871	0.00356138	0.000768886	0.000445893	1.82898e-05	0.0184151	0.00432633	0.00204027	0.050624	0.00150087	0.00779271	0.0238335	0.000868097	0.0123436	0.00163303	0.000138267	4.51008e-05	2.09248e-05	1.28685e-05	7.86123e-05	0.0157183	0.000662286	4.42589e-05	0.027388	0.000915589
tara042_bact_dcm	0.00509641	0.0905561	0.511595	0.000137358	0.00492924	0.316239	0.000927717	0.0146889	0.0447179	0.0107808	0.00123502	0.0507561	0.000416776	0.000409546	0.00262749	3.98443e-05	4.84244e-05	6.11612e-05	0.000657608	0.00110987	0.0640343	0.00167386	0.0673379	0.00173913	0.36993	0.00263249	0.00101476	0.0121909	0.000272365	0.0307361	0.0107411	0.000301154	0.0112158	0.010587	0.000157699	0.000138553	0.00141652	0.00125224	0.000361106	0.000197179	0.00404675	0.000500894	0.0122148	0.154353	0.00481293	0.0838858	2.72996e-05	0.000387597	0.00446519
tara111_prot_surface	0.000189759	0.00202698	0.0331771	0.000122322	0.000259242	0.00185886	2.60051e-06	0.000928609	5.64075e-05	2.58206e-05	0.000300117	0.000254309	0	0	1.2954e-05	0	0	0	3.24114e-05	3.25375e-05	0.00034108	0.000212275	6.58894e-05	1.79169e-05	2.55728e-06	3.02133e-06	7.47552e-06	3.99974e-05	0	8.98634e-06	7.36902e-05	1.59636e-05	0.000198939	0.000283944	4.24208e-05	4.64091e-05	2.31454e-05	4.65261e-05	1.03763e-05	1.21124e-05	0	0	0	0	0.000389242	0.000225606	0	4.97884e-05	1.86846e-05
tara150_prot_surface	0.00133985	0.000184914	0.00118707	0.00109839	0.000138205	0.00165618	2.90242e-05	0.0019902	0.000107047	0.000356528	0.0116933	0.00139464	4.54981e-06	4.04258e-06	2.98717e-05	2.78586e-06	1.5236e-06	7.39191e-05	0.00053896	9.50565e-05	9.30394e-05	0.000104249	0.000255517	0.0126351	6.35703e-05	0.000815435	3.60283e-05	0.00026947	5.4933e-06	0.0060041	0.00264765	0.000672723	0.0173451	0.00104008	0.0032887	0.00675128	7.65785e-05	0.0159686	0.00040358	9.21724e-05	3.3012e-05	1.96675e-05	1.29865e-05	0.000146389	0.0223247	0.000605319	5.01047e-06	0.0217499	0.00388275
tara042_bact_surface	0.00749048	0.268426	0.111825	0.000446408	0.344626	0.541803	5.73279e-05	0.000822715	0.00180835	0.00443433	0.00109386	0.0324489	1.32912e-05	1.03333e-05	0.000138967	1.13936e-05	9.08712e-06	4.68459e-06	0.316174	0.2281	0.421733	0.395158	0.243562	0.74311	0.00631732	0.000107743	3.63523e-05	0.000450206	0	0.000724435	0.00223329	0.000107645	0.000702267	0.00369237	8.76078e-05	3.57327e-05	0.00208923	0.00472918	3.88716e-05	0.000426502	0.000114904	5.29181e-06	0.000278007	0.00268207	0.000996463	0.0961304	9.14808e-06	0.000480191	0.000674696
tara100_virus_meso	0	0	2.24152e-05	0	0	0	0	0	0.000536639	7.03339e-06	2.73823e-05	2.63348e-05	0	0.000133129	7.37795e-06	0	0	7.54427e-06	6.01658e-05	0	0	3.64361e-05	6.29696e-05	0.000883035	0	1.89288e-05	3.51259e-05	5.01173e-05	0	0	0.000134034	0.000666751	2.30808e-05	6.22003e-06	0	0	0	0	0	0	0	6.39161e-06	2.00469e-05	1.16633e-05	0	0	2.65184e-05	0	0
tara122_virus_surface	1.2273e-05	0	0.000434109	3.78616e-06	0	5.15358e-05	0	0.000437595	1.35796e-05	1.9459e-05	1.26263e-05	0	0	0	0	0	0	0	2.60092e-05	0	0	0.000428427	0.00632017	0.000263975	0	0	0	0	0	0	3.09023e-05	6.45637e-05	1.59642e-05	3.87197e-05	0	1.25691e-05	0	5.16956e-06	0	0	0	0	0	1.61342e-05	8.71688e-06	3.13676e-05	4.89117e-05	0	0
tara098_bact_meso	3.7637e-05	0	0.000107494	6.05785e-06	2.20022e-05	0.000189652	0.0869597	5.8346e-05	1.6899e-05	4.7999e-05	4.0404e-05	0.00032544	0.00637945	0.14853	0.00419677	7.23396e-05	0.000119151	0.000335351	0.000120682	3.11163e-05	1.98059e-06	0.00015905	5.29101e-05	0.00159696	0.000359043	0.00137907	0.0920657	0.000227399	0.000678178	0.000455175	1.37344e-06	0.00126176	0.000810983	0.000277634	2.17865e-05	4.52489e-05	0.000137217	0.00323821	1.19904e-05	9.68992e-06	0.000135989	5.30504e-05	2.58828e-05	0.0021792	4.649e-06	0.0001659	0.13822	1.43833e-05	0
tara070_bact_surface	0.0213381	0.00651736	0.142979	0.531705	0.00104649	0.046689	0.000211614	0.023075	0.0191151	0.0423702	0.0807946	0.00368748	0.000325483	0.000142339	0.000546926	1.74382e-05	5.56326e-05	0.000905801	0.00108166	0.00197298	0.00549727	0.00188531	0.0014784	0.011998	0.00166731	0.00238962	0.00188429	0.00711918	0.000434117	0.0732087	0.154823	0.000855452	0.0581951	0.0148967	0.00769284	0.0068708	0.0304205	0.107602	0.00199535	0.00300683	0.000810622	8.70674e-05	4.23383e-05	0.000166269	0.0539741	0.0361925	7.28075e-05	0.470457	0.0199255
tara100_prot_surface	9.99607e-06	0.000350556	0.000893051	1.26776e-05	1.49336e-05	0.000392231	0	3.61578e-05	6.55424e-06	3.522e-06	1.59971e-05	4.8216e-05	5.0243e-07	0	0	0	0	0	1.22396e-05	2.19996e-05	4.03288e-06	6.76604e-05	3.50359e-06	1.49893e-05	0	0	0	6.27411e-07	0	7.63545e-06	7.45758e-06	4.17348e-07	1.01131e-05	8.95478e-06	0	2.50245e-05	1.06551e-05	0	0	6.57687e-06	4.34354e-06	0	0	0	2.01159e-05	2.64945e-05	0	1.03726e-05	5.63638e-07
tara076_bact_meso	0.000237138	0.000232578	0.0005203	1.54013e-05	3.87262e-05	0.000775657	0.0597747	0	8.28584e-05	3.95777e-05	0.00152799	0.000324164	0.0178977	0.160666	0.00664266	9.6797e-05	0.0002294	0.00108254	0.00019044	3.95546e-05	0.000211487	0.000179401	6.8899e-05	0.0006527	1.12694e-05	0.00171755	0.0496945	0.000112806	0.000458085	0.00047521	1.04754e-05	0.000309531	0.000243522	0.000157504	6.92367e-05	5.11287e-05	4.43463e-05	0.00333305	1.01614e-05	0	8.54169e-05	1.79832e-05	1.88011e-05	0.00123058	4.43231e-05	7.44317e-05	0.0651106	2.74258e-05	0.000114008
tara042_virus_dcm	2.45459e-05	1.42939e-05	0	0	1.26936e-05	3.6075e-05	0	0.00186454	0.00255749	7.78362e-05	1.89394e-05	2.73224e-05	0	0	0	0	0	5.21812e-06	0	0	0.000163399	0.000168011	0.000769454	0	1.10816e-05	0	0	0	0	1.29803e-05	0.000118459	0	1.59642e-05	0.000305455	0	0	0	5.16956e-06	0	0	0	4.42087e-06	0	0	0	0.0170535	0	0	0
tara096_prot_dcm	0.000851044	8.55546e-05	0.124782	7.51704e-05	0.000172336	0.00217127	0.000149703	0.00596607	0.00578602	0.00460767	0.00541178	0.0061851	0.000129678	3.02456e-05	0.00191459	2.64013e-05	1.64655e-05	5.02768e-05	0.002102	0.000120661	3.03594e-05	0.000170463	0.00183824	0.0349624	0.00248162	0.05202	0.000122955	0.0200801	7.9459e-05	0.0591692	0.00317745	0.0015094	0.143422	0.0387649	0.00419231	0.000976172	0.000119681	0.123882	0.01875	0.000216903	0.00018743	9.93888e-05	3.23872e-05	4.94626e-05	0.000399576	0.100129	1.24957e-05	0.0729041	0.00491528
tara066_virus_dcm	2.37541e-05	3.68874e-05	0	2.93122e-05	0	1.32996e-05	7.27024e-06	0.000220946	0.000665837	5.02169e-05	8.14598e-06	5.87579e-05	0	0	0	0	0	6.73305e-06	0	1.88203e-05	5.7501e-05	0.000222208	0.00226668	2.67148e-05	0	8.44673e-06	0	0	0	5.86206e-05	0.000305701	3.57034e-05	2.0599e-05	0.00212056	0	0.000145964	1.68802e-05	8.00448e-05	0	0	7.74132e-06	5.70434e-06	0	0	1.12476e-05	0.000195626	0	0	0
tara078_virus_surface	3.44101e-05	0	8.69376e-06	8.49232e-06	0	2.31188e-05	0	0.000117356	0.00099499	0.0002346	1.41603e-05	0	0	0	0	0	0	0	0	1.63579e-05	0	4.71058e-05	0.00192126	2.90242e-05	0	0	0	0	0	0	0.00015018	1.0344e-05	0	0.00039564	0	0	0	5.79764e-06	0	0	0	0	5.18347e-06	0	0	0.00267944	0.000219417	4.53679e-05	0
tara076_virus_meso	0	0	7.95071e-06	0	0	5.28572e-06	2.31156e-05	0	4.17833e-05	0	3.2375e-05	0	5.69421e-06	8.26368e-05	0	0	0	0	1.06704e-05	9.97317e-06	7.61765e-06	6.03116e-05	3.97074e-05	4.24696e-05	0	0	0	0	0	0	0	0	0	1.32375e-05	0	0	4.47253e-06	0	5.12411e-06	8.28199e-06	1.23067e-05	3.62738e-05	1.42213e-05	0	0	1.0724e-05	0.00866615	0	0
tara007_girus_surface	0.00121286	0.0201253	5.05104e-05	0.0124522	0.000892571	0.107805	0	0.000578524	0.00226859	5.283e-06	0.0874366	4.45071e-05	0	9.37477e-06	5.54181e-06	0	0	3.96671e-05	0.000892549	0.00196149	0.000302466	0.0188043	0.000131385	7.30727e-05	6.01714e-06	7.10901e-06	4.39736e-06	1.12934e-05	0	0.00204043	0.0148247	0.000290474	0.0022321	0.00192022	0.0467941	0.0831098	1.46765	0.00131368	0.000130213	0.000626995	1.30306e-05	5.52108e-05	1.00386e-05	4.38034e-05	0.00235237	0.00111561	1.32792e-05	0.00165107	3.72001e-05
tara123_girus_surface	0.00195351	0.116048	0.473524	0.00126475	0.012496	0.378582	3.97194e-05	0.000919034	0.00345998	0.000469979	0.000963911	0.0441791	0.000105848	7.37632e-06	0.000300053	5.3374e-06	3.26655e-05	2.09003e-05	0.00333778	0.0382899	0.0115531	0.0155591	0.0188342	0.0052086	0.000245008	0.000186685	8.43366e-05	0.000273243	7.21683e-05	0.00738784	0.00162475	0.00031032	0.00130954	0.0070843	0.000484306	5.03436e-06	0.00998366	0.000633599	4.00214e-05	0.00142438	0.00109577	4.39135e-05	0.000157726	0.00476402	0.00356612	0.00450789	1.07749e-05	0.00166673	0.00196076
tara066_virus_surface	6.77128e-05	5.91471e-05	0	4.70006e-05	0	1.42168e-05	0	0.000209941	0.00102393	2.013e-05	2.61233e-05	3.14051e-05	7.65773e-06	7.93802e-06	0	0	0	7.1974e-06	0	6.7061e-06	8.19555e-05	0.000127456	0.00295033	4.28357e-05	0	0	0	0	0	2.68557e-05	0.000184704	0	0	0.00186923	0	0.000130025	0	0.000285217	0	0	0	1.82932e-05	0	0	0	0.000216328	0	2.78987e-05	0
tara037_prot_meso	0.000231742	0.000254767	3.00958e-05	1.06903e-05	0.000197124	0.000161883	0.000147158	0	4.79279e-06	1.71697e-05	4.45633e-06	3.2144e-05	1.95948e-06	4.26552e-05	3.06185e-05	1.67971e-06	1.53107e-06	0	1.83594e-06	0	5.24274e-06	0.000111184	3.416e-06	1.82682e-05	1.95557e-06	0	9.71817e-05	2.4469e-06	0	0	3.45379e-05	5.2085e-05	0	3.6442e-05	0	2.21808e-06	0	4.92629e-05	0	2.84998e-06	0	3.12061e-06	1.63127e-06	5.69444e-06	2.30741e-05	1.47612e-05	0.000444521	0	0
tara065_girus_surface	0.0364841	0.0103452	0.0643446	0.000147144	0.0021204	0.0178923	1.92083e-05	0.000629151	0.0337699	0.00971515	0.0506371	0.0245343	2.27121e-05	7.84782e-06	5.21906e-05	0	2.95774e-06	0.000124523	0.0006987	0.000523762	0.0137285	0.00317884	0.0119081	0.000776398	0.000596893	0.00042848	3.31301e-05	0.000307253	1.27969e-05	0.00680579	0.00415075	9.43301e-06	0.000614986	0.00115572	0.00013926	3.42794e-05	0.000136768	5.99199e-05	0	1.10113e-05	0.000224982	4.82276e-05	0.00014496	0.00035752	0.00230898	0.00724664	0	0.000229847	0.00994955
tara039_bact_meso	0.00133668	0.000270341	0.000380856	3.29231e-06	0.000634679	0.000584819	0.000369913	7.0313e-05	3.5425e-05	4.44174e-05	9.88142e-05	5.1477e-05	2.17246e-05	0.000160141	0.00156864	0.00010553	3.9608e-05	4.31062e-05	9.04666e-06	0.000143744	0.00012594	0.000542383	3.15609e-05	0.000362319	4.57717e-05	9.96163e-05	0.000278165	0.000198944	0	8.74757e-05	2.2393e-06	0.000288732	7.28802e-05	0.000441442	2.96012e-06	0	9.47982e-06	0.000139353	1.52052e-05	1.57988e-05	3.91273e-05	3.84423e-05	1.20572e-05	0.000185894	0.00034678	5.00064e-05	0.0131636	2.93138e-06	1.62475e-05
tara138_virus_meso	0	1.80554e-05	0	0	0	6.50978e-06	2.13516e-05	0.000252343	0.000177249	0	7.97448e-06	0	7.01287e-06	2.18087e-05	0	0	0	0	4.59951e-05	2.45655e-05	0	0.000111418	4.27899e-05	3.26904e-05	0	0	0	1.75147e-05	0	0	3.90345e-05	5.8253e-06	0	0.000130424	0	7.9384e-06	0	0.000222019	0	0	0	1.11685e-05	0	0	5.5054e-06	0.000105659	0	4.25822e-05	0
tara064_bact_surface	0.103959	0.0893943	0.584436	0.00601331	0.0207803	0.310843	8.81445e-05	0.00158257	0.171972	0.0884678	0.842911	0.168169	0.000775318	3.9526e-05	0.000468283	8.17157e-06	3.14489e-05	0.000530605	0.0222714	0.0097829	0.0644744	0.0460552	0.0493261	0.00638497	0.00176424	0.00220552	0.000132872	0.00216782	0.000316891	0.113837	0.0247022	0.000344887	0.006239	0.0243505	0.00398236	0.00017385	0.00119216	0.00737415	0.000286893	0.000270363	0.0024929	0.00033905	5.11425e-05	0.0013128	0.0171272	0.055594	2.91604e-05	0.00795427	0.0829822
tara078_girus_dcm	0.0530233	0.0104327	0.145823	0.00351305	0.00136071	0.126608	0.00026687	0.00209205	0.0149697	0.00591913	0.356622	0.00345931	0.000336363	0.000152184	0.000509881	3.90293e-05	6.38905e-05	0.00112484	0.000295133	0.00201963	0.00200504	0.00241612	0.00236824	4.59125e-05	0.00269203	0.0354372	0.000784773	0.00492902	0.000194755	0.210337	0.00319971	0.00074173	0.148725	0.0518595	0.0104101	0.00427245	0.00185668	0.234901	0.00209456	0.000971019	0.00165476	0.000158337	3.17153e-05	0.000676423	0.268828	0.126009	3.78605e-05	0.340789	0.166666
tara032_bact_dcm	0.0642218	0.0653281	0.264245	0.000390916	0.012211	0.696339	0.0026582	0.00187458	0.0667384	0.0579	0.044222	0.0397895	0.00187523	0.00105519	0.000958965	0.000124657	2.11396e-05	0.000408443	0.0133589	0.00303858	0.119966	0.00905083	0.0181261	0.0161081	0.1684	0.0125209	0.00380094	0.00253385	0.000866031	0.122648	0.00236709	0.000235969	0.00457534	0.00558847	0.00143078	8.42196e-05	0.000460864	0.00105805	0.000555393	0.000126658	0.0154313	0.00105158	0.0127987	0.096314	0.00934785	0.033307	5.58636e-05	0.00146206	0.0027638
tara076_girus_meso	3.76663e-06	8.77374e-06	7.85107e-05	1.16199e-06	1.16872e-05	0.000181891	0.035669	0	6.94607e-06	7.4651e-06	0.00012594	1.39757e-05	0.0142071	0.105522	0.00551916	0.000204487	0.000135799	0.000859988	0.000100578	0	4.5589e-06	6.0587e-05	4.45565e-06	6.35415e-06	4.42129e-05	0.00164744	0.0360641	0.000106387	0.000299532	0.000288819	3.16137e-06	0.000134459	0.000120038	0.000121473	2.0895e-06	1.35014e-05	4.28265e-05	1.58657e-06	3.0666e-06	7.43472e-06	4.97147e-05	4.61308e-05	8.51096e-06	0.000581823	2.67526e-06	0.000162053	0.0567801	8.27684e-06	0.00015674
tara138_prot_meso	1.47521e-05	1.14542e-05	0.000209652	1.74454e-05	2.03436e-05	3.82001e-05	0.000812714	7.2419e-05	1.36022e-05	0.000105254	1.26473e-06	0.00110932	0.000152375	0.00100305	0.000720736	2.28822e-05	4.34526e-06	6.27219e-06	0.00028762	8.76607e-06	0	2.10364e-05	0.000116338	0.0074669	3.33002e-06	0.000233434	0.000343949	0.000204167	7.52004e-06	8.58128e-05	1.75406e-05	0.0011299	3.518e-05	3.53368e-05	6.81964e-06	0.000211514	1.7472e-06	0.00126969	1.00087e-06	1.05149e-05	0	1.41704e-05	5.55557e-06	2.58579e-05	2.61943e-05	1.67573e-05	0.0120034	6.75343e-06	0
tara078_virus_dcm	4.84459e-05	4.51386e-05	0	0	0	4.06861e-05	0	0.000210286	0.00323051	0.000376379	1.99362e-05	4.31406e-05	0	0	0	0	0	0	0	1.53534e-05	0	5.3056e-05	0.0023076	3.26904e-05	0	0	0	0	0	0	0.000561122	7.28162e-06	0	0.00181371	0	0	0	1.63249e-05	0	0	0	0	0	0	0	0.00117216	0.000144804	0	6.8838e-05
tara110_bact_meso	0.0184247	0.00668508	0.170001	0.0705936	0.0382271	0.0306468	0.0357244	0.399007	0.00276953	0.000544348	0.00183392	0.00202541	0.00456838	0.117446	0.00600122	0.00019729	0.000104112	0.00192406	0.000573958	0.000769825	0.000872746	0.00117957	0.0011358	0.00381705	0.00631908	0.0223095	0.0806406	0.0326901	0.0127881	0.00326496	0.0758031	0.00120311	0.0211076	0.00213478	0.000203718	0.00166892	0.136719	0.0263623	0.00290417	0.000953891	0.00100979	0.000115746	3.6015e-05	0.0027181	0.0114927	0.00161319	0.427986	0.0036061	0.00257993
tara064_prot_meso	9.44073e-06	4.39812e-06	1.66965e-05	0	0	3.48857e-05	3.46735e-06	1.75623e-05	2.36772e-05	1.64653e-05	6.41026e-05	2.8023e-05	0	1.06247e-05	0	0	0	0	9.60338e-06	0	4.57059e-06	1.16315e-05	1.48903e-05	9.3964e-05	3.40971e-06	2.01422e-06	1.74429e-05	0	0	0	0	1.70278e-05	0	6.61875e-06	4.18971e-06	0	0	0.000305402	0	0	0	0	0	2.48219e-06	1.34106e-05	4.82579e-06	3.76244e-06	1.65961e-05	2.10801e-05
tara124_prot_surface	0.000209866	0.00600695	0.0409472	6.71253e-05	0.001161	0.0195737	2.83649e-05	0.000103068	0.00231837	0.000130171	0.00013749	0.0129608	2.12657e-05	4.09389e-06	2.28976e-05	1.3021e-06	1.18687e-06	1.42767e-06	0.000800128	0.00237868	0.00198167	0.000497137	0.00439102	0.0169886	0.000128249	0.000186625	1.46238e-05	4.28682e-05	3.23511e-05	0.00204666	0.000105403	0.000528925	0.000112252	0.000491544	8.90385e-05	2.06333e-05	0.000337404	0.00111651	4.10069e-06	6.186e-05	0.000227834	2.90289e-06	6.62624e-05	0.00136843	0.000331504	0.000500909	1.03712e-05	6.53004e-05	0.000117918
tara148_prot_surface	0.00181225	0.000995268	0.00164387	1.55942e-05	0.000185811	0.00213983	2.19524e-05	8.36574e-05	0.0011428	0.000237191	0.0194482	0.00167077	0	5.1251e-06	3.40837e-06	2.6489e-06	9.65793e-07	5.2278e-06	0.000360171	9.25479e-05	0.000757328	0.000296435	0.0003981	0.00686399	5.24267e-05	0.000244845	1.4424e-05	4.09028e-05	4.17858e-06	0.000499945	0.000126705	0.000351139	0.000339425	0.00024568	6.44197e-05	9.79413e-06	1.06793e-05	0.00217467	8.89826e-06	5.39328e-06	4.60817e-05	7.8739e-06	1.029e-05	0.00019846	0.00309344	0.000945685	1.36118e-06	0.000125337	0.0041328
tara100_virus_dcm	7.43815e-06	0	0	9.17856e-06	0	0	0	5.76542e-05	0.000137167	4.71734e-05	7.65228e-06	0	0	0	0	0	0	0	0	0	0	5.09123e-06	0.000768428	0.000100383	0	0	0	0	0	0	0.000199773	0	0	0.000453685	0	0	0	3.13307e-05	0	0	0	5.35863e-06	0	0	0	6.97058e-05	0	8.17234e-06	0
tara068_virus_meso	0	0	0	0	0	0	7.59699e-06	0	0.000176992	0	2.55363e-05	0	0	7.75964e-05	0	0	0	0	7.0137e-06	6.5554e-06	0	5.09696e-05	0.000202273	7.67674e-05	0	3.53054e-05	4.36772e-05	0	0	0	1.38887e-05	1.2436e-05	0	4.06049e-05	0	1.69471e-05	0	6.9702e-06	0	0	0	5.96072e-06	3.11591e-05	1.0877e-05	5.87655e-06	7.04891e-06	0.000214332	0	0
tara146_bact_meso	0.000167904	5.58719e-05	0.000148474	7.39966e-06	4.96166e-06	0.000398857	0.0655562	5.57762e-05	6.90037e-05	4.18338e-05	0.00063666	0.000160197	0.00566398	0.114544	0.00398539	0.000148821	0.00013226	0.000603738	5.48988e-05	1.71038e-05	5.80629e-05	0.000236419	2.83739e-05	0.000548283	0.00062591	0.00299122	0.161879	0.000625993	0.00254571	0.00137244	3.22109e-05	0.00244976	0.00065833	0.000338009	5.58855e-05	0.00056254	0.000138066	0.0139871	1.95284e-06	3.47196e-05	0.00206837	0.000101954	2.89059e-05	0.00463531	8.68848e-05	9.80877e-05	0.0494908	4.48015e-05	0.000842329
tara098_bact_surface	0.000512262	0.00131187	0.00839415	0.000104157	0.00563234	0.167313	3.20695e-05	6.31689e-05	7.94378e-05	7.84515e-05	0.0387172	0.00285967	5.26658e-06	1.91077e-05	1.6943e-05	6.77196e-06	0	1.2375e-05	0.01093	0.00756154	0.000475577	0.00326127	0.000181332	0.00675619	2.62804e-06	0.000412955	2.68882e-05	0.000203876	0	8.31148e-05	1.22144e-05	0.00024936	0.000181727	0.00534627	0.0106241	3.57699e-05	0.000301975	0.00195912	2.60661e-05	0.000292996	5.69124e-06	8.38741e-06	6.57665e-06	2.29578e-05	6.8219e-05	0.000612475	5.79981e-06	0.00237922	8.86226e-06
tara065_girus_dcm	0.0595717	0.0213995	0.119408	0.000150636	0.00380807	0.0379987	2.53098e-05	0.000903475	0.0402507	0.00861297	0.116894	0.0291458	6.05657e-05	1.84654e-05	6.54941e-05	9.16207e-06	1.1135e-05	0.000257836	0.000971379	0.000664549	0.019646	0.00418589	0.0143379	0.000913409	0.000526226	0.000600712	0.000145513	0.000418198	1.20441e-05	0.0162052	0.00648123	1.77563e-05	0.00076321	0.00184419	0.000358254	8.46904e-05	0.000204278	0.000119425	5.12959e-05	3.62724e-05	0.000600594	0.000107803	0.000258037	0.000533206	0.00300942	0.00779662	0	0.00064898	0.0136328
tara100_virus_surface	0	9.22186e-06	1.00025e-05	0	1.63788e-05	1.32996e-05	0	2.45495e-05	1.7522e-05	0	0	0	0	0	0	0	0	0	0	0	2.87505e-05	4.33576e-05	5.61987e-05	3.33934e-05	0	0	0	0	0	0	0.000259181	0	1.02995e-05	4.99609e-05	0	0	0	1.33408e-05	0	0	0	0	0	0	5.62379e-06	4.72201e-05	0	0	0
tara111_prot_meso	0	0	0	0	0	0	4.78396e-06	0	2.30597e-05	0	5.36021e-06	0	0	7.98108e-05	1.44427e-06	0	0	0	0	4.12805e-06	0	2.37751e-06	2.73925e-06	0	0	0	2.29202e-06	0	0	0	1.02036e-05	1.3052e-06	0	0	0	0	0	2.92617e-06	0	0	0	2.50238e-06	0	2.28315e-06	2.46704e-06	0	5.1911e-06	0	0
tara064_virus_meso	0	3.36327e-05	0	0	0	0	6.62875e-06	0	7.98799e-05	1.14465e-05	7.42721e-06	1.07147e-05	6.53159e-06	0.00040624	1.20073e-05	0	0	6.13896e-06	2.44792e-05	2.28796e-05	0	9.88299e-06	5.69333e-05	6.69833e-05	0	9.24172e-05	9.52762e-06	0	0	0	2.42371e-05	0	0	5.06139e-06	0	0	5.64328e-05	0	0	4.74996e-06	0	2.08041e-05	5.43756e-06	0	5.12757e-06	2.46021e-05	5.75432e-05	7.93198e-06	0
tara076_bact_dcm	0.00188431	0.00385638	0.215945	9.54846e-05	0.000984998	0.0370715	0.000502805	0.00298175	0.00281753	0.00903969	0.0594303	0.00730827	0.000290799	0.000239241	0.000882491	1.97841e-05	2.64489e-05	9.68907e-05	0.00390534	0.0012531	0.00425255	0.00293107	0.00140821	0.0162452	0.00155858	0.00806046	0.000760845	0.0110247	9.62279e-05	0.094735	0.00218101	0.00087292	0.0205352	0.0133394	0.00176418	6.09588e-05	0.000181277	0.00110173	0.000199379	6.15411e-05	0.000485504	0.00026954	6.78879e-05	0.00142861	0.00240852	0.110818	0.0029347	0.00116595	0.367575
tara009_prot_dcm	0.000790094	0.000164228	0.000234679	0.00289037	7.6393e-05	0.000656024	7.60392e-05	0.00191878	0.000108967	0.000205828	0.000828958	0.00381517	6.27748e-05	2.30902e-05	0.000137737	3.47175e-06	9.49354e-06	6.85175e-05	0.00187645	0.000358216	0.000113779	0.000157797	0.000709573	0.0307991	2.22305e-05	0.0633379	0.000109293	0.00235676	0.00115351	0.086593	0.00278779	0.0373488	0.25062	0.000955634	0.0497696	0.0469176	0.000841393	0.0651063	0.0229822	0.000178189	0.000212263	2.09622e-05	3.87736e-05	0.000273645	0.000627933	0.000726509	8.92007e-06	0.020229	7.26939e-05
tara070_bact_meso	0.000121152	6.39366e-05	0.000401746	0.00144594	1.17473e-05	0.000933208	0.0636868	0.000117383	8.09887e-05	0.000297138	0.000451819	0.000210713	0.0137578	0.102888	0.00541688	9.98328e-05	7.49395e-05	0.000442668	0.000287237	4.94941e-05	3.20764e-05	8.03342e-05	4.77713e-05	0.00411151	3.76032e-05	0.000827953	0.0290471	0.000335773	0.0005703	0.000560587	0.000611692	0.000318669	0.000430911	0.000318517	6.51074e-05	0.000122137	0.000117033	0.00292313	1.84942e-05	1.86824e-05	0.000103642	2.45477e-05	2.85157e-05	0.000856069	0.000212432	0.000164499	0.0510744	0.00180531	8.06944e-05
tara033_bact_surface	0.0245768	0.0711425	0.62693	0.00155643	0.16769	0.608079	4.59838e-05	0.000540584	0.00965963	0.0106637	0.000463705	0.0204608	0.000211446	1.91352e-05	0.000268394	1.00698e-05	2.22911e-05	1.10409e-05	0.00205033	0.0119802	0.0409713	0.00841366	0.013516	0.152363	0.000785479	0.000302742	5.63018e-05	0.000146691	0.000144666	0.00845123	0.00407724	8.64257e-05	0.000492197	0.00213137	5.35059e-05	3.22935e-05	0.00302241	0.00104068	0.000104199	0.000661453	0.00287796	0.000217814	0.000595146	0.0140356	0.00119884	0.00269904	2.40246e-05	0.000358677	0.00218944
tara122_prot_surface	0.000147275	0.00114976	0.0177238	6.81508e-05	0.000159463	0.00100688	0.000409905	0.000253282	7.29902e-05	0.00056188	2.60417e-05	0.00830601	0	4.3163e-06	0.000101424	5.35408e-06	1.62676e-06	3.91359e-06	0.0110506	0.000131272	0.000515263	0.000595388	0.00330829	0.243783	0.000209857	0.00149254	6.37755e-05	0.000137791	3.51914e-06	8.03154e-05	8.49815e-05	0.00520545	5.0886e-05	0.000122612	4.59559e-05	0.000108409	8.5034e-05	0.00325489	9.36751e-06	8.02447e-05	3.14975e-05	2.15517e-05	3.1198e-05	3.02517e-05	0.000117678	0.000270546	2.29274e-06	6.06796e-05	5.13827e-05
tara110_bact_dcm	0.0600017	0.0155611	0.690767	0.178684	0.176284	0.0726852	0.000118283	2.64025	0.0112797	0.0019459	0.00702772	0.00814505	0.000735522	4.89793e-05	0.00469628	2.83526e-05	6.76854e-05	0.00216126	0.00151111	0.00169098	0.00205855	0.00312667	0.0037836	0.00857525	0.010217	0.0525666	0.000174605	0.104332	0.00323462	0.0186456	0.387242	0.00176749	0.117273	0.00589247	0.000567839	0.012398	0.410414	0.0525183	0.0164904	0.00295279	0.00124416	0.000243304	8.39158e-05	0.00121293	0.0338289	0.00663244	4.85648e-05	0.0117821	0.0109228
tara041_virus_surface	1.73265e-05	8.07184e-05	0	0	7.16814e-05	7.27564e-05	7.9545e-06	0.000644641	0.000262006	0.0013255	0	0.000366442	0	0	0	0	0	0	0	1.37278e-05	0.00189787	0.00137571	0.000252784	2.19218e-05	7.82228e-06	0	0	0	0	0	0.000414455	0	0	4.25157e-05	0	0	0	0	0	0	0	0	0	0	0	0.013728	0	0	0
tara023_prot_dcm	0.000950912	0.000352845	2.38052e-05	8.85424e-05	7.64613e-05	0.00100069	0.000310116	0.000498867	8.23329e-05	0.000533208	9.39513e-05	0.00692203	6.55731e-06	2.0392e-05	4.70126e-05	2.02359e-05	8.19783e-06	8.62838e-06	0.00397633	9.18788e-05	0.000171937	0.000518915	0.00396902	0.0406747	7.06777e-05	0.034898	2.48693e-05	0.000635424	2.88182e-05	0.00281018	0.000341872	0.00695567	0.0373111	0.000431912	0.00596019	0.00341593	0.00179648	0.0410443	0.025515	0.000235572	2.55098e-05	1.56645e-05	6.55076e-05	4.57348e-05	0.000358284	0.000842233	5.77697e-06	0.0106086	0.000101515
tara124_virus_surface	5.53667e-06	0	0	0	0	4.18486e-05	5.0837e-06	0.000575068	0.0102388	6.58389e-05	0	6.98467e-05	0	0	0	0	0	0	9.38676e-06	0	6.70125e-06	0.000659411	0.00459336	6.53808e-05	0	5.90636e-06	0	6.25524e-06	0	0	1.85879e-05	1.66437e-05	0	4.26984e-05	0	0	0	0	0	0	0	3.98875e-06	8.34032e-06	0	0	1.88677e-05	0	0	0
tara109_prot_meso	3.65227e-05	1.03468e-05	0.000430201	1.27897e-05	0.000459419	0.000121033	0.000486707	5.9679e-05	1.165e-05	9.23391e-05	3.04655e-06	0.00127456	6.96587e-05	0.00178669	9.35793e-05	3.82776e-06	2.09341e-06	1.59481e-05	0.000623383	2.81548e-05	1.43367e-05	1.68912e-05	0.000106647	0.011156	0	0.000266412	0.00164532	8.4756e-05	0.000344178	5.84634e-05	7.45633e-06	0.000698802	2.43958e-05	6.22837e-06	4.38066e-06	0.00014254	1.75364e-05	0.000138871	8.03647e-07	6.49459e-06	1.06158e-05	6.40018e-06	5.94779e-06	5.57994e-05	2.10327e-05	3.7002e-05	0.00283144	2.16907e-06	1.00186e-06
tara062_bact_surface	0.01555	0.203483	1.24053	0.0003591	0.146141	0.525289	5.57635e-05	0.0030716	0.23627	1.11039	0.0769291	0.0924004	0.000153391	1.42393e-05	0.000140992	1.96255e-05	1.4311e-05	3.65806e-05	0.0190569	0.164431	0.282007	0.077498	0.130399	0.459053	0.00598633	0.00162508	5.00937e-05	0.000437415	3.48286e-05	0.010328	0.0144614	0.000157844	0.00139235	0.00776167	0.000325674	3.36905e-05	0.00279446	0.000690696	0.000727253	0.000572738	0.000762001	0.000317209	0.000102921	0.000791742	0.00947713	0.18567	1.51273e-05	0.00186835	0.00507245
[truncated: 201 more columns]

## Sheet: TARA Relative Fraction
	Latitude	Size Fraction	Depth	Temperature	Oxygen	Chloro HPLC	PO4	N02NO3	UBA20	UBA258	UBA180	UBA529	RS462	TMED97	UBA53	EAC1768	Cayman51-deep	SAT165	SP42	NP965	SP210	UBA107	TARA-ASE-MAG-00018	IN46	UBA83	REDSEA-S11-B3N4	UBA84	TARA-RED-MAG-00049	UBA123	SAT95	SP3025	TARA-MED-MAG-00080	RS406	UBA39	UBA260	SAT2681	UBA3	MED743	UBA605	RS443	UBA251	UBA560	EAC40	UBA121	UBA196	UBA88	Guaymas26	UBA112	UBA528
tara142_bact_dcm	25.5101	6	123.578	25.0027	192.938	0.197431	0.0215	0.0615	2.59964e-07	6.41886e-08	8.34452e-08	0.00464716	2.01167e-05	8.4055e-06	6.83609e-07	0.000274127	4.65367e-07	8.89686e-05	1.46029e-06	2.37498e-07	1.20931e-05	0.00271645	6.13001e-07	5.8187e-06	2.15674e-06	0.000828033	2.65259e-05	1.92566e-07	1.27575e-05	1.52448e-06	7.02865e-06	4.71786e-06	0.000113566	1.91924e-06	1.38005e-07	0.000270709	2.12464e-06	3.59424e-05	3.24473e-06	4.64084e-06	2.73219e-05	1.30592e-05	8.39812e-05	4.82698e-06	6.15312e-05	2.31079e-07	2.56754e-08	0.000754219	1.6689e-07
tara064_bact_dcm	-29.4956	6	59.401	22.2177	207.704	0.212492	0.0815	0.015	6.92043e-07	8.04135e-08	2.92169e-06	0.000772291	5.49565e-05	1.95185e-06	1.47668e-06	0.000496738	3.72826e-07	0.000132227	1.94454e-06	1.36459e-06	5.75322e-06	0.000569196	2.09246e-05	2.74844e-05	8.04135e-07	0.00122614	8.01552e-05	3.55769e-07	3.19753e-05	3.0021e-06	1.99084e-06	7.89514e-07	0.000140134	1.34997e-06	2.85102e-07	3.41709e-05	7.76599e-06	3.17877e-05	0.000350403	1.33535e-06	1.14017e-05	1.8054e-05	0.0021908	6.13896e-05	1.30928e-05	1.60827e-07	3.41148e-08	0.000508484	1.55953e-07
tara032_bact_dcm	23.3867	5	78.4975	26.1435	182.631	0.256459	0.025	0.012	1.82731e-07	8.12136e-08	2.86785e-07	0.00161634	0.00052602	1.13191e-06	4.49213e-07	0.000122858	3.93125e-06	3.50132e-05	5.76109e-07	6.29405e-07	1.12354e-05	4.24899e-05	4.00992e-07	2.59325e-05	2.91861e-07	0.000457575	9.33956e-06	0.000520158	4.43629e-06	5.72556e-06	3.39676e-05	8.45129e-07	0.000120963	1.57098e-06	8.12136e-08	0.000246108	7.19755e-06	1.08242e-05	2.1953e-06	3.96373e-05	1.88745e-05	4.82459e-06	5.83697e-05	3.79166e-06	0.00110504	1.11669e-07	2.18262e-07	0.000110897	6.14178e-07
tara068_girus_dcm	-31.0616	4	38.77	16.7478	233.899	0.666209	0.227	1.08	4.31692e-07	4.18948e-07	0.00764379	0.000160592	8.92375e-06	5.35011e-05	9.3188e-07	2.57263e-06	9.7489e-07	1.82394e-06	1.06569e-06	1.82011e-05	1.78093e-06	6.68246e-05	2.6013e-06	4.77887e-09	2.07085e-08	6.08223e-05	4.73586e-06	0	0.000153489	5.79837e-07	4.61958e-07	6.73949e-05	2.17598e-06	3.30618e-05	3.21459e-06	0.000590094	0.00116686	0.000157588	0.00293063	1.75225e-08	4.97003e-06	7.11096e-06	0.00177877	8.55386e-05	2.01079e-05	3.1222e-07	3.18592e-08	2.23365e-05	8.06037e-07
tara065_bact_dcm	-35.2515	6	28.711	21.8139	206.255	0.283378	NaN	NaN	4.65903e-07	7.84194e-08	4.69132e-06	0.00192079	5.34935e-05	2.50711e-06	9.98693e-07	0.000330872	8.30323e-07	9.33629e-05	1.00792e-06	1.64681e-06	6.9355e-06	0.000357493	1.43784e-05	1.49965e-05	3.43661e-07	0.00084587	3.18175e-05	4.95887e-07	2.4077e-05	2.31106e-06	2.23956e-06	7.15e-07	3.79457e-05	1.54302e-06	4.12855e-07	8.00961e-05	4.76974e-06	2.88122e-05	0.00037192	8.11179e-06	7.62052e-06	9.88084e-06	0.0019043	4.83755e-05	2.51034e-05	1.01484e-07	6.68871e-08	0.00016508	1.99739e-06
tara142_bact_surface	25.5101	6	4.063	24.962	192.63	0.197431	0.003	0.049	2.92729e-07	1.43183e-07	7.63641e-08	0.00402994	2.01633e-05	7.05096e-06	3.53184e-07	0.000253348	5.05912e-07	8.41501e-05	1.88683e-06	1.84547e-07	8.03096e-06	0.00143754	3.50002e-07	5.5714e-06	1.21546e-06	0.000833397	1.41465e-05	9.54552e-08	1.33701e-05	1.01501e-06	1.57501e-06	4.18094e-06	7.75096e-05	1.31092e-06	5.72731e-08	0.000264468	2.0141e-06	3.4822e-05	4.20321e-06	2.06501e-06	2.02015e-05	1.52474e-05	6.266e-05	7.28959e-06	4.66839e-05	1.68637e-07	3.18184e-09	0.000793369	1.14546e-07
tara110_bact_dcm	-1.9245	6	48.604	22.2632	162.385	0.558634	0.9295	10.701	0.000264399	6.72962e-07	9.49231e-07	5.05831e-05	0.000389706	2.88689e-05	1.57025e-06	2.07414e-05	1.74734e-07	3.98937e-05	0.000718957	4.41558e-07	0.000471593	2.57685e-05	3.98582e-06	1.37898e-05	0.000111631	0.000810176	5.52986e-05	1.88902e-08	6.80211e-05	0.00436822	5.25855e-06	2.18158e-05	1.34167e-05	0.000178826	7.86303e-07	4.28807e-06	1.55135e-06	1.14002e-05	2.19338e-05	9.32702e-07	0.00172179	0.000355603	9.26563e-06	0.000103901	1.35065e-06	1.44038e-06	4.95867e-08	9.15677e-05	1.1098e-07
tara070_girus_surface	-20.4112	4	4.04	19.8679	215.237	0.156078	0.364	0.986	1.38302e-06	1.86108e-06	4.49771e-05	3.51115e-05	7.40932e-06	2.21121e-05	2.77547e-06	4.13802e-05	1.71026e-07	0.000342538	9.92623e-06	1.8056e-05	2.11426e-06	7.49456e-05	0.00111441	1.62946e-07	1.39783e-06	0.000233724	6.63405e-05	0	0.00138782	0.00178705	3.13772e-07	1.62407e-06	1.93057e-05	1.31407e-05	3.66291e-07	7.68e-06	1.39002e-05	6.66556e-05	2.85142e-05	1.13119e-07	2.60282e-05	8.49661e-05	0.000215719	0.00648736	2.19506e-06	2.0577e-06	6.3293e-08	0.000186764	1.97959e-07
tara065_bact_surface	NaN	NaN	NaN	NaN	NaN	NaN	NaN	NaN	3.51482e-07	3.4459e-08	3.18746e-06	0.00155281	2.97829e-05	3.01172e-06	4.85872e-07	0.000368604	4.16954e-07	9.57753e-05	1.09235e-06	9.33838e-07	2.00207e-06	0.000242181	1.20813e-05	1.23673e-05	2.23983e-07	0.000913449	4.58201e-05	1.5162e-07	2.84321e-05	1.85045e-06	5.92695e-07	5.65127e-07	4.80462e-05	1.3439e-06	2.8601e-07	6.14197e-05	3.62508e-06	3.19745e-05	0.000415134	4.0317e-06	3.80083e-06	8.29772e-06	0.00198073	4.22226e-05	1.69159e-05	7.23639e-08	2.75672e-08	0.000160851	1.24052e-07
tara125_girus_epi	-8.8999	3	138.242	24.3076	159.652	0.040949	NaN	NaN	0.000910333	1.26526e-07	2.09134e-08	0.0112439	4.38659e-06	1.15651e-06	9.37966e-07	3.4963e-05	9.09733e-08	3.53123e-05	2.57967e-06	3.48208e-07	7.93664e-07	3.62952e-06	1.05717e-06	7.36884e-06	1.93031e-06	0.000494066	1.64787e-05	1.72849e-06	8.19387e-06	8.11963e-06	1.70026e-06	6.90142e-08	5.65708e-06	3.26249e-07	1.46394e-08	2.29378e-05	1.52354e-06	1.62717e-05	5.56192e-06	3.18929e-07	5.10287e-07	1.88127e-05	1.13873e-06	7.65431e-06	5.99483e-06	5.67799e-07	1.35937e-08	5.28064e-05	1.35937e-08
tara152_bact_mixed	43.6876	6	157.988	13.8959	235.338	0.040949	0.2605	4.196	7.98017e-08	9.67917e-07	0.00176683	2.03469e-05	1.45188e-06	0.000197646	4.55642e-07	2.65148e-07	4.299e-07	9.00987e-08	7.46532e-08	0.000101415	5.04553e-07	1.12134e-05	5.48315e-07	2.79306e-06	1.31287e-07	1.52653e-06	7.64552e-07	2.0594e-08	5.05711e-05	2.69266e-06	8.18611e-07	9.80016e-06	3.31821e-06	6.02194e-05	0.000135169	1.43077e-05	0.000239951	4.34507e-05	5.59101e-05	1.0297e-08	4.42771e-07	4.86533e-06	3.89329e-05	1.58857e-05	9.16432e-07	5.48315e-07	1.59603e-07	9.52472e-08	1.17901e-06
tara145_bact_surface	39.2003	6	4.026	14.0646	235.135	0.322958	0.3535	4.3775	1.47714e-07	2.51626e-05	5.59326e-06	0.000102846	2.03675e-06	0.000452795	3.35198e-07	2.28673e-06	3.55082e-07	1.13058e-06	1.49419e-06	4.8152e-05	3.06791e-07	2.75913e-05	4.20418e-07	4.06214e-06	7.95385e-08	2.80657e-06	3.03951e-07	1.42033e-08	2.09584e-05	2.24412e-07	6.8744e-07	9.31623e-05	2.26401e-06	3.31761e-05	0.00132181	0.000101241	2.36059e-06	6.14719e-06	3.93659e-05	1.93165e-07	1.4797e-05	0.000116092	0.000315708	7.01927e-06	2.46001e-06	1.86915e-06	3.15313e-07	1.64758e-06	3.97692e-06
tara146_bact_surface	34.841	6	4.0595	19.4679	214.096	0.165775	0.022	0.7375	3.62893e-07	7.96594e-08	2.84768e-05	0.000817146	9.80695e-06	2.19594e-05	5.45814e-07	2.67006e-05	8.96906e-07	8.97791e-06	8.67402e-07	7.6414e-07	8.62682e-06	0.00182675	7.83907e-06	2.16851e-06	2.80283e-07	0.000238456	1.36306e-06	2.65531e-08	2.77893e-05	1.20079e-06	1.42443e-05	2.86184e-07	2.15198e-05	1.11228e-06	1.56368e-07	4.83945e-05	8.38489e-06	3.72629e-05	5.73253e-06	5.81218e-07	1.30818e-05	1.11022e-05	0.00157558	2.5845e-05	3.46843e-05	2.12425e-07	8.85104e-09	6.7439e-05	2.36618e-06
tara151_bact_dcm	36.1811	6	78.6725	16.8847	230.536	0.29645	NaN	NaN	3.46378e-07	1.22098e-05	0.00101345	9.704e-06	1.25237e-05	4.53945e-05	7.14405e-07	1.14197e-06	2.10262e-06	6.92756e-07	1.82931e-06	8.49438e-06	1.31786e-06	4.0667e-05	1.73595e-05	4.92236e-06	3.05787e-07	4.46124e-05	3.90758e-06	4.60034e-08	0.000560256	4.78976e-06	1.30704e-06	4.7876e-05	7.39572e-06	3.87023e-05	3.30493e-05	1.61228e-05	0.000138237	0.00010285	0.000923834	4.05912e-08	2.07015e-06	3.07952e-06	5.1973e-05	7.92611e-06	3.56472e-05	3.24459e-06	1.27186e-07	1.17714e-05	7.51749e-06
tara152_bact_surface	43.6876	6	3.64	14.2865	242.997	0.283378	0.1595	2.159	5.77087e-08	1.16632e-06	0.00110341	1.47765e-05	9.02077e-07	0.000235436	5.2849e-07	2.88543e-07	2.33872e-07	9.41562e-08	4.85968e-08	0.000102363	3.79662e-07	9.07241e-06	4.95079e-07	9.84084e-07	1.03268e-07	9.38525e-07	7.56287e-07	2.73357e-08	4.88458e-05	3.17094e-06	8.83854e-07	7.6145e-06	3.29851e-06	4.97692e-05	0.000134932	1.08189e-05	0.000142352	2.77153e-05	5.15156e-05	6.0746e-09	2.76394e-07	4.25222e-06	3.17914e-05	1.39139e-05	7.04653e-07	6.04422e-07	1.79201e-07	4.25222e-08	4.22184e-07
tara066_bact_dcm	-34.8901	6	28.42	15.0296	240.744	0.430696	NaN	NaN	1.53481e-07	1.88047e-05	0.000524144	7.55126e-05	3.53006e-06	0.000155443	5.67212e-07	5.91235e-06	3.06962e-07	1.27456e-06	6.53962e-07	3.43263e-05	4.40423e-07	3.29183e-05	4.98479e-06	8.67501e-07	1.26789e-07	2.17676e-05	1.02765e-06	2.66923e-08	0.000109525	7.34039e-07	2.26885e-07	9.53583e-06	3.57677e-06	1.88915e-05	9.12544e-05	0.000300669	8.79512e-05	3.40194e-05	0.00112232	2.66923e-08	1.04767e-06	1.61222e-05	0.00138966	3.81834e-05	8.20789e-07	1.26121e-06	6.67308e-08	6.73981e-06	5.67212e-07
tara009_girus_dcm	39.1633	5	55	15.8022	NaN	0.5447	NaN	NaN	1.24834e-07	7.19716e-06	7.49988e-05	8.01578e-06	1.30115e-05	0.00185766	1.0899e-06	1.44519e-06	2.52069e-07	1.43319e-06	6.40974e-07	2.46235e-05	2.09577e-06	1.2541e-05	7.56446e-06	9.53059e-07	1.44039e-07	1.27811e-05	9.43457e-07	2.40065e-08	0.000255158	2.28302e-06	3.45694e-07	0.000501249	2.09385e-05	8.0998e-06	3.3165e-05	1.19264e-05	1.2565e-05	1.86963e-05	5.62713e-06	3.12085e-08	1.14415e-05	1.25314e-06	1.97598e-05	3.23368e-06	1.38758e-06	2.5783e-06	1.1043e-07	3.50495e-07	8.40229e-08
tara042_bact_dcm	5.9997	5	78.561	27.9444	159.585	0.407267	0.342	1.385	1.69752e-07	4.88327e-08	3.69733e-07	0.00337105	0.00492521	1.00456e-06	5.62739e-07	8.2318e-05	1.37197e-06	2.02539e-06	2.62766e-07	3.5113e-07	0.000109608	1.8496e-05	2.5579e-08	2.79974e-06	2.88345e-07	0.000706709	5.06465e-06	2.14399e-06	1.7417e-06	1.85332e-06	0.00011998	4.20891e-07	2.74858e-05	1.21849e-06	2.09283e-08	0.000104335	2.23235e-07	2.05051e-05	3.71594e-06	2.35327e-06	2.18817e-06	8.02251e-07	1.63008e-06	3.72059e-07	1.26709e-05	5.81342e-08	6.9761e-08	3.04321e-05	3.04623e-07
tara066_bact_surface	-34.9363	6	3.908	15.0573	239.299	0.283378	0.343	3.34	1.99544e-07	2.65362e-05	0.000321493	5.83074e-05	4.5521e-06	0.000178717	5.20685e-07	6.55065e-06	2.61901e-07	1.93308e-06	1.10685e-06	2.70039e-05	4.02206e-07	2.5975e-05	6.96845e-06	3.60114e-06	1.83955e-07	2.69665e-05	1.46228e-06	9.35362e-09	0.000127758	9.75895e-07	1.12243e-07	1.04792e-05	3.53879e-06	1.83144e-05	9.9666e-05	0.000229946	5.51677e-05	2.72128e-05	0.000942686	2.4943e-08	1.01019e-06	1.65123e-05	0.00114587	3.09823e-05	1.06631e-06	1.60571e-06	2.80609e-08	7.98488e-06	7.10875e-07
tara128_bact_dcm	0.0005	6	38.88	26.0828	177.115	0.475182	0.54925	5.264	0.00141341	1.67889e-07	4.70089e-08	0.00285983	1.67587e-05	2.20606e-06	4.30803e-06	9.10193e-05	3.08916e-07	0.000159441	3.92793e-05	4.46585e-07	3.18989e-06	5.44968e-06	4.26774e-06	1.28905e-05	7.66581e-05	0.00172969	0.000165099	2.4176e-07	1.23835e-05	0.00100227	5.34894e-06	5.60749e-07	1.09464e-05	1.09799e-06	1.67889e-08	3.17713e-05	2.59892e-06	7.95458e-06	3.40143e-06	1.27394e-05	3.30741e-06	2.78461e-05	8.52876e-07	1.3683e-05	6.24547e-07	6.044e-07	1.34311e-08	0.000100092	1.47742e-07
tara064_bact_surface	-29.4956	6	4.752	22.223	209.658	0.11119	0.084	0	3.86044e-07	5.87803e-08	9.80202e-07	0.000410237	2.00457e-05	2.76585e-06	1.14542e-06	0.000316368	1.3027e-07	8.72189e-05	1.26298e-06	5.63973e-07	2.97556e-06	0.000317992	1.11587e-05	1.02723e-05	3.54271e-07	0.000732462	0.000100737	6.83123e-08	3.89094e-05	2.14786e-06	4.65477e-07	5.59207e-07	0.00015807	1.04534e-06	1.73164e-07	2.33278e-05	2.75155e-06	4.71323e-05	0.00034898	2.1288e-07	6.04802e-06	1.04391e-05	0.00111183	3.10169e-05	8.4882e-06	1.28681e-07	1.42979e-08	0.000323263	4.44824e-08
tara123_girus_surface	-8.9075	4	3.8675	26.62	189.282	0.165775	0.53495	4.9015	0.000374416	2.96176e-07	1.86778e-08	0.00188999	3.46739e-06	1.74904e-06	3.77824e-06	6.36512e-06	5.87015e-08	1.47288e-06	4.53069e-06	3.04181e-07	1.97451e-07	9.7538e-06	1.19271e-06	8.37965e-06	2.13087e-05	0.000535589	1.07677e-05	3.52209e-07	7.70591e-06	1.49449e-05	5.69672e-07	5.3365e-09	3.83161e-06	2.65491e-07	1.86778e-08	5.93953e-06	6.49719e-07	1.37121e-05	4.30522e-06	1.73436e-08	1.16069e-07	1.6806e-05	1.27142e-06	9.66441e-06	4.86956e-07	5.7234e-07	9.33888e-09	9.69696e-05	1.73436e-08
tara034_bact_surface	18.3983	5	4.201	27.6643	184.346	0.242561	0.185	0.029	1.64934e-06	2.52789e-07	0	0.000429517	2.1947e-05	9.61425e-07	1.47529e-06	3.45574e-05	2.52789e-07	9.51894e-06	1.84826e-06	8.28815e-08	1.1562e-06	1.96678e-05	1.34268e-06	0.000691095	1.13258e-05	0.00350445	7.82816e-06	4.33056e-06	2.31985e-05	1.82091e-05	2.58176e-06	9.8629e-07	2.42843e-05	1.10232e-06	3.31526e-08	1.89674e-05	4.76569e-07	7.85716e-06	3.54733e-06	4.55848e-08	3.19094e-06	3.70895e-06	1.00701e-06	1.03602e-07	7.69969e-06	4.97289e-07	2.90085e-08	3.70107e-05	2.07204e-08
tara128_bact_surface	0.0005	6	3.69	26.2312	179.341	0.148998	0.53975	5.0815	0.00167696	9.79162e-08	3.91665e-08	0.00183072	1.81569e-05	2.647e-06	6.73337e-06	8.92702e-05	3.55762e-07	0.000149724	6.0881e-05	3.94929e-07	4.50741e-06	6.48531e-06	5.42782e-06	1.32676e-05	6.16415e-05	0.00134326	0.000152289	3.72081e-07	1.46385e-05	0.000696589	4.18428e-06	6.29927e-07	1.70048e-05	1.05749e-06	2.6111e-08	2.26611e-05	2.02686e-06	8.70801e-06	4.72609e-06	6.00553e-06	3.63595e-06	2.44105e-05	1.4361e-06	1.22787e-05	6.69094e-07	7.01733e-07	2.6111e-08	9.97994e-05	1.17499e-07
tara034_bact_dcm	18.3983	5	58.607	27.579	181.945	0.212492	0.0885	0.635	4.89524e-08	1.0013e-07	6.58632e-07	0.000615808	0.000997365	3.47117e-07	9.12295e-08	1.90781e-05	7.94586e-06	4.24996e-07	5.56277e-08	6.74208e-07	4.18766e-06	5.13333e-06	6.67533e-09	3.29316e-06	3.33766e-08	3.67054e-05	1.80234e-07	0.000118271	5.96329e-07	1.84684e-07	5.97286e-05	8.67793e-08	1.66661e-06	5.78528e-07	2.44762e-08	1.54601e-05	1.12146e-06	3.44892e-06	1.46857e-07	0.00038827	2.51437e-07	2.71463e-07	1.95365e-06	1.20156e-07	0.000254535	6.67533e-08	1.66883e-07	3.39329e-06	1.47747e-06
tara070_bact_surface	-20.4112	6	4.04	19.8679	215.237	0.156078	0.364	0.986	9.21011e-07	1.87247e-06	2.25115e-05	2.19292e-05	5.71636e-06	7.44421e-06	2.42051e-06	3.50898e-05	3.12078e-07	0.000277651	1.16268e-05	3.5124e-05	1.37391e-06	5.15157e-05	0.00149143	1.92613e-05	1.78874e-06	0.000181976	4.57347e-05	1.52233e-08	0.000793261	0.00216174	3.08272e-07	1.40435e-06	1.2917e-05	6.16545e-06	2.58797e-07	4.40335e-06	8.43372e-06	2.87721e-05	1.03709e-05	1.14175e-07	2.20814e-05	6.35878e-05	0.000106343	0.0030946	1.47666e-06	1.8953e-06	3.04467e-08	0.000154954	2.90766e-06
tara150_bact_dcm	35.8579	6	38.891	17.5217	228.791	0.384245	0	0.1745	2.96659e-07	5.63102e-06	0.000233207	2.37162e-05	4.17794e-06	2.75316e-05	1.736e-06	1.24075e-05	5.76836e-08	4.89212e-06	9.61394e-07	4.20266e-06	1.91729e-06	0.000459868	0.000204065	3.91425e-06	2.33481e-07	5.32612e-05	4.21091e-06	5.49368e-09	0.000653547	8.96843e-06	4.6971e-07	4.15075e-05	2.37245e-05	1.93075e-05	9.82819e-06	2.3936e-05	3.30253e-05	7.81339e-05	0.00189417	1.6481e-08	8.25975e-06	3.50497e-06	0.000754845	2.00135e-05	2.74409e-06	1.72776e-06	6.04305e-08	1.80934e-05	1.29101e-07
tara007_girus_dcm	37.0211	5	40	17.8403	NaN	0.2959	0.2535	9.9505	2.57674e-07	0.000204818	5.75454e-05	9.14184e-06	1.09232e-06	0.000205865	9.80283e-07	6.44186e-07	4.1452e-07	1.34439e-07	6.45867e-06	1.80204e-05	1.51244e-07	7.71903e-06	3.54919e-05	3.52902e-07	7.17007e-07	2.39749e-06	1.96057e-06	0	0.000101625	3.7923e-06	5.04146e-08	1.38136e-05	6.59311e-06	1.72922e-05	9.91094e-05	4.95183e-06	9.06902e-06	7.29891e-06	3.22765e-05	0	6.49788e-07	2.36388e-06	6.10969e-05	1.12424e-05	1.45642e-07	2.10621e-06	3.92113e-08	3.8091e-07	2.7728e-06
tara078_girus_dcm	-30.1487	4	118.228	19.2805	216.167	0.212492	NaN	NaN	3.66652e-07	1.13202e-06	0.000392126	6.88902e-05	8.26571e-06	2.08629e-05	8.21134e-07	2.75477e-05	3.94535e-07	1.11515e-05	9.80063e-07	1.04001e-06	2.28496e-06	0.000355809	6.36456e-05	7.38881e-08	5.85528e-08	0.000181104	5.8762e-06	3.06705e-08	0.000128077	2.47177e-06	9.60406e-06	3.11167e-06	6.95942e-06	1.45824e-06	9.70304e-07	5.1981e-05	7.14247e-05	0.00010041	0.00261849	1.99359e-07	2.10233e-06	9.17886e-06	0.000470543	2.49365e-05	2.73637e-05	2.53729e-07	6.83117e-08	5.10595e-05	1.68688e-07
tara004_bact_dcm	NaN	NaN	NaN	NaN	NaN	NaN	NaN	NaN	3.31729e-07	1.66641e-05	0.00177397	6.66375e-05	8.32051e-06	8.78934e-05	4.45104e-07	7.30643e-07	3.96814e-07	4.07312e-07	4.1823e-06	9.80069e-06	8.8391e-07	2.32294e-05	1.5734e-05	1.3899e-06	3.48525e-07	1.27443e-05	5.98371e-07	8.39819e-09	0.000112387	2.44597e-06	2.54045e-06	4.03386e-05	4.10252e-06	5.3234e-05	3.86779e-05	3.33681e-05	0.000247472	8.09586e-05	2.63703e-05	4.40905e-08	2.15204e-06	1.8602e-06	6.22621e-05	5.43153e-06	2.11424e-06	8.71312e-07	7.34842e-08	1.12536e-06	1.91059e-07
tara062_bact_surface	NaN	NaN	NaN	NaN	NaN	NaN	NaN	NaN	2.93725e-06	1.09804e-07	6.86272e-09	0.000354326	8.73625e-06	1.3897e-06	1.09117e-06	0.000434331	8.23527e-08	9.52306e-05	3.5343e-07	1.16666e-07	2.36078e-06	1.74897e-05	1.93529e-06	0.000737986	2.64215e-06	0.00159609	0.00136958	3.08823e-08	7.4838e-06	4.84851e-06	4.2892e-07	8.68135e-07	0.000945721	3.02989e-06	9.60781e-08	4.23087e-06	4.01469e-07	1.50122e-05	4.36469e-06	5.83331e-08	4.17597e-06	1.89754e-06	0.000101397	3.42107e-06	2.54607e-06	3.05391e-07	3.43136e-08	0.000102337	0
tara078_bact_dcm	-30.1487	6	118.228	19.2805	216.167	0.212492	NaN	NaN	2.94563e-07	1.33972e-06	0.000315516	7.52597e-05	7.55826e-06	1.16298e-05	8.9678e-07	4.02569e-05	4.97484e-07	1.54111e-05	7.00405e-07	9.12054e-07	2.38269e-06	0.000256466	7.58227e-05	3.15946e-06	1.02552e-07	0.000115772	5.94144e-06	6.76404e-08	0.000175073	2.45251e-06	1.10996e-05	7.91174e-06	5.03157e-06	2.18413e-06	9.14236e-07	9.09174e-05	5.73438e-05	4.91964e-05	0.00210712	5.45487e-07	1.8852e-06	8.35031e-06	0.000327724	1.54373e-05	2.2282e-05	3.55657e-07	9.60057e-08	3.13197e-05	3.62203e-07
tara122_girus_surface	-8.9966	3	3.6865	26.5817	186.756	0.11119	0.56795	5.456	0.00141315	7.04991e-08	1.89805e-08	1.5846e-05	7.24107e-06	1.59707e-06	1.30179e-05	1.30966e-06	2.03363e-08	1.0724e-06	7.58407e-06	2.32782e-06	9.50382e-07	4.01845e-06	3.24431e-06	5.92192e-06	2.12853e-07	0.000756231	1.05749e-05	1.0846e-08	2.81996e-05	4.17571e-06	4.6204e-06	1.49133e-08	6.9062e-06	6.60251e-07	1.35575e-08	1.2378e-06	1.0019e-06	1.7237e-05	7.29936e-06	4.06725e-08	2.54881e-07	2.32647e-05	1.60928e-06	1.4455e-05	6.03309e-07	3.09111e-07	2.7115e-09	0.000145457	6.10088e-08
tara018_bact_dcm	35.7606	5	48.723	21.3101	209.593	0.147566	0.0201	0.038	9.23972e-07	1.23033e-06	7.7692e-06	1.24994e-07	6.10017e-06	0.000280142	5.56344e-07	1.53178e-06	1.34797e-07	2.18126e-07	6.81337e-07	7.20306e-06	1.02691e-06	7.92851e-06	5.55608e-06	1.34062e-06	2.69594e-08	5.83597e-05	1.19847e-06	2.45085e-09	0.00375716	2.06852e-06	1.36022e-06	4.74828e-05	3.59271e-05	3.84049e-06	1.68864e-06	2.64692e-07	7.63931e-06	0.000460236	1.05215e-05	3.67628e-08	1.62982e-06	6.09772e-06	0.000310979	4.48433e-05	8.67602e-07	3.03906e-07	6.12713e-08	2.71628e-05	9.80341e-09
tara124_girus_epi	-9.1501	3	118.175	24.485	178.192	0.148998	0.49125	1.1845	0.00025823	2.30884e-08	3.17161e-06	0.00264279	0.000130426	3.73181e-06	6.07589e-07	5.06972e-06	1.58824e-06	1.51776e-06	1.51168e-06	2.61628e-06	4.02017e-05	1.13145e-05	2.10226e-07	1.59674e-06	1.1447e-06	0.000159507	2.19947e-06	4.98138e-05	3.83631e-06	1.21153e-06	0.000114415	1.28809e-07	2.66731e-06	6.67132e-07	7.29106e-09	1.33961e-05	3.12665e-06	1.14871e-05	1.87137e-06	1.30753e-06	2.95531e-06	7.6544e-06	5.33098e-06	1.93845e-05	4.4422e-05	3.28098e-08	3.64553e-08	2.75821e-05	6.40398e-07
tara076_girus_dcm	-21.0621	4	148.103	21.9409	203.805	0.147566	NaN	NaN	3.19132e-07	4.51601e-08	1.68191e-05	4.40643e-05	4.26161e-05	1.97666e-05	5.59986e-07	7.53572e-06	9.34815e-07	3.84463e-06	1.04772e-06	5.19342e-07	2.59671e-06	0.000588211	9.2488e-06	1.03868e-07	1.50534e-09	0.000332492	4.15172e-06	3.46228e-08	3.75537e-05	6.06651e-07	1.47824e-06	2.57413e-07	1.51934e-05	4.10957e-07	9.33309e-08	5.77448e-06	6.64908e-06	6.67798e-05	0.000130516	4.79751e-06	1.71307e-06	6.45639e-06	0.000151597	1.23995e-05	6.51119e-05	5.56975e-08	4.21495e-08	0.000128211	3.56765e-07
tara068_bact_dcm	-31.0616	6	38.77	16.7478	233.899	0.666209	0.227	1.08	1.21792e-07	1.78882e-07	0.00234427	6.7758e-05	2.96106e-06	2.78751e-05	4.90973e-07	1.08471e-06	3.46345e-07	8.4493e-07	5.29033e-07	9.73192e-06	6.85078e-07	2.84422e-05	1.43105e-06	5.57578e-06	1.1418e-08	2.01946e-05	1.79643e-06	5.32839e-08	5.93087e-05	3.46345e-07	4.03435e-07	3.20008e-05	2.38636e-06	9.54542e-06	1.12277e-06	0.000263196	0.000355095	7.10426e-05	0.00104809	1.5224e-08	2.39016e-06	2.16561e-06	0.000505793	2.38598e-05	6.88884e-06	1.78882e-07	7.99258e-08	7.70713e-06	2.39777e-07
tara057_bact_surface	-16.0917	6	3.8485	27.2767	192.244	0.11119	-0.622313	-0.116682	2.1731e-06	1.12966e-07	5.94556e-09	0.000624254	2.60415e-06	1.34964e-06	1.40018e-06	0.000189479	5.351e-08	3.96896e-05	2.34849e-07	1.18911e-07	1.201e-06	1.35529e-05	2.31877e-07	0.000372257	4.17378e-06	0.00146632	0.000780794	1.09993e-07	4.25702e-06	3.30573e-06	2.34849e-07	4.93481e-07	0.000912491	1.6707e-06	1.12966e-07	8.73997e-06	3.35924e-07	8.32675e-06	9.0967e-07	1.18911e-08	2.16715e-06	2.89251e-06	3.98055e-06	3.26114e-06	3.39194e-06	1.21884e-07	2.37822e-08	0.000213552	1.18911e-08
tara056_bact_surface	NaN	NaN	NaN	NaN	NaN	NaN	NaN	NaN	0.000162737	7.69762e-08	1.53952e-08	0.000196215	2.37333e-05	1.36094e-06	1.60726e-06	6.22399e-05	1.01609e-07	2.36194e-05	6.89707e-07	3.29458e-07	1.25009e-06	8.35654e-06	2.49403e-07	0.000295198	1.04965e-05	0.00105861	0.000852413	1.50565e-06	5.53305e-06	4.18443e-06	1.81048e-06	3.233e-07	0.0011935	1.97675e-06	8.00553e-08	7.18342e-06	6.92786e-07	1.15557e-05	2.73727e-06	9.54505e-08	1.44099e-06	7.29427e-06	1.00716e-05	1.7061e-05	2.96512e-06	1.44715e-07	3.07905e-09	0.000490357	1.53952e-08
tara033_bact_surface	22.1233	5	3.976	27.2923	184.416	0.068955	0.0525	0.0045	8.37378e-07	9.55566e-08	7.54394e-09	0.000608567	8.98232e-06	8.24804e-07	4.22461e-07	1.77534e-05	6.78955e-08	1.5968e-06	8.67553e-07	3.26904e-08	1.91113e-07	6.8851e-06	2.61523e-07	0.000244891	2.36377e-06	0.00156569	4.21958e-06	1.65967e-07	1.00133e-05	4.35285e-06	6.03515e-07	1.7854e-07	1.99286e-05	3.8977e-07	1.50879e-08	3.60374e-05	6.23633e-07	4.12151e-06	1.61943e-06	1.50879e-08	6.08545e-07	1.5113e-06	6.11059e-07	8.80127e-08	3.14834e-06	2.06201e-07	1.76025e-08	1.49923e-05	3.82226e-07
tara076_bact_dcm	-21.0621	6	148.103	21.9409	203.805	0.147566	NaN	NaN	3.04602e-07	3.69215e-08	3.36908e-06	2.57458e-05	5.42192e-05	3.87906e-06	9.16114e-07	5.18285e-06	7.43044e-07	3.59061e-06	7.49967e-07	5.30746e-07	4.23443e-06	0.000911425	1.90376e-05	2.61335e-05	2.30759e-08	0.000267182	3.9529e-06	9.92264e-08	1.55255e-05	8.09964e-07	7.13046e-07	2.88449e-07	2.23259e-05	4.63826e-07	1.1538e-07	3.41985e-06	3.00218e-06	2.58173e-05	5.26385e-05	6.30665e-06	2.32605e-06	5.42515e-06	7.83842e-05	9.96648e-06	1.67577e-05	5.99974e-08	3.46139e-08	0.000129797	2.14606e-07
tara137_bact_surface	14.1749	6	3.908	26.5526	194.827	0.165775	0.456	2.444	0.000184315	1.91301e-07	0	2.75043e-05	1.85104e-06	8.36876e-06	9.24174e-07	8.06429e-06	5.11933e-08	1.09527e-05	8.70825e-06	3.69131e-07	1.13164e-07	2.10162e-06	2.20939e-06	1.31567e-05	0.00125264	0.000614123	0.000288434	1.34719e-08	1.11709e-05	1.65543e-05	1.61663e-08	3.5027e-08	1.4679e-05	1.13434e-06	3.77214e-08	2.97191e-05	3.09854e-07	5.4211e-06	4.61817e-06	2.42495e-08	2.37106e-07	8.79016e-05	8.89147e-07	8.82411e-06	5.11933e-08	6.00848e-07	1.88607e-08	7.47207e-05	1.61663e-08
tara110_bact_surface	-1.9245	6	3.977	24.058	193.386	0.297528	0.751	8.243	0.000162711	3.63583e-07	3.10755e-09	2.76354e-05	2.97703e-06	2.18026e-05	4.31949e-07	6.48856e-06	6.83661e-08	9.89133e-06	0.000350839	2.64142e-07	1.70294e-06	3.47735e-06	1.06278e-06	1.20511e-05	3.6899e-05	0.000415069	2.53793e-05	2.17528e-08	5.78128e-05	0.00236218	1.49162e-07	5.15853e-07	1.08174e-05	2.37727e-06	1.24302e-07	1.85831e-06	8.39038e-07	9.16105e-06	3.55504e-06	9.32264e-09	3.81079e-05	0.000369568	4.652e-06	3.10724e-05	1.7713e-07	1.0721e-06	1.86453e-08	4.16722e-05	1.86453e-08
tara031_bact_surface	27.145	5	3.95	24.993	191.23	0	0.0235	0.03	4.1568e-07	8.46294e-08	2.73801e-08	0.000275989	2.31486e-06	2.855e-06	2.71312e-07	3.96414e-05	7.71621e-08	1.00186e-05	1.56813e-07	3.883e-07	4.87864e-07	7.72119e-06	7.91534e-07	0.000323304	7.61665e-07	0.00031447	2.1354e-05	2.4891e-08	7.21341e-06	2.9471e-06	5.97384e-07	1.31922e-07	0.000895631	2.06595e-07	2.63845e-07	4.59189e-05	3.04417e-06	8.54508e-06	5.46855e-06	3.23583e-08	1.4611e-06	2.06595e-06	2.83932e-05	2.56128e-06	2.47417e-06	1.04542e-07	1.49346e-08	6.16276e-05	2.4891e-08
tara058_bact_dcm	-17.3189	6	58.737	25.8182	197.317	0.384245	-0.594677	0.063072	3.31644e-07	1.27327e-07	8.29109e-08	0.000577797	0.000119247	1.43021e-06	8.11343e-07	0.000104326	1.83588e-07	3.07777e-05	1.88918e-06	2.13199e-07	9.92858e-06	1.60285e-05	5.56688e-07	4.73125e-05	8.0542e-07	0.000878684	0.000730398	6.51443e-08	2.35585e-05	9.14981e-07	3.72211e-06	5.41882e-07	0.000386113	1.599e-06	8.88331e-08	1.22856e-05	7.99498e-07	1.18651e-05	3.99749e-06	1.27327e-07	4.15443e-06	4.58971e-06	8.40628e-05	9.38078e-06	3.15654e-06	1.00678e-07	1.48055e-08	0.000105172	1.00678e-07
tara039_bact_dcm	18.5939	5	23.925	26.8534	191.926	0.528296	NaN	NaN	4.58519e-07	1.77491e-08	2.95819e-09	0.000362141	1.36727e-05	1.81041e-06	3.52024e-07	1.78112e-05	1.09453e-07	3.52616e-06	4.4077e-07	2.42571e-07	3.01735e-07	3.61786e-06	1.24244e-07	5.30137e-05	3.5232e-06	0.001532	5.14429e-06	2.95819e-09	6.17669e-06	3.27471e-06	4.43728e-08	2.81028e-07	9.87443e-06	3.90481e-07	4.43728e-08	2.98511e-05	2.48488e-07	8.30659e-06	7.78299e-06	2.07073e-08	7.3363e-07	9.14376e-06	1.97311e-06	2.36655e-07	3.99059e-06	1.06495e-07	5.91637e-09	2.67213e-05	5.91637e-09
tara018_bact_surface	35.7606	5	3.978	21.5526	208.084	0.066985	0.0256	0.118	7.32572e-07	9.83189e-07	3.1556e-05	1.41213e-06	5.0027e-06	0.000198173	4.81955e-07	1.03861e-06	1.90372e-07	2.45797e-07	5.83166e-07	5.00029e-06	8.19324e-07	1.31959e-05	3.26284e-06	2.89173e-07	1.92782e-08	5.15596e-05	8.69929e-07	7.22933e-09	0.00301519	1.4555e-06	1.69407e-06	3.77275e-05	2.8792e-05	2.96884e-06	1.61696e-06	1.13019e-06	2.83775e-05	0.000486645	9.74272e-06	2.89173e-08	1.32538e-06	5.13523e-06	0.000266844	3.66503e-05	1.88685e-06	2.1688e-07	4.81955e-08	2.36303e-05	6.5064e-08
tara110_bact_meso	-1.8902	6	376.597	10.3738	0.624	0	NaN	NaN	5.38641e-05	2.3636e-07	7.6882e-07	1.29868e-05	5.47576e-05	9.3609e-06	4.2337e-07	5.09862e-06	5.28356e-05	9.40246e-06	0.000210841	4.12981e-07	0.000102339	6.14536e-06	1.19479e-06	6.14536e-06	1.99452e-05	0.00019941	1.33193e-05	3.89605e-08	2.37815e-05	0.00142365	2.89866e-06	3.82851e-06	4.77136e-06	3.59761e-05	1.8701e-07	1.19479e-06	6.5973e-07	4.135e-06	3.72722e-06	5.89602e-07	0.000308149	0.000154652	2.42074e-06	2.421e-05	5.27265e-07	5.92199e-07	3.45449e-07	2.30464e-05	0.001487
tara133_bact_meso	35.2859	6	644.11	4.9214	8.534	0	NaN	NaN	9.13625e-09	9.13625e-08	4.54529e-07	1.16487e-07	3.88291e-08	6.18981e-07	4.79653e-08	3.88291e-08	0.000170197	1.82725e-08	1.37044e-08	3.16343e-06	1.14203e-07	1.69021e-07	2.28406e-09	1.85009e-06	6.85219e-09	1.82725e-06	2.10134e-07	1.82725e-08	9.36466e-08	9.13625e-09	2.37543e-07	2.51247e-08	1.27908e-07	2.51247e-08	3.49462e-06	1.59884e-08	1.25623e-07	5.20766e-07	3.88291e-08	3.6545e-08	7.99422e-08	6.85219e-09	1.37044e-08	9.13625e-09	1.14203e-07	1.41315e-05	8.74796e-06	5.93857e-08	0.00634557
tara072_bact_dcm	-8.7026	6	98.3045	23.8798	199.4	0.41858	0.143	0.044	1.52615e-07	3.968e-08	1.02649e-05	3.66338e-05	0.000224653	1.88175e-05	8.85168e-08	1.60643e-05	7.8139e-07	7.26754e-06	2.96074e-07	5.4331e-07	0.000266112	5.01036e-05	5.18892e-07	3.07672e-06	3.0523e-08	5.70964e-05	1.23313e-05	3.35754e-07	5.63455e-06	6.86769e-07	4.03118e-05	9.85894e-07	9.05008e-06	1.62688e-06	2.44184e-08	4.98747e-06	5.97946e-06	4.94565e-05	4.84096e-06	3.26597e-07	2.14791e-05	2.15187e-06	7.83282e-05	5.37725e-05	8.69602e-06	5.79938e-08	3.66277e-08	3.70306e-05	1.73981e-07
tara122_girus_dcm	-8.9966	3	113.299	25.3013	178.475	0.347595	0.58545	2.7985	2.94625e-06	1.80456e-08	4.48374e-06	3.31173e-05	0.000236102	7.12442e-06	1.01056e-07	1.80336e-06	1.48816e-06	2.19435e-06	5.50993e-07	1.53147e-06	0.000150934	1.56023e-05	4.81217e-09	1.30771e-06	8.42129e-09	5.4801e-05	7.96414e-07	7.49495e-07	1.95013e-06	5.57008e-07	0.000374345	2.74294e-07	5.86603e-06	1.28004e-06	1.80456e-08	6.4074e-06	4.1938e-06	2.08102e-05	1.51824e-06	3.74146e-07	5.72167e-06	2.70805e-06	9.76028e-06	1.99765e-05	2.63683e-05	2.767e-08	4.93247e-08	1.54807e-05	2.6491e-06
tara042_bact_surface	5.9997	5	3.928	30.3376	187.911	0	0.084	0.026	5.5262e-07	8.46354e-08	9.95711e-09	6.15075e-05	8.6007e-05	2.27022e-06	6.62148e-07	3.32318e-06	8.46354e-08	1.89185e-07	5.22748e-08	8.21461e-08	1.9491e-06	3.69907e-06	4.95366e-07	0.00119425	2.24035e-06	0.000163782	0.000104465	4.4807e-08	2.84773e-06	3.63186e-06	1.99391e-06	1.74249e-08	0.000195314	3.23606e-07	6.96998e-08	1.88936e-06	4.90388e-07	7.13925e-06	2.40464e-06	6.22319e-08	9.70818e-08	3.46258e-06	1.44129e-06	8.63779e-07	5.07813e-07	1.74249e-07	1.99142e-08	0.000926818	1.99142e-08
tara133_bact_dcm	35.4068	6	43.666	14.7316	261.053	0.971687	0.46075	1.302	1.05766e-07	1.28728e-05	1.51774e-05	3.53481e-07	2.65528e-06	0.000132536	6.12329e-07	7.93244e-07	7.51494e-08	1.46124e-06	1.94832e-07	0.00110234	3.22864e-07	3.31771e-06	5.12129e-07	2.25448e-06	8.0716e-07	1.8509e-06	8.21077e-07	8.34993e-09	9.73046e-06	4.5368e-07	5.28829e-08	9.38254e-06	2.02068e-06	8.06047e-06	0.000872034	3.53481e-07	2.04852e-06	2.81114e-06	6.51295e-06	4.73163e-08	3.70097e-05	1.28867e-06	9.99209e-07	2.12645e-06	3.31214e-07	5.22984e-05	1.11332e-07	3.6183e-08	8.9066e-08
tara125_girus_surface	-8.8818	3	3.782	26.8707	187.438	0.1299	0.55725	3.7335	1.65715e-05	4.86942e-08	1.23617e-06	0.000136588	0.000108513	7.56089e-06	5.75477e-08	9.17886e-06	5.98054e-06	2.55645e-07	1.75963e-07	5.2789e-07	1.35237e-06	1.57703e-06	1.21736e-08	7.55867e-07	4.75875e-08	2.29992e-05	2.52325e-07	1.48362e-05	2.95485e-07	7.63614e-08	2.71105e-05	6.64012e-09	5.06863e-07	4.41568e-07	3.32006e-09	2.20009e-06	1.11443e-06	3.36654e-06	7.85748e-08	6.73474e-05	4.09474e-08	3.59673e-07	5.95398e-07	2.09164e-06	0.000148558	5.75477e-08	1.9367e-07	2.51107e-06	3.43405e-06
tara112_bact_dcm	-23.23	6	153.181	21.6683	207.928	0.212492	0.109	0.0205	3.87447e-07	5.81171e-08	1.13813e-07	9.98888e-06	0.000103727	2.18351e-05	1.42702e-05	3.88174e-06	4.67358e-07	4.27161e-06	7.53101e-07	1.69508e-07	0.000151688	8.71248e-05	4.84309e-09	4.35152e-06	3.14801e-08	0.000165166	7.85307e-06	6.29602e-08	9.52394e-06	8.59649e-07	0.000369647	5.86014e-07	1.20206e-05	1.64423e-06	5.08525e-08	1.48441e-06	5.98122e-07	9.34838e-05	1.38512e-06	2.80415e-06	2.69518e-06	4.07788e-06	2.58185e-05	8.73936e-06	1.06911e-05	8.23326e-08	5.08525e-08	6.09842e-05	1.25194e-06
tara032_bact_surface	23.3867	5	4.095	25.9619	187.332	0	0.0175	0	2.71582e-07	3.26904e-08	2.01172e-08	0.000229987	2.23301e-06	4.89853e-06	2.31348e-07	3.48983e-05	5.28076e-08	5.65796e-06	1.70996e-07	1.88599e-07	4.70239e-07	6.18352e-06	6.4375e-07	0.000402648	6.13574e-07	0.000295992	9.20109e-06	5.78369e-08	9.46262e-06	2.89184e-06	8.32348e-07	1.43335e-07	0.000450552	1.23218e-07	9.55566e-08	3.14859e-05	1.80552e-06	8.02173e-06	5.20532e-06	1.25732e-08	1.29756e-06	1.04358e-06	1.40242e-05	1.3227e-06	1.5968e-06	8.29834e-08	7.54394e-09	2.61121e-05	8.5498e-08
tara124_girus_surface	-8.8521	3	3.912	26.5758	189.723	0.46445	NaN	NaN	0.00120767	3.72966e-08	2.85941e-08	0.00146234	1.62489e-06	1.84991e-06	2.80844e-06	8.65779e-06	4.10263e-08	1.36754e-06	2.3758e-06	2.20174e-06	3.30697e-07	1.88099e-06	1.0182e-06	2.30493e-06	1.33398e-06	0.000217208	6.32178e-06	1.61619e-07	8.4999e-06	2.80346e-06	1.18603e-06	6.21611e-09	3.36043e-06	2.26266e-07	3.72966e-09	4.72797e-06	1.29792e-06	1.01497e-05	3.56307e-06	1.61619e-08	1.28052e-07	1.24683e-05	1.55154e-06	6.86009e-06	3.95344e-07	1.24322e-07	3.72966e-09	4.0069e-05	6.21611e-09
tara068_bact_surface	-31.0616	6	2.046	17.0055	233.313	0.527444	0.229	1.303	7.14137e-08	1.59831e-07	0.00150435	4.93537e-05	2.20702e-06	2.72256e-05	3.80873e-07	1.12562e-06	3.70671e-07	4.55688e-07	2.5845e-07	1.01169e-05	5.27101e-07	1.84213e-05	1.18343e-06	3.57069e-06	3.06059e-08	1.47996e-05	1.31605e-06	4.76092e-08	4.4756e-05	2.55049e-07	3.94476e-07	1.83601e-05	2.46888e-06	5.79472e-06	1.16302e-06	0.000208011	0.000230867	5.57571e-05	0.000756588	1.70033e-08	1.21403e-06	1.60171e-06	0.000341599	1.71155e-05	4.44125e-06	1.19023e-07	4.76092e-08	5.25401e-06	1.10521e-06
tara068_girus_meso	-31.0528	7	693.73	7.47825	193.383	0	NaN	NaN	2.75833e-08	1.13092e-07	5.45929e-05	1.58052e-06	1.43433e-07	8.05433e-07	7.99916e-08	1.35158e-07	8.80735e-05	4.55125e-07	3.31e-08	6.26141e-07	1.68258e-07	9.98516e-07	1.7212e-06	0	0	2.83832e-06	2.04117e-07	1.324e-07	2.94866e-06	2.60938e-06	3.77891e-07	1.65776e-06	5.7925e-08	3.17208e-07	1.38468e-06	3.03416e-06	8.48739e-06	1.74327e-06	2.15839e-05	3.31e-08	1.43433e-07	8.27499e-08	9.64589e-06	5.86145e-06	8.85424e-07	1.21367e-07	1.02334e-06	2.26183e-07	0.00279337
tara145_bact_meso	39.2392	6	584.707	4.8635	236.592	0.040949	NaN	NaN	7.62228e-08	1.07277e-07	7.11413e-07	1.09253e-06	3.10537e-08	5.56144e-07	4.51691e-08	1.58092e-07	6.18054e-05	4.79921e-08	1.69384e-08	4.31929e-07	1.91969e-07	1.12076e-06	1.41153e-08	1.07277e-06	4.26283e-07	2.12577e-06	1.97615e-07	6.21075e-08	1.60915e-07	1.41153e-08	2.71014e-07	1.24215e-07	7.62228e-08	1.18569e-07	1.73054e-06	2.03261e-07	7.05767e-08	7.48113e-07	1.32684e-07	5.64613e-09	5.92844e-08	1.58092e-07	8.49743e-07	3.95229e-08	4.85568e-07	1.04453e-07	9.90897e-07	1.41153e-07	0.00180107
tara133_bact_surface	35.4068	6	4.078	19.3246	221.974	0.055682	0.29175	0.0165	5.56469e-09	7.27119e-07	3.33881e-08	4.08077e-08	5.56469e-09	8.13409e-05	4.37755e-07	1.48392e-08	2.41136e-08	1.8549e-09	1.66941e-08	0.000200967	2.33717e-07	3.5243e-08	4.37755e-07	1.41529e-06	2.7638e-07	4.08077e-08	1.94764e-07	3.70979e-08	1.83635e-06	4.45175e-08	0	0	6.72771e-06	5.36065e-07	3.62076e-06	1.29843e-08	1.2502e-06	5.08056e-06	3.0309e-06	0	0	3.06058e-07	6.93731e-07	9.36723e-07	0	0.0051355	2.22588e-08	0	2.04039e-08
tara023_bact_dcm	42.1744	5	48.696	15.9549	227.071	0.29645	0.012	0.05	4.07054e-08	7.18925e-05	2.72862e-05	1.22116e-07	3.11396e-06	0.000118283	4.54544e-07	3.73133e-07	6.17365e-07	3.86701e-07	2.37448e-07	5.69876e-06	1.22795e-06	3.54137e-06	3.92129e-06	8.81951e-08	1.289e-07	3.4871e-06	2.91722e-07	5.42739e-08	3.10854e-05	2.97149e-06	1.35685e-08	0.000193636	3.88262e-05	4.11125e-06	3.86023e-06	5.22386e-07	1.67706e-05	1.28629e-05	4.54544e-07	2.71369e-08	2.84259e-06	6.78424e-08	1.66214e-06	6.03797e-07	4.27407e-07	1.29579e-06	1.62822e-07	9.49793e-08	4.07054e-08
tara007_girus_surface	37.0211	5	5	23.8457	NaN	0.075	0.218	4.1205	7.68651e-08	8.40995e-07	1.98945e-07	1.94424e-07	0	1.88998e-05	1.71816e-07	4.17332e-06	0	2.26074e-08	4.97363e-07	1.37905e-06	7.68651e-08	1.26601e-07	3.12434e-06	1.17558e-07	5.65185e-07	1.13037e-07	1.17558e-07	0	1.05848e-05	5.08214e-06	9.04296e-09	1.67295e-07	7.55539e-06	4.61191e-07	2.19292e-06	9.94725e-08	3.21025e-07	3.71666e-06	2.37785e-05	0	5.78749e-07	6.55614e-07	0.000115329	2.41583e-05	9.4951e-08	1.89902e-07	0	2.26074e-08	0
tara076_girus_surface	-20.999	4	4.1135	23.2997	205.688	0	0.055883	-0.422054	1.17561e-07	2.69116e-08	1.98296e-08	6.81289e-06	1.29742e-06	1.53396e-06	2.93195e-07	1.65861e-06	4.10757e-08	1.94047e-07	1.4164e-07	8.24346e-07	3.17274e-07	1.71725e-05	5.37043e-05	6.47721e-06	3.96593e-08	5.79167e-05	3.30305e-06	1.4164e-09	2.91736e-05	7.33696e-07	8.49841e-09	9.91482e-09	5.9826e-05	1.40224e-07	2.60618e-07	4.85826e-07	1.04814e-06	7.71387e-05	2.05803e-05	1.4164e-09	2.33706e-07	2.99569e-06	0.000125997	2.57828e-05	5.33984e-07	3.82429e-08	1.4164e-09	0.000263098	0
tara078_girus_surface	-30.1551	4	3.599	20.3618	221.706	0.040949	-0.079	0.017	1.27948e-07	1.03342e-06	3.94833e-06	3.16589e-06	1.47304e-06	1.03064e-05	5.75765e-07	8.64795e-06	3.44475e-08	1.85524e-06	3.16589e-07	3.08387e-07	4.52738e-07	3.9193e-05	0.000476751	4.57659e-07	7.3816e-08	3.77479e-05	3.58746e-06	0	7.4231e-05	1.11872e-06	3.60878e-08	1.72237e-07	1.52438e-05	4.00247e-07	5.9873e-07	3.09371e-06	1.81751e-06	6.57635e-05	0.00166478	6.56142e-09	4.83905e-07	2.54747e-06	0.000161604	1.10609e-05	7.33239e-07	1.8536e-07	3.77282e-08	1.97466e-05	4.92107e-08
tara036_bact_dcm	20.8176	5	19.053	25.237	211.768	0.61899	0.514	2.078	4.42674e-07	2.36259e-07	0	9.38295e-05	4.27753e-07	5.54089e-06	6.21733e-07	2.07783e-05	1.91494e-07	4.61824e-06	1.36035e-06	3.43197e-07	3.33249e-07	3.44689e-06	3.52647e-06	8.50283e-06	6.77441e-06	0.000183076	6.91119e-06	2.48693e-08	8.17455e-06	1.99477e-05	1.98955e-08	3.23301e-08	7.06538e-06	6.5655e-07	1.21611e-06	1.6839e-05	1.19373e-07	5.8244e-06	8.55008e-06	0	3.03406e-07	0.000220695	5.18028e-06	7.90845e-07	2.20094e-06	8.45557e-07	1.98955e-08	3.44192e-06	3.95671e-06
tara123_girus_epi	-8.9075	3	148.136	22.3191	165.726	0.040949	0.65945	5.4315	9.03234e-06	2.44621e-08	1.7403e-06	0.000149675	8.96839e-05	6.17027e-06	7.92106e-08	7.77895e-06	3.31636e-06	2.16664e-07	2.07345e-07	6.59312e-07	7.09168e-06	4.05721e-06	1.28135e-08	2.75373e-06	1.74729e-07	2.01044e-05	2.0851e-07	2.86393e-05	5.57969e-07	1.61916e-07	4.98363e-05	3.02864e-08	3.93723e-07	6.96587e-07	9.31889e-09	1.96279e-06	1.55393e-06	2.58599e-06	1.50267e-07	2.64354e-05	1.08915e-06	4.99726e-07	1.49685e-06	3.29539e-06	0.000159926	3.72756e-08	1.25805e-07	3.12183e-06	5.24071e-06
tara068_bact_meso	-31.0528	6	693.73	7.47825	193.383	0	NaN	NaN	2.67586e-08	7.76001e-08	3.492e-06	4.95035e-07	9.63311e-08	3.31807e-07	5.08414e-08	3.74621e-08	7.59571e-05	3.74621e-08	5.35173e-09	4.7898e-07	1.552e-07	2.30124e-07	4.81656e-08	1.30047e-06	3.47862e-08	1.80621e-06	9.9007e-08	6.15449e-08	2.99697e-07	1.01683e-07	1.84635e-07	7.49242e-08	3.74621e-08	5.61932e-08	1.48778e-06	4.0138e-07	4.49545e-07	9.9007e-07	1.29779e-06	3.47862e-08	2.67586e-09	1.87311e-08	5.99394e-07	3.05049e-07	4.62925e-07	6.42208e-08	5.45876e-07	2.94345e-08	0.00232451
tara140_bact_surface	7.4194	6	4.015	26.6736	205.145	0.068955	0.0812	-0.0005	6.13715e-07	3.87296e-08	4.17088e-08	0.000114076	3.84316e-07	2.79747e-06	2.02585e-07	7.99318e-06	1.4896e-08	2.25823e-06	5.89881e-07	1.43001e-07	1.78752e-07	3.67335e-06	1.63856e-07	4.40772e-05	1.84174e-05	0.000178883	2.16171e-05	5.95839e-09	1.55514e-06	1.66537e-06	5.36255e-08	5.66047e-08	5.73793e-06	2.88982e-07	1.28105e-07	1.11452e-05	3.87296e-08	4.94845e-06	3.02388e-06	0	2.77065e-07	1.81969e-05	1.60281e-06	5.03484e-07	4.03085e-06	5.66047e-08	5.95839e-09	6.70915e-06	3.27712e-08
tara072_bact_surface	-8.7026	6	4.196	25.1569	199.656	0	0.104	0.018	5.47518e-08	4.52297e-08	3.57077e-08	3.347e-06	5.17999e-06	1.76634e-06	1.96868e-06	5.60135e-06	3.33272e-08	7.32246e-06	2.40432e-07	1.0141e-06	6.48452e-06	4.84672e-06	8.99357e-06	1.58042e-05	8.56984e-08	8.46272e-05	0.000238235	2.61856e-08	2.83138e-05	4.25302e-05	5.2038e-06	2.85661e-08	0.000105188	6.40358e-07	1.61875e-07	3.35652e-07	8.06994e-07	2.2522e-05	3.91118e-06	0	5.61801e-07	1.7742e-05	5.02098e-05	1.27476e-05	5.52279e-07	1.45211e-07	2.14246e-08	0.000364768	0
tara004_bact_surface	NaN	NaN	NaN	NaN	NaN	NaN	NaN	NaN	2.00328e-07	2.2778e-06	2.15414e-05	1.38746e-06	4.22915e-07	5.2068e-05	9.15079e-07	1.72134e-06	1.48391e-08	4.69905e-08	1.63725e-06	2.58695e-06	1.21186e-07	7.61741e-07	7.37504e-06	2.629e-06	1.55811e-07	5.33219e-06	4.05602e-07	4.94637e-09	0.000193519	6.6776e-06	2.22587e-07	8.43356e-07	1.88556e-05	1.47402e-06	2.31737e-06	8.03785e-07	3.29676e-06	9.1911e-05	2.81152e-05	7.41956e-09	2.99255e-07	1.50617e-06	9.7488e-05	2.02851e-05	1.31079e-07	4.20441e-07	7.91419e-08	2.60921e-06	2.22587e-08
tara096_prot_dcm	-29.668	8	152.86	18.1104	220.355	0.256459	NaN	NaN	6.22197e-07	1.43397e-07	1.01569e-05	7.92086e-06	1.3596e-05	1.30516e-06	2.455e-05	1.06405e-05	2.21172e-07	1.30151e-05	6.75667e-07	3.2082e-07	1.98082e-06	1.60483e-05	4.86091e-08	5.62286e-05	3.40264e-08	0.000151804	6.64487e-06	8.74964e-08	3.12484e-05	2.79502e-07	3.29327e-06	2.92578e-05	4.15851e-06	9.30865e-07	2.01728e-07	2.38428e-06	7.14068e-06	7.50063e-05	6.63515e-07	3.2082e-07	8.69715e-05	3.39535e-06	7.13582e-06	8.29029e-06	8.22466e-06	8.99269e-08	4.61787e-08	4.26837e-05	2.43046e-08
tara098_bact_dcm	-25.8259	6	187.976	20.0319	210.332	0.148998	NaN	NaN	4.77971e-07	2.74246e-08	4.32917e-06	7.54176e-06	7.02853e-06	3.10956e-05	6.11176e-07	9.97863e-06	4.11369e-07	7.60053e-06	9.08929e-07	2.89917e-07	1.60238e-05	1.1628e-05	7.83559e-09	3.78459e-06	3.13424e-08	0.000163494	4.83456e-06	1.01863e-07	4.67393e-06	2.70328e-07	3.89899e-05	8.30573e-07	8.46636e-06	9.75532e-07	1.17534e-08	2.59358e-06	2.58575e-06	9.46736e-05	1.76301e-06	8.72885e-06	2.95402e-06	3.26353e-06	2.26566e-05	2.5309e-06	3.15735e-05	6.66026e-08	2.74246e-08	5.07276e-05	2.27232e-07
tara111_bact_meso	-16.9486	6	346.584	10.8438	3.134	0	NaN	NaN	1.40708e-06	3.3559e-08	5.10576e-07	3.5956e-08	1.98957e-07	1.18655e-06	4.31472e-08	2.39707e-08	0.000116584	6.23238e-08	1.17456e-07	5.58517e-07	1.91765e-07	7.43091e-08	2.39707e-09	2.23886e-06	9.58827e-09	5.14171e-06	9.58827e-08	4.31472e-08	1.74986e-07	1.63001e-07	9.58827e-08	0	7.19121e-08	4.79414e-09	9.58827e-09	1.34236e-07	1.41427e-07	1.00677e-06	3.11619e-08	8.15003e-08	4.45855e-07	5.51326e-08	3.3559e-08	5.03384e-08	1.70192e-07	7.19121e-09	2.03751e-07	1.67795e-07	0.00350553
tara152_bact_meso	43.734	6	792.735	10.1737	174.719	0	NaN	NaN	5.78746e-09	8.97057e-08	2.06034e-06	1.12856e-07	3.47248e-08	6.13471e-07	4.3406e-08	4.3406e-08	0.000121777	3.1831e-08	8.68119e-09	1.76518e-07	1.62049e-07	1.73624e-07	1.44687e-08	5.78746e-07	7.81308e-08	1.74492e-06	9.83869e-08	1.44687e-07	1.56262e-07	0	9.83869e-08	3.47248e-08	2.02561e-08	5.20872e-08	1.38899e-07	6.65558e-08	2.60436e-07	7.9867e-07	1.18643e-07	5.49809e-08	5.78746e-09	1.44687e-08	6.36621e-08	5.20872e-08	3.03842e-07	2.89373e-08	3.73291e-07	1.73624e-08	0.00467595
tara112_bact_surface	-23.23	6	8.863	24.3149	200.486	0.040949	0.142	0.021	2.28065e-07	4.51118e-08	2.50621e-09	7.76926e-06	2.51874e-06	4.05505e-06	0.000224517	1.18293e-06	9.52361e-08	4.93724e-07	2.35584e-07	5.66404e-07	2.15284e-06	1.13882e-05	7.0174e-08	1.05186e-05	8.52112e-08	5.34174e-05	7.61889e-06	7.51864e-09	1.77089e-05	1.8546e-07	7.59383e-06	3.25808e-08	5.79512e-05	3.05758e-07	3.33326e-07	4.63649e-07	3.75932e-07	3.88689e-05	7.04246e-07	2.25559e-08	1.13281e-06	3.82197e-06	4.16583e-05	1.9759e-05	3.83451e-07	1.35336e-07	1.00249e-08	0.000109201	5.01243e-09
tara056_bact_meso	-15.3379	6	990.512	6.2402	87.902	0	NaN	NaN	1.91636e-05	4.13851e-08	2.2302e-07	2.32538e-05	5.12946e-06	2.89696e-07	1.81635e-07	8.76675e-06	0.000117934	3.23494e-06	6.66761e-08	6.20777e-08	5.26511e-07	1.21856e-06	2.75901e-08	3.88285e-05	1.20477e-06	0.000103385	0.000103162	4.64433e-07	6.75957e-07	6.02384e-07	3.81663e-07	3.44876e-08	0.000153419	2.41413e-07	5.05818e-08	7.77121e-07	1.01164e-07	1.62322e-06	2.782e-07	1.17258e-07	2.09225e-07	6.50666e-07	9.42661e-07	1.74047e-06	6.32273e-07	2.29917e-08	4.13851e-08	5.52193e-05	0.004692
tara072_bact_meso	-8.7953	6	792.766	4.7021	141.71	0	NaN	NaN	5.20916e-08	2.77822e-08	5.24389e-07	3.68809e-06	1.58254e-05	1.57664e-06	7.04973e-07	3.18106e-06	5.57137e-05	4.09093e-06	1.2502e-07	3.64641e-07	1.69541e-05	4.79243e-06	4.06662e-06	7.14003e-06	2.77822e-08	4.93134e-05	8.69791e-05	5.20916e-08	1.34257e-05	2.1941e-05	5.84121e-06	4.51461e-08	4.10656e-05	2.70876e-07	4.86189e-08	3.05604e-07	6.73718e-07	1.16755e-05	2.03852e-06	9.02922e-08	1.10782e-06	9.86268e-06	3.06785e-05	7.93529e-06	3.64294e-06	2.77822e-08	1.6322e-07	0.000173406	0.00226808
tara068_girus_surface	-31.0616	4	2.046	17.0055	233.313	0.527444	0.229	1.303	4.59967e-08	9.48683e-08	0.000702314	2.03277e-05	1.10823e-06	2.22164e-05	1.30803e-07	2.65919e-07	1.65301e-07	1.60989e-07	1.13554e-07	2.68793e-06	1.92611e-07	8.01637e-06	2.55857e-07	0	5.74959e-09	9.55007e-06	8.76813e-07	0	5.95514e-05	8.91187e-08	4.02471e-08	4.40562e-06	6.98575e-07	4.57524e-06	6.51141e-07	0.000103623	0.000105843	5.66277e-05	0.000751963	4.31219e-09	3.90972e-07	1.10823e-06	0.000256762	1.20684e-05	4.2202e-06	5.03089e-08	7.18699e-09	3.5245e-06	2.69512e-06
tara036_bact_surface	20.8176	5	3.926	26.0199	211.691	0.165775	0.367	0.131	2.54812e-07	1.71202e-07	0	6.56658e-05	2.30923e-07	5.31123e-06	5.65363e-07	1.13869e-05	1.59257e-08	2.18182e-06	4.77772e-07	2.18979e-07	1.55276e-07	2.32117e-06	1.25017e-06	4.02125e-06	3.92569e-06	8.03453e-05	6.05576e-06	1.19443e-08	6.2389e-06	1.96245e-05	0	1.19443e-08	5.95224e-06	5.45456e-07	6.60918e-07	1.37877e-05	6.76843e-08	6.05974e-06	3.62708e-06	7.96286e-09	8.75915e-08	0.000137977	2.34904e-06	4.53883e-07	1.77572e-06	6.68881e-07	1.59257e-08	1.35767e-06	2.787e-08
tara064_bact_meso	-29.5046	6	990.711	7.6584	192.352	0	NaN	NaN	4.08276e-09	9.79863e-08	7.14483e-07	2.49048e-06	1.42897e-07	2.12304e-07	4.89931e-08	2.18019e-06	0.000122634	9.30869e-07	3.26621e-08	1.22483e-07	1.87807e-07	2.35984e-06	1.12684e-06	1.30648e-06	8.16552e-09	5.57297e-06	6.00166e-07	1.06152e-07	6.32828e-07	1.49429e-06	4.89931e-08	2.04138e-08	1.35956e-06	1.22483e-08	4.49104e-08	1.79641e-07	4.08276e-08	9.0229e-07	1.91073e-06	7.75724e-08	5.71586e-08	1.71476e-07	6.90803e-06	2.19244e-06	5.59338e-07	1.6331e-08	3.75614e-07	2.01688e-06	0.00472573
tara142_bact_meso	25.6665	6	634.235	9.7093	107.558	0	NaN	NaN	3.96055e-08	3.35124e-08	8.80461e-07	3.3878e-06	6.39782e-08	2.95518e-07	3.35124e-08	3.86916e-07	0.000133105	1.37096e-07	1.52329e-08	2.4068e-07	1.40143e-07	3.84174e-06	3.04658e-09	1.06021e-06	1.79748e-07	2.07167e-06	1.18817e-07	4.56987e-08	4.26521e-08	1.21863e-08	1.40143e-07	2.43726e-08	2.07167e-07	9.13974e-09	2.43726e-08	2.86378e-07	8.22576e-08	5.63617e-07	2.43726e-08	7.92111e-08	1.0663e-07	6.09316e-09	5.17918e-08	1.82795e-08	3.3817e-07	2.13261e-08	3.71683e-07	6.30642e-07	0.00510743
tara065_bact_meso	-35.2789	6	792.785	9.3892	202.157	0	NaN	NaN	2.23851e-08	4.25317e-08	9.06596e-07	1.08523e-05	3.11153e-07	3.71593e-07	4.02932e-08	3.36e-06	0.000112156	9.55844e-07	1.79081e-08	1.74604e-07	2.08181e-07	3.88605e-06	1.79081e-07	1.36101e-06	4.25317e-08	6.9349e-06	6.02159e-07	9.84944e-08	3.4473e-07	1.14164e-07	6.26783e-08	1.34311e-08	8.79734e-07	3.35776e-08	3.35776e-08	5.95444e-07	5.59627e-08	6.71553e-07	4.16811e-06	6.49168e-08	1.09687e-07	8.95404e-08	1.45973e-05	4.76803e-07	8.21533e-07	3.58162e-08	3.31299e-07	1.53562e-06	0.0043091
tara146_bact_meso	34.6663	6	634.26	10.334	135.904	0	NaN	NaN	2.5987e-08	7.14642e-08	1.04922e-06	6.36681e-07	6.49674e-08	6.10694e-07	2.27386e-08	1.26686e-07	9.6691e-05	2.5987e-08	2.27386e-08	3.34582e-07	1.94902e-07	2.03023e-06	0	8.80309e-07	0	1.75737e-06	8.12093e-08	6.82158e-08	1.03948e-07	0	9.74511e-08	9.74511e-09	7.14642e-08	9.74511e-09	1.36432e-07	6.07445e-07	7.14642e-08	6.52923e-07	1.94902e-08	2.92353e-08	5.52223e-08	2.92353e-08	8.3808e-07	5.19739e-08	5.00249e-07	3.57321e-08	2.5987e-07	1.94902e-08	0.00342937
tara098_bact_meso	-25.8087	6	480.567	7.9158	154.79	0	2.023	27.2885	6.21603e-08	1.99801e-08	4.83963e-07	8.88005e-09	2.44201e-08	2.61961e-07	3.70742e-07	3.10802e-08	0.000128485	1.99801e-08	3.10802e-08	1.33201e-07	8.21405e-08	5.55003e-08	6.66004e-09	2.56855e-06	2.66401e-08	1.42303e-06	7.77004e-08	1.08781e-07	2.88602e-08	3.77402e-08	1.99801e-08	2.22001e-09	5.99403e-08	4.44002e-09	1.77601e-08	1.77601e-08	1.66501e-07	5.37243e-07	2.66401e-08	7.54804e-08	8.88005e-09	1.33201e-08	5.32803e-08	5.55003e-08	8.65805e-08	1.77601e-08	1.26541e-07	5.55003e-08	0.00468361
tara025_bact_dcm	39.4085	5	48.622	15.1954	238.087	0.227128	0.073	0.154	9.05263e-08	3.4219e-06	6.53212e-05	2.74165e-07	5.12638e-06	5.58651e-05	1.6812e-07	6.67308e-07	5.87128e-07	4.00902e-07	4.91429e-08	4.25991e-06	5.04361e-07	1.18719e-06	1.44066e-06	1.40445e-06	1.03459e-08	7.04295e-06	3.59519e-07	5.17293e-09	1.2966e-05	1.02424e-06	9.82857e-08	0.000321084	1.35634e-05	2.34593e-06	4.46941e-06	2.33558e-06	5.50038e-05	7.9627e-05	5.84541e-07	1.03459e-08	4.63236e-06	8.01805e-08	2.33299e-06	6.0006e-07	5.17293e-07	2.53474e-07	5.94887e-08	8.50948e-07	4.39699e-08
tara112_bact_meso	-23.2232	6	689.739	5.7082	202.088	0	NaN	NaN	2.37487e-07	6.26701e-08	3.23246e-07	5.27748e-08	2.33858e-06	6.66282e-07	8.50994e-07	2.96858e-08	0.000120739	4.6178e-08	2.20995e-07	1.97906e-08	1.96586e-06	2.60576e-07	3.29843e-09	1.15115e-06	7.91622e-08	2.68822e-06	5.93717e-08	9.56544e-08	1.12146e-07	1.02911e-06	2.35178e-06	3.29843e-08	3.36439e-07	4.6178e-08	1.64921e-08	2.63874e-08	3.95811e-08	2.32869e-06	3.95811e-08	1.94607e-07	3.85916e-07	1.28639e-07	7.02565e-07	1.12146e-07	2.20995e-07	3.29843e-09	1.8801e-07	9.30156e-07	0.00489609
tara122_girus_meso	-8.9856	3	594.497	7.1574	33.827	0	NaN	NaN	2.04643e-05	1.22126e-08	3.85377e-07	5.15645e-07	7.53113e-07	4.34228e-07	1.60121e-07	5.64496e-07	0.000115313	2.71392e-08	1.47909e-07	4.6001e-07	3.88091e-07	1.04486e-07	2.71392e-08	1.69892e-06	5.42784e-09	1.72483e-05	2.84962e-07	1.76405e-08	5.75351e-07	6.37772e-08	8.50815e-07	6.7848e-09	3.78592e-07	6.7848e-09	4.07088e-09	1.04486e-07	1.98116e-07	1.87396e-06	3.02602e-07	1.04486e-07	3.79949e-08	6.55412e-07	1.31625e-07	4.43726e-07	4.61367e-07	1.89975e-08	7.73468e-08	3.0613e-06	0.00438214
tara045_bact_surface	1.0689	5	2.158	31.2344	186.327	0	NaN	NaN	7.44172e-07	7.67188e-08	0	1.19681e-06	4.21953e-07	8.33678e-07	3.24776e-07	7.33943e-07	7.67188e-09	4.09167e-08	1.27865e-08	7.67188e-09	9.46198e-08	1.12265e-06	3.06875e-07	0.000478058	3.58788e-06	2.02128e-05	9.87115e-06	7.67188e-09	1.76965e-06	3.8385e-06	7.67188e-09	5.11459e-09	4.95655e-05	5.37032e-08	1.2275e-07	1.25307e-07	1.02292e-07	4.38831e-06	7.10927e-07	2.55729e-09	1.27865e-08	1.12009e-06	5.88177e-08	1.39628e-06	8.6948e-08	2.35271e-07	5.11459e-09	0.000315905	8.95053e-08
tara124_prot_epi	-9.1501	8	118.175	24.485	178.192	0.148998	0.49125	1.1845	5.10943e-05	9.74927e-09	3.02228e-07	0.00134163	8.22246e-05	1.25278e-06	3.85909e-07	9.29431e-07	4.25718e-07	3.55849e-07	9.22119e-07	1.64113e-07	6.63438e-06	5.22967e-06	3.05477e-07	3.69871e-05	8.20564e-08	0.000108073	2.93291e-07	3.94805e-05	2.67293e-07	2.20984e-07	0.000199977	2.84354e-08	4.82995e-06	1.44614e-07	5.76832e-08	7.33308e-06	8.31938e-07	7.95378e-07	7.47444e-08	8.76622e-07	1.23328e-06	3.11814e-06	1.22272e-06	3.6901e-06	4.11744e-06	1.46239e-08	5.84956e-08	2.06035e-05	8.93683e-08
tara065_girus_dcm	-35.2515	2	28.711	21.8139	206.255	0.283378	NaN	NaN	3.73591e-08	0	3.14883e-07	0.000147846	7.05019e-06	1.53706e-06	1.6011e-07	7.39549e-05	3.73591e-08	1.51464e-05	1.76121e-07	1.53172e-06	1.56908e-06	4.5957e-05	2.47103e-06	1.46768e-06	5.33701e-09	0.000151763	1.1085e-05	1.44099e-07	4.07747e-06	8.27236e-07	2.61513e-07	1.54773e-07	2.43688e-05	1.6011e-07	7.47181e-08	5.6679e-06	3.84265e-07	3.56512e-06	4.93246e-05	1.08341e-06	1.55307e-06	1.05673e-06	0.000153994	3.54377e-06	6.89008e-06	2.1348e-08	1.6011e-08	2.13213e-05	6.93811e-08
tara076_bact_meso	-20.9742	6	792.737	4.7802	190.357	0	NaN	NaN	3.37748e-08	3.37748e-08	4.39072e-07	1.62119e-06	3.37748e-08	8.4437e-08	0	1.51987e-07	8.80846e-05	1.01324e-07	0	1.01324e-07	2.19536e-07	8.4437e-07	6.75496e-08	1.04702e-06	0	1.3341e-06	8.4437e-08	5.06622e-08	0	3.37748e-08	5.06622e-08	0	2.02649e-07	0	6.75496e-08	6.75496e-08	8.4437e-08	3.03973e-07	4.05297e-07	1.35099e-07	1.68874e-08	0	2.0096e-06	1.01324e-07	1.68874e-07	0	1.68874e-07	2.87086e-07	0.00353365
tara070_girus_meso	-20.3862	4	792.539	4.1806	163.512	0	NaN	NaN	1.66071e-08	3.32142e-08	5.68101e-06	3.86115e-07	5.67409e-08	4.23481e-07	1.52232e-08	1.78526e-07	9.08435e-05	1.41714e-06	4.01338e-08	4.94061e-07	1.24553e-07	5.27275e-07	5.78895e-06	6.91962e-09	5.53569e-09	2.18522e-06	3.3491e-07	2.07589e-08	7.34864e-06	1.07586e-05	1.7991e-08	1.13482e-07	1.59151e-07	9.54907e-08	4.15177e-08	6.71203e-07	9.09238e-07	1.41852e-06	2.5049e-06	2.76785e-08	1.14866e-07	5.54953e-07	3.51517e-06	7.83882e-05	1.05178e-07	6.91962e-09	1.20401e-07	1.38116e-06	0.00387169
tara070_bact_meso	-20.3862	6	792.539	4.1806	163.512	0	NaN	NaN	1.02648e-08	3.59269e-08	3.59269e-07	1.41142e-07	4.8758e-08	4.00329e-07	1.28311e-08	1.4884e-07	9.40285e-05	7.03142e-07	5.38904e-08	3.3874e-07	2.4379e-07	1.53973e-07	3.46438e-06	6.60799e-06	1.02648e-08	1.07011e-06	2.89982e-07	6.41553e-08	3.57217e-06	5.72265e-06	2.82283e-08	0	4.8758e-08	2.30959e-08	2.82283e-08	3.84932e-08	1.61671e-07	6.15891e-07	8.72512e-08	2.56621e-08	1.05215e-07	2.20694e-07	5.95361e-07	1.43605e-05	7.95525e-08	5.13242e-09	1.74502e-07	3.84932e-07	0.00381435
tara137_bact_dcm	14.1749	6	38.653	22.4127	164.005	0.685481	0.884	6.0475	3.42794e-07	2.59692e-08	1.71397e-07	3.58116e-06	3.22019e-07	1.55815e-07	1.81785e-08	1.29846e-08	2.26971e-06	2.07754e-08	2.33723e-08	3.89539e-08	7.53108e-08	1.03877e-07	0	1.71397e-07	1.19718e-06	3.376e-06	3.19422e-07	9.34892e-08	1.22055e-07	4.41477e-08	3.40197e-07	0	3.376e-08	8.56985e-08	5.19385e-09	2.59692e-07	7.79077e-09	1.33482e-06	1.03877e-08	3.11631e-08	7.27139e-08	3.94732e-07	5.71323e-08	2.64886e-07	2.75274e-07	1.81785e-08	1.37118e-06	1.48025e-07	3.70841e-06
tara098_bact_surface	-25.8252	6	3.7005	25.1282	200.115	0	0.2	0.0465	8.84876e-07	2.3702e-08	3.95034e-09	0	1.22461e-07	3.14052e-06	9.73996e-05	1.46163e-07	4.74041e-08	3.55531e-08	9.87585e-08	1.07449e-06	1.1851e-07	2.13318e-07	6.75508e-07	1.08713e-05	1.06659e-07	1.05119e-05	3.19978e-07	7.90068e-09	8.93962e-06	1.61964e-07	0	2.3702e-08	3.71095e-05	2.76524e-08	8.69075e-08	0	3.12077e-07	1.03499e-05	2.31095e-06	3.95034e-09	9.95486e-07	1.43002e-06	5.10779e-05	2.40773e-05	1.58014e-08	8.29571e-08	1.1851e-08	9.16479e-06	1.58014e-08
tara099_bact_surface	-21.1724	6	3.8375	24.0188	203.565	0	0.2895	0.0355	6.20293e-07	3.54453e-08	2.95378e-09	4.13529e-07	5.96663e-07	2.45754e-06	0.000825675	2.95378e-08	3.24915e-08	4.43067e-08	1.0929e-07	3.78083e-07	2.1858e-07	1.11948e-06	1.35874e-07	6.64895e-06	1.83134e-07	2.98715e-05	6.46877e-07	1.18151e-08	7.70936e-06	2.48117e-07	1.18151e-08	2.95378e-09	1.48634e-05	5.02142e-08	9.45209e-08	5.90755e-09	2.8947e-07	1.11269e-05	3.92852e-06	5.90755e-09	5.19865e-07	2.54616e-06	2.8566e-05	2.37661e-05	7.9752e-08	2.74701e-07	8.86133e-09	5.17118e-05	2.95378e-09
tara141_bact_surface	9.8374	6	2.2575	27.3376	194.722	0.066985	0.0142	0	1.43108e-07	3.79675e-08	9.92996e-08	0.000247025	5.22783e-07	1.34055e-06	8.17762e-08	5.16942e-05	1.16823e-08	1.47489e-05	2.33646e-08	3.50469e-08	7.5935e-08	6.62387e-06	7.30144e-08	1.69978e-06	1.29674e-06	0.000102714	6.02515e-06	4.67292e-08	6.54209e-07	6.13321e-07	1.66473e-07	3.59231e-07	1.49972e-05	6.42527e-08	7.88556e-08	1.10106e-05	5.5491e-08	6.59174e-06	1.32594e-06	5.84116e-09	1.40188e-07	3.94278e-07	1.04557e-06	4.38087e-08	3.1513e-06	3.79675e-08	0	4.89051e-05	2.92058e-09
tara078_girus_meso	-30.1468	7	792.738	5.8659	214.842	0	NaN	NaN	6.57944e-09	2.3028e-08	3.37525e-06	5.26355e-07	5.9215e-08	3.09234e-07	2.96075e-08	1.25009e-07	2.82028e-05	6.25047e-08	0	1.34879e-07	4.60561e-08	1.6646e-06	1.3751e-06	9.86916e-09	0	1.35865e-06	3.61869e-08	9.21122e-08	6.11888e-07	1.31589e-08	7.56636e-08	2.63178e-08	1.87514e-07	3.94766e-08	8.88224e-08	5.75701e-07	5.55963e-07	1.51985e-06	2.71139e-05	1.31589e-08	6.57944e-09	1.31589e-07	7.41503e-06	4.40823e-07	2.56598e-07	2.96075e-08	1.71065e-07	3.5858e-07	0.0010966
tara078_bact_meso	-30.1468	6	792.738	5.8659	214.842	0	NaN	NaN	1.44533e-08	5.1619e-08	5.07931e-07	1.05303e-07	3.30362e-08	5.47161e-07	1.23886e-08	4.41859e-07	3.67445e-05	9.29142e-08	1.65181e-08	1.15627e-07	1.19756e-07	5.26514e-07	3.66082e-06	1.51347e-06	1.65181e-08	9.55984e-07	8.87847e-08	1.05303e-07	4.60441e-07	2.27124e-08	3.92304e-08	1.23886e-08	8.87847e-07	1.85828e-08	9.08494e-08	6.40076e-08	1.40404e-07	3.55965e-06	8.24665e-06	1.03238e-08	4.12952e-09	6.40076e-08	3.43782e-06	1.7344e-07	2.37447e-07	2.06476e-08	2.62224e-07	7.55702e-07	0.00130889
tara096_bact_surface	-30.4157	6	3.9515	23.1067	206.824	0.040949	NaN	NaN	2.91144e-08	2.64676e-09	2.11741e-08	1.58806e-08	4.23482e-08	3.5996e-06	0.00204731	6.08755e-08	2.64676e-08	7.94029e-09	1.0587e-08	6.66984e-07	6.88158e-08	1.43719e-06	6.61691e-08	9.68715e-06	2.11741e-08	4.20835e-07	1.32338e-07	5.29352e-09	1.46895e-06	7.67561e-08	0	5.29352e-09	1.03409e-05	7.94029e-09	2.38209e-08	7.94029e-09	1.45572e-07	8.15468e-06	2.34238e-06	2.64676e-09	3.22905e-07	2.56736e-07	1.82891e-05	1.29638e-05	2.64676e-09	3.97014e-08	1.85273e-08	1.40278e-07	0
tara076_girus_meso	-20.9742	7	792.737	4.7802	190.357	0	NaN	NaN	0	1.02231e-08	2.47911e-07	3.32252e-08	3.32252e-08	1.78905e-08	2.04463e-08	1.27789e-08	5.27182e-05	0	0	2.81136e-08	4.34483e-08	3.62921e-07	7.66735e-08	1.02231e-08	0	4.44707e-07	2.04463e-08	8.43409e-08	4.85599e-08	1.02231e-08	1.53347e-08	0	1.09899e-07	7.66735e-09	4.60041e-08	1.27789e-08	5.11157e-08	2.35132e-07	6.13388e-08	2.55578e-08	0	0	1.66126e-07	4.34483e-08	9.4564e-08	0	3.5781e-07	1.40568e-07	0.00220501
tara065_girus_surface	NaN	NaN	NaN	NaN	NaN	NaN	NaN	NaN	2.26608e-08	2.8326e-08	1.303e-07	6.49005e-05	6.40168e-06	1.38231e-06	1.303e-07	6.19886e-05	2.8326e-08	1.18119e-05	9.06432e-08	1.21235e-06	1.29167e-06	2.76745e-05	1.34265e-06	1.24634e-06	1.69956e-08	8.18395e-05	1.06676e-05	1.01974e-07	2.73629e-06	8.21454e-07	1.98282e-07	1.35965e-07	2.48023e-05	1.303e-07	5.6652e-09	2.22076e-06	1.86952e-07	2.23209e-06	2.92891e-05	8.3845e-07	8.32785e-07	6.57163e-07	6.66454e-05	1.48428e-06	5.00237e-06	5.09868e-08	0	1.48485e-05	1.69956e-08
tara064_girus_dcm	-29.4956	2	59.401	22.2177	207.704	0.212492	0.0815	0.015	3.19009e-08	1.59505e-08	6.38018e-08	2.61667e-05	5.68634e-06	1.8662e-06	1.43554e-07	5.6353e-05	1.59505e-08	1.12052e-05	1.75455e-07	3.91584e-06	8.85251e-07	4.06418e-05	1.23616e-06	9.09176e-07	2.39257e-08	5.68315e-05	1.22021e-05	2.39257e-07	7.53659e-06	7.57647e-07	2.71158e-07	8.77275e-08	3.86161e-05	1.11653e-07	2.39257e-08	1.10856e-06	1.6748e-07	1.8981e-06	4.88882e-05	1.00488e-06	9.33102e-07	5.66241e-07	7.73199e-05	2.08951e-06	2.82323e-06	4.78514e-08	7.97523e-09	2.33435e-05	1.59505e-08
tara009_girus_surface	39.1633	5	5	24.5247	NaN	0	NaN	NaN	4.08482e-09	1.81775e-07	2.45089e-08	2.85938e-07	3.26786e-08	1.70541e-05	7.12801e-07	3.15552e-06	5.31027e-08	5.31027e-08	2.24665e-08	8.96618e-07	1.14375e-07	1.75647e-07	1.87902e-07	3.59485e-05	6.12723e-07	3.83973e-07	1.1029e-07	2.45089e-08	1.72543e-05	7.84286e-07	4.08482e-09	5.10603e-08	3.26377e-05	1.71563e-07	2.67556e-07	1.63393e-08	1.26629e-07	4.3871e-06	4.06236e-06	4.08482e-09	6.33147e-08	2.04241e-07	1.80222e-05	3.77846e-06	3.67634e-08	2.85938e-08	2.04241e-08	1.91987e-07	4.08482e-09
tara067_bact_surface	-32.215	6	3.8305	14.9346	250.294	0.712852	NaN	NaN	0	1.17408e-05	1.1442e-07	4.44968e-08	7.62802e-08	9.47146e-06	1.39847e-07	1.27134e-08	5.72101e-08	6.35668e-09	1.27134e-08	7.83779e-06	1.97057e-07	5.46675e-07	1.20777e-07	2.92407e-07	6.99235e-08	3.81401e-08	1.77987e-07	3.17834e-08	1.65909e-06	6.35668e-08	0	3.81401e-08	8.58152e-07	2.63167e-06	0.000332722	4.70395e-07	1.65274e-07	6.86522e-07	3.74409e-06	0	0	1.27134e-08	5.02178e-07	1.907e-08	0	5.97528e-07	8.26369e-08	0	1.01707e-07
tara023_bact_surface	42.1744	5	4.402	17.0572	223.516	0.1299	0.0105	0.04825	1.3372e-08	2.11746e-05	5.60956e-06	0	1.69156e-06	0.000109149	1.3372e-07	5.41567e-07	2.6744e-07	1.6715e-07	1.3372e-07	1.10988e-06	1.53778e-07	4.21219e-07	1.71162e-06	5.34881e-08	1.73836e-07	1.85203e-06	1.40406e-07	6.68601e-09	1.24694e-05	6.61915e-07	2.0058e-08	9.89195e-05	2.90039e-05	3.67062e-06	2.14621e-06	2.0058e-08	3.75085e-06	2.15758e-05	3.42992e-06	6.68601e-09	1.11656e-06	2.0058e-08	4.27905e-07	1.60464e-07	1.20348e-07	1.3372e-07	8.02321e-08	1.3372e-07	1.3372e-08
tara007_prot_dcm	37.0211	8	40	17.8403	NaN	0.2959	0.2535	9.9505	3.08949e-08	9.62981e-06	1.88728e-06	8.2879e-07	1.82683e-07	3.11555e-05	1.04774e-07	2.47159e-07	1.74623e-07	1.61191e-08	8.67744e-07	2.70666e-06	6.71629e-08	7.18643e-07	4.15872e-06	2.95946e-05	7.38792e-08	3.73426e-07	2.99546e-07	2.28354e-08	1.16769e-05	4.91632e-07	4.02977e-09	1.8228e-06	2.73353e-06	1.49505e-06	8.74326e-06	4.2044e-07	3.25068e-07	1.0961e-06	3.55023e-06	9.4028e-09	6.44764e-08	2.08205e-07	3.9935e-06	7.24016e-07	1.34326e-08	1.1955e-07	1.47758e-08	2.68651e-08	3.62679e-08
tara149_prot_surface	34.0964	8	3.6375	18.7425	219.196	0.165775	NaN	NaN	1.72917e-08	2.09422e-07	8.83605e-06	2.75822e-05	5.22593e-07	3.50445e-06	6.53242e-08	3.04334e-06	1.42176e-07	6.24422e-07	6.91668e-08	4.91276e-06	1.86366e-07	3.67929e-05	2.06348e-06	3.75614e-05	3.26621e-08	7.85235e-06	1.38334e-07	5.57177e-08	6.06554e-06	1.57547e-07	1.61389e-07	1.74838e-07	1.87519e-06	8.03103e-07	5.80232e-07	1.43252e-05	1.82139e-06	2.06924e-06	3.31366e-05	3.07408e-08	9.49122e-07	4.56116e-06	0.000145239	2.83584e-06	7.08959e-07	3.26621e-08	1.34491e-08	2.20949e-06	1.34491e-07
tara124_prot_surface	-8.8521	8	3.912	26.5758	189.723	0.46445	NaN	NaN	6.89854e-05	1.09402e-08	3.1909e-09	0.000574083	4.30771e-07	7.1704e-07	3.24104e-07	4.26669e-06	4.19375e-08	1.46781e-07	3.55101e-07	8.93452e-08	1.19431e-07	8.30545e-07	1.52707e-07	2.73424e-05	7.52596e-07	4.51357e-05	5.47467e-07	8.66101e-08	9.0895e-07	5.01883e-07	8.31001e-07	1.82337e-09	1.52571e-06	2.18804e-08	1.04844e-08	1.4277e-06	1.7869e-07	9.51799e-07	2.47523e-07	3.64674e-09	1.68662e-08	1.87397e-06	1.81425e-07	9.80518e-07	8.43309e-08	1.82337e-08	2.27921e-09	7.23422e-06	3.1909e-09
tara034_girus_surface	18.3983	2	4.201	27.6643	184.346	0.242561	0.185	0.029	6.2379e-08	1.91935e-08	0	7.86936e-06	2.65351e-06	3.45484e-07	5.27823e-08	1.99661e-05	3.35887e-08	6.2379e-07	8.15726e-08	5.80605e-07	7.19758e-08	8.925e-07	5.27823e-08	3.29553e-05	5.85403e-07	0.00044053	6.04597e-07	6.23311e-06	1.71782e-06	8.10927e-07	2.78306e-07	1.34355e-07	2.34161e-06	7.19758e-08	0	3.07097e-07	0	6.09395e-07	1.15161e-07	4.31855e-08	2.49516e-07	1.15161e-07	6.71774e-08	4.31855e-08	6.03637e-06	2.39919e-08	0	3.96827e-06	4.70242e-07
tara009_prot_dcm	39.1633	8	55	15.8022	NaN	0.5447	NaN	NaN	3.03918e-09	7.87148e-07	3.81113e-06	4.86269e-07	7.87148e-07	0.00017885	4.55877e-08	2.00586e-07	1.1245e-07	1.51959e-07	1.45881e-07	4.55573e-06	2.49213e-07	5.53131e-07	9.9989e-07	4.95812e-05	4.86269e-08	7.96265e-07	9.42146e-08	2.12743e-08	2.46933e-05	1.76272e-07	9.72538e-08	3.78469e-05	5.88689e-06	7.11168e-07	1.85086e-06	8.02344e-07	8.41853e-07	1.85086e-06	3.00879e-07	3.03918e-09	8.17539e-07	8.20579e-08	1.0941e-06	1.76272e-07	1.18528e-07	2.34017e-07	6.07836e-09	1.21567e-08	1.03332e-07
tara123_prot_surface	-8.9075	8	3.8675	26.62	189.282	0.165775	0.53495	4.9015	2.79628e-05	1.17097e-08	2.60216e-09	4.70315e-05	2.26388e-07	2.92743e-06	2.73227e-07	1.83453e-06	2.43302e-07	5.85487e-08	1.97764e-07	4.55379e-08	2.55012e-07	8.44402e-07	1.24904e-07	0.000258422	1.27766e-06	2.02149e-05	3.68206e-07	3.52593e-07	2.71926e-07	3.69507e-07	1.95162e-07	5.20433e-09	1.07469e-06	1.30108e-08	4.55379e-08	2.44603e-07	6.19315e-07	1.87356e-07	2.47206e-08	7.80649e-09	2.86238e-08	5.58164e-07	4.68389e-08	4.16346e-07	7.02584e-08	2.34195e-08	5.20433e-09	3.56757e-06	1.5613e-08
tara122_prot_surface	-8.9966	8	3.6865	26.5817	186.756	0.11119	0.56795	5.456	8.36006e-05	9.37331e-09	0	9.49829e-07	2.74951e-07	6.06453e-06	9.65451e-07	1.34351e-07	6.06141e-07	9.37331e-08	2.71826e-07	1.31226e-07	4.9991e-07	3.74933e-07	3.5931e-07	0.00039242	4.68666e-08	1.82186e-05	7.34243e-07	1.06231e-07	8.21727e-07	3.46813e-07	9.84198e-07	1.24978e-08	5.80833e-06	4.37421e-08	7.8111e-08	9.9982e-08	9.46705e-07	2.37457e-07	4.9991e-08	9.37331e-09	7.49865e-08	6.31136e-07	3.43688e-08	4.34297e-07	8.12354e-08	2.18711e-08	9.37331e-09	3.56498e-06	0
tara109_prot_surface	2.0422	8	3.744	27.9235	198.856	0.212492	NaN	NaN	6.08154e-06	9.72338e-09	0	4.17222e-07	2.82862e-07	1.1341e-06	8.04389e-08	5.19936e-06	5.48045e-08	1.27544e-05	2.09406e-06	3.80096e-08	1.07841e-07	3.36783e-07	3.37667e-07	3.37905e-05	0.00016734	8.15739e-05	6.61491e-05	9.72338e-09	5.54233e-07	2.8242e-06	2.65183e-09	3.1822e-08	1.27376e-06	1.36127e-07	1.06073e-08	2.36013e-07	1.01654e-07	4.11034e-07	4.50811e-08	8.83944e-09	9.81178e-08	2.18599e-06	3.27059e-08	7.6638e-07	6.18761e-09	4.33133e-08	1.76789e-09	7.07155e-06	1.76789e-09
tara137_prot_dcm	14.1749	8	38.653	22.4127	164.005	0.685481	0.884	6.0475	6.46193e-08	6.01628e-08	1.43722e-07	1.91741e-06	1.93412e-06	1.89847e-06	4.12226e-08	2.35081e-07	7.68747e-08	1.58206e-07	6.32489e-06	1.41494e-07	3.52509e-06	1.9642e-06	2.59814e-06	2.51202e-05	9.58148e-08	5.09155e-07	9.35866e-08	3.67661e-08	7.73203e-07	4.01085e-08	1.52747e-06	9.97142e-07	2.85216e-07	2.62265e-05	1.09184e-07	5.87144e-07	2.21711e-07	6.57334e-07	8.64561e-07	1.89401e-08	1.74862e-05	3.85376e-06	2.68281e-06	3.06162e-05	8.13312e-08	1.24782e-07	1.11413e-08	1.11413e-08	7.1304e-08
tara137_prot_meso	14.2025	8	371.768	8.9578	0.683	0	NaN	NaN	2.47297e-07	1.30156e-08	8.33001e-08	1.56188e-08	2.0825e-08	1.30156e-07	1.04125e-08	2.60313e-08	2.79446e-05	5.20625e-09	4.94594e-08	5.72688e-08	7.02844e-08	4.165e-08	1.30156e-08	1.48743e-05	1.09592e-06	9.39729e-07	1.666e-07	2.60313e-09	1.30156e-08	1.04125e-08	4.68563e-08	1.04125e-08	3.90469e-08	1.56188e-07	2.60313e-09	5.98719e-08	2.60313e-08	3.77453e-07	5.20625e-09	5.20625e-09	1.19744e-07	1.69203e-07	4.68563e-08	2.47297e-07	8.33001e-08	5.20625e-09	5.20625e-08	8.06969e-08	0.00101416
tara138_prot_surface	6.3332	8	3.745	26.5769	195.645	0	NaN	NaN	3.68924e-05	0	0	8.00925e-07	3.07622e-07	4.37876e-07	3.71363e-07	2.90162e-06	8.59124e-08	4.88315e-06	3.99077e-07	2.49423e-08	1.69053e-07	1.69053e-07	3.35335e-07	5.30661e-05	9.47807e-06	5.48869e-05	6.25193e-05	3.87991e-08	1.01709e-06	2.74365e-07	1.10855e-08	1.66282e-08	1.48628e-05	9.69978e-08	1.4134e-07	2.41109e-07	6.92842e-08	9.42265e-07	8.86837e-08	8.3141e-09	1.02541e-07	9.5335e-07	7.20555e-08	9.81064e-07	8.3141e-09	2.77137e-08	1.10855e-08	7.31946e-05	1.38568e-08
tara038_prot_dcm	19.0258	8	23.904	25.809	203.074	0.584227	0.417	1.858	1.12734e-07	0	0	0.000118526	3.0164e-07	2.17242e-06	1.21875e-08	1.45488e-05	0	5.5514e-06	1.21875e-07	6.39843e-08	3.56484e-07	2.16328e-07	1.21875e-08	3.65625e-08	4.23515e-07	7.4039e-05	2.58984e-07	3.04687e-09	8.10468e-07	8.25703e-07	3.04687e-08	2.10234e-07	6.58125e-07	9.44531e-08	3.04687e-08	8.55562e-06	3.04687e-09	9.04921e-07	1.52344e-07	3.04687e-09	4.14375e-07	7.28507e-06	4.60078e-07	5.48437e-08	6.06328e-07	0	0	1.50516e-06	0
tara123_prot_epi	-8.9075	8	148.136	22.3191	165.726	0.040949	0.65945	5.4315	1.26368e-06	1.21508e-08	2.63845e-07	1.2734e-05	1.77401e-05	6.14482e-07	2.77732e-08	1.0901e-06	4.56522e-07	2.25657e-08	5.20747e-08	7.63762e-08	1.23938e-06	1.01546e-06	3.47165e-09	3.81794e-05	6.24897e-08	2.9752e-06	4.68672e-08	7.90668e-06	3.47165e-08	3.64523e-08	2.30622e-05	1.04149e-08	1.04323e-06	7.29046e-08	3.47165e-08	3.24599e-07	4.65201e-07	2.48223e-07	2.77732e-08	3.4161e-06	2.81203e-07	5.9018e-08	1.77054e-07	3.08977e-07	2.02935e-05	2.25657e-08	2.43015e-08	4.37428e-07	4.02711e-07
tara038_girus_surface	19.0386	2	3.9455	26.2786	198.15	0.181885	NaN	NaN	4.25329e-08	2.83553e-08	0	4.49431e-06	1.41776e-08	5.28826e-06	2.55197e-07	2.21029e-05	0	5.37332e-06	7.08882e-08	5.45839e-06	2.83553e-08	2.12664e-07	1.41776e-07	7.23059e-07	1.40359e-06	3.60962e-05	6.37993e-07	0	1.40359e-06	4.01227e-06	0	8.50658e-08	1.51701e-06	0	2.83553e-08	7.37237e-07	0	1.70132e-07	4.25329e-08	0	2.12664e-07	5.06141e-06	7.08882e-08	0	7.08882e-08	9.92434e-08	0	5.81283e-07	0
tara023_prot_dcm	42.1744	8	48.696	15.9549	227.071	0.29645	0.012	0.05	2.35937e-08	6.00459e-06	2.27482e-06	3.93228e-09	2.18242e-07	1.40815e-05	5.30858e-08	1.51393e-07	4.58111e-07	5.70181e-08	5.30858e-08	7.11546e-06	2.22174e-07	1.67122e-07	9.53578e-07	6.54076e-05	2.16275e-08	1.69088e-07	1.10104e-07	3.93228e-08	3.61966e-06	1.25833e-07	5.89842e-08	4.75157e-05	1.56112e-05	8.15948e-07	5.74113e-07	1.76953e-07	1.20328e-06	8.3561e-07	4.32551e-08	5.89842e-09	6.68488e-07	1.3763e-08	1.23867e-07	3.53905e-08	4.71874e-08	1.08138e-07	3.53905e-08	0	1.82851e-07
tara100_prot_meso	-12.9391	8	174.946	13.0484	0.6255	0.181885	NaN	NaN	2.72573e-06	8.5446e-09	2.27856e-08	1.4241e-08	6.66479e-07	4.12989e-07	1.13928e-08	1.70892e-08	4.15837e-07	0	2.8482e-07	1.99374e-08	9.39906e-08	4.2723e-08	2.8482e-09	3.07207e-05	2.8482e-09	9.05728e-07	3.98748e-08	4.55712e-08	6.26604e-08	3.98748e-08	1.33865e-07	5.6964e-09	3.98748e-08	2.27856e-08	8.5446e-09	4.2723e-08	1.13928e-08	1.45258e-07	5.6964e-09	3.41784e-08	8.25978e-08	8.5446e-09	3.70266e-08	1.50955e-07	1.76588e-07	8.5446e-09	1.65196e-07	1.13928e-08	1.19909e-06
tara152_prot_dcm	43.6876	8	23.974	14.2727	242.201	0.372521	0.167	2.2565	3.40449e-09	2.55337e-08	3.34718e-05	6.6501e-07	3.29101e-08	1.10379e-05	2.04269e-08	2.38314e-08	5.56067e-08	6.24156e-09	1.13483e-08	5.89374e-06	2.1959e-07	3.22292e-07	1.6455e-08	1.48935e-05	1.75899e-08	2.78033e-08	1.27668e-07	3.57471e-08	1.29881e-06	1.02702e-07	2.16753e-07	3.20589e-07	1.26817e-06	1.19498e-06	4.26583e-06	4.48825e-07	5.03581e-06	7.52392e-07	3.77615e-06	6.24156e-09	1.92921e-08	1.18022e-07	1.02816e-06	2.75196e-07	2.66685e-08	1.53202e-08	1.58876e-08	1.13483e-09	4.99325e-08
tara151_prot_dcm	36.1811	8	78.6725	16.8847	230.536	0.29645	NaN	NaN	4.63997e-09	2.45918e-07	3.04336e-05	3.54958e-07	2.71438e-07	2.02767e-06	2.31998e-08	2.83038e-07	9.04794e-08	1.15999e-08	1.25279e-07	1.79799e-06	1.64719e-07	9.00154e-07	4.54717e-07	2.73503e-05	2.08799e-08	8.02715e-07	1.90239e-07	5.33596e-08	1.38642e-05	2.22718e-07	2.64478e-07	2.41974e-06	1.83975e-06	1.37343e-06	1.41983e-06	9.30314e-07	4.43813e-06	2.90694e-06	1.6734e-05	4.63997e-09	1.09039e-07	1.02079e-07	1.33399e-06	2.64478e-07	9.32634e-07	2.08799e-07	1.39199e-08	1.18319e-07	2.22718e-07
tara122_prot_dcm	-8.9966	8	113.299	25.3013	178.475	0.347595	0.58545	2.7985	2.81812e-07	0	2.27913e-07	2.14978e-06	1.63789e-05	1.24274e-06	3.54189e-08	2.83351e-07	3.3879e-07	2.83351e-07	5.54383e-08	1.26276e-07	1.05564e-05	1.18884e-06	4.61986e-09	7.18296e-05	1.84794e-08	1.86796e-06	1.23196e-07	2.69492e-07	1.10877e-07	7.39178e-08	0.00013628	3.2339e-08	3.34786e-06	9.8557e-08	5.85182e-08	3.57269e-07	6.36001e-07	2.04814e-07	1.53995e-08	5.69783e-08	6.7758e-07	1.03177e-07	3.72669e-07	6.12902e-07	2.14978e-06	4.61986e-09	4.15788e-08	4.38887e-07	1.20116e-07
tara030_bact_dcm	33.9235	5	68.783	18.41	222.997	0.165775	NaN	NaN	2.30656e-08	2.8832e-09	1.23978e-07	2.8832e-09	4.81494e-07	2.17105e-05	4.90144e-08	1.03795e-07	8.36128e-08	1.15328e-08	1.15328e-08	5.7664e-08	8.36128e-08	1.15328e-08	8.6496e-09	1.4416e-07	0	5.65395e-06	2.1624e-07	2.8832e-09	1.38711e-05	2.01824e-08	5.7664e-09	2.72174e-06	3.00516e-05	1.95769e-06	1.78758e-07	1.15328e-08	8.93792e-08	0.000343758	2.197e-06	1.72992e-08	3.17152e-08	8.07296e-08	3.20035e-07	8.6496e-09	1.90291e-07	2.8832e-09	1.18211e-07	1.24554e-06	8.93792e-08
tara072_virus_surface	-8.7026	1	4.196	25.1569	199.656	0	0.104	0.018	0	0	0	0	0	1.30042e-06	0	1.50048e-07	0	1.2504e-08	0	3.47612e-06	0	0	0	0	0	5.62681e-07	1.2504e-08	0	0	1.75056e-07	0	5.00161e-08	5.81437e-06	0	0	0	0	2.62584e-07	0	0	0	0	1.2504e-08	0	1.12536e-07	0	0	0	2.5008e-08
tara036_girus_surface	20.8176	2	3.926	26.0199	211.691	0.165775	0.367	0.131	0	8.34644e-08	0	3.23425e-06	4.17322e-08	2.83779e-06	1.04331e-07	2.37665e-05	0	7.30314e-07	0	2.73346e-06	2.08661e-08	1.04331e-07	2.08661e-08	4.79921e-07	9.59841e-07	1.50236e-05	3.96456e-07	0	8.5551e-07	3.29685e-06	0	0	8.5551e-07	0	0	7.92912e-07	0	2.50393e-07	8.34644e-08	0	2.08661e-08	5.1748e-06	4.17322e-08	0	4.17322e-08	1.66929e-07	0	3.12992e-07	0
tara067_girus_surface	-32.215	4	3.8305	14.9346	250.294	0.712852	NaN	NaN	0	1.37286e-06	7.74657e-08	5.7382e-09	4.30365e-09	1.14233e-05	1.00419e-08	1.14764e-08	4.30365e-09	5.7382e-09	0	6.02798e-06	2.05141e-07	3.44292e-08	1.00419e-08	2.8691e-09	2.8691e-09	7.17275e-09	9.75494e-08	0	3.19905e-07	1.14764e-08	0	1.00419e-08	3.12732e-07	9.15243e-07	8.96365e-05	9.32458e-08	2.43874e-08	1.66551e-06	1.15768e-06	0	0	0	3.29947e-08	1.14764e-08	2.8691e-09	5.16438e-08	7.17275e-09	2.8691e-09	8.89421e-08
tara093_prot_dcm	-33.8469	8	33.753	16.6594	240.436	1.14441	NaN	NaN	1.19242e-08	6.64772e-07	2.09667e-07	3.47788e-08	9.3406e-08	2.46433e-06	2.68294e-08	1.58989e-08	7.35324e-07	8.94313e-09	6.45892e-08	1.56157e-05	1.0533e-07	1.38122e-07	9.04249e-08	0.000138014	3.67662e-08	4.17346e-08	9.53934e-08	3.57725e-08	2.43452e-07	2.98104e-08	0	7.94945e-08	1.0543e-06	9.7182e-07	5.73781e-05	8.34692e-08	2.78231e-07	5.26651e-08	1.38718e-06	1.19242e-08	5.87265e-07	1.49052e-08	5.56461e-08	1.58989e-08	5.96208e-09	1.29178e-08	7.94945e-09	0	3.67662e-08
tara137_prot_surface	14.1749	8	3.908	26.5526	194.827	0.165775	0.456	2.444	1.80432e-05	5.63323e-09	0	7.5083e-07	2.47058e-07	1.13228e-06	2.57519e-08	1.73021e-07	3.29947e-08	2.24525e-07	8.55447e-07	1.75435e-07	8.77175e-08	1.05422e-07	1.25541e-07	2.16276e-05	5.19094e-05	6.53045e-05	1.14274e-05	8.85222e-09	4.36978e-07	4.3054e-07	0	0	7.70144e-07	4.10421e-08	7.24273e-09	8.18428e-07	9.01317e-08	1.72216e-07	2.57519e-08	8.04748e-10	1.93139e-08	3.56342e-06	3.13852e-08	7.42782e-07	4.82849e-09	2.73614e-08	8.04748e-10	7.35861e-06	2.41424e-09
tara150_prot_dcm	35.8579	8	38.891	17.5217	228.791	0.384245	0	0.1745	1.15997e-08	1.48218e-07	8.21257e-06	7.61712e-07	2.77103e-07	1.54147e-06	4.63987e-08	4.6012e-07	5.67095e-08	1.32752e-07	5.92872e-08	1.11615e-06	8.24866e-08	9.18437e-06	6.06405e-06	2.03716e-05	1.80439e-08	3.21182e-06	1.19863e-07	1.80439e-08	2.08614e-05	1.6884e-07	2.16527e-07	8.89308e-07	1.50925e-06	4.40788e-07	2.71948e-07	7.29491e-07	1.26694e-06	3.47346e-06	3.58404e-05	5.15541e-09	2.01061e-07	1.61107e-07	2.21966e-05	6.47004e-07	2.01061e-07	5.54207e-08	3.86656e-09	1.23472e-06	1.28885e-08
tara038_prot_surface	19.0386	8	3.9455	26.2786	198.15	0.181885	NaN	NaN	5.33035e-08	5.33035e-09	0	1.05861e-05	5.06384e-08	8.98164e-07	6.12991e-08	4.07772e-06	2.39866e-08	1.15402e-06	7.46249e-08	9.59463e-08	1.73236e-07	1.17268e-07	5.06384e-08	2.07937e-05	4.93058e-07	1.81925e-05	2.82509e-07	2.66518e-08	5.51692e-07	1.02876e-06	2.66518e-09	2.13214e-08	8.55522e-07	4.5308e-08	7.72901e-08	2.0815e-06	1.35924e-07	2.93169e-07	5.59687e-08	0	2.66518e-08	1.03222e-05	2.02553e-07	3.73125e-08	8.52856e-08	4.79732e-08	5.33035e-09	3.67794e-07	0
tara039_girus_surface	18.5939	2	3.751	27.0367	191.855	0.1299	NaN	NaN	0	0	0	3.02214e-06	1.20085e-07	8.00567e-07	2.00142e-08	1.36497e-05	4.00283e-08	4.00283e-08	2.00142e-08	3.30234e-06	0	2.20156e-07	0	6.42455e-06	5.80411e-07	3.29633e-05	4.40312e-07	0	7.2051e-07	2.00142e-06	0	0	2.76196e-06	0	0	2.20156e-07	0	2.4017e-07	2.00142e-08	0	0	2.00142e-07	8.00567e-08	0	2.00142e-07	0	2.00142e-08	4.8034e-07	0
tara128_prot_dcm	0.0005	8	38.88	26.0828	177.115	0.475182	0.54925	5.264	5.11896e-05	6.51402e-09	1.6285e-09	2.26875e-05	2.49161e-07	8.63107e-07	1.31095e-07	2.60153e-06	9.85245e-08	4.23085e-06	1.95665e-06	1.46565e-08	1.40051e-07	7.89824e-08	5.53691e-08	1.10706e-05	1.7881e-06	6.28293e-05	4.75197e-06	1.9542e-08	3.14301e-07	1.37804e-05	4.32368e-07	1.54708e-08	4.20154e-07	4.72266e-08	2.27991e-08	2.54047e-07	2.22291e-07	3.85955e-07	3.98983e-08	1.84021e-07	5.43106e-07	7.8901e-07	1.9542e-08	4.36439e-07	2.44276e-08	1.05853e-08	6.51402e-09	3.87502e-06	2.44276e-09
tara150_prot_surface	35.8579	8	3.851	17.595	229.344	0.147566	0.0055	0.1695	1.26746e-08	1.16996e-07	9.34992e-06	1.00031e-06	1.86218e-07	1.81051e-06	2.63241e-08	1.96943e-07	4.28985e-08	1.85243e-08	6.33728e-08	6.73701e-07	1.14071e-07	4.16213e-06	2.36137e-06	2.0329e-05	3.50988e-08	1.46927e-06	1.10171e-07	2.33992e-08	1.20233e-05	1.40395e-07	9.35967e-08	6.04479e-07	1.02956e-06	7.84847e-07	4.57259e-07	1.21578e-06	1.46732e-06	2.0133e-06	4.95936e-05	1.07246e-08	1.16021e-07	1.50145e-07	1.54249e-05	4.98207e-07	1.08221e-07	2.33992e-08	4.87483e-09	5.26481e-07	2.53491e-08
tara068_prot_dcm	-31.0616	8	38.77	16.7478	233.899	0.666209	0.227	1.08	0	1.00618e-08	0.000133827	2.88198e-06	1.22179e-07	1.95055e-06	1.14992e-08	9.48683e-08	7.76195e-08	3.73723e-08	5.46211e-08	1.3454e-06	1.49489e-07	9.98992e-07	5.17463e-08	2.20799e-05	1.72488e-08	7.64696e-07	8.19317e-08	1.14992e-08	1.78094e-06	2.73106e-08	1.17867e-07	1.27785e-06	3.8091e-07	3.06166e-07	9.77431e-08	1.01092e-05	2.1055e-05	2.46514e-06	2.8288e-05	7.18699e-09	1.20741e-07	8.91187e-08	1.78899e-05	9.34309e-07	4.85841e-07	1.4374e-09	1.00618e-08	2.91792e-07	5.60585e-08
tara152_prot_meso	43.734	8	792.735	10.1737	174.719	0	NaN	NaN	0	2.02464e-08	5.4376e-07	2.89234e-09	8.67703e-09	3.78897e-07	0	0	1.07508e-05	1.15694e-08	8.67703e-09	6.07392e-08	1.15694e-07	7.23086e-08	8.67703e-09	7.11806e-06	8.67703e-09	8.96626e-08	5.49545e-08	7.23086e-08	6.36315e-08	1.44617e-08	2.02464e-08	5.78469e-09	7.80933e-08	2.02464e-08	4.33851e-08	2.02464e-08	1.21478e-07	7.4044e-07	3.76005e-08	2.89234e-09	0	8.67703e-09	3.76005e-08	1.15694e-08	2.60311e-08	2.89234e-09	8.09856e-08	0	0.000411575
tara093_prot_surface	-34.0665	8	3.901	18.2387	241.349	0.197431	0.515	0.017	6.48203e-08	2.39561e-06	0	1.82592e-09	1.27815e-08	6.52129e-06	3.01277e-08	2.73889e-09	3.92574e-08	9.12962e-10	4.71088e-07	1.24802e-05	9.03832e-08	4.65611e-08	5.55081e-07	1.15964e-05	6.29944e-08	7.3037e-09	8.21666e-08	1.36944e-08	1.14759e-06	9.85999e-08	0	1.82592e-09	8.62749e-07	8.68227e-07	8.06054e-06	3.19537e-08	7.39499e-08	2.74802e-07	1.31284e-06	2.73889e-09	2.73889e-09	1.71637e-07	1.09555e-08	2.3737e-08	0	5.75166e-08	9.12962e-09	0	1.09555e-08
tara023_prot_surface	42.1744	8	4.402	17.0572	223.516	0.1299	0.0105	0.04825	1.51117e-08	4.12297e-06	6.44764e-07	0	2.21638e-07	1.44291e-05	5.28908e-08	1.13337e-07	4.13052e-07	6.80025e-08	4.02978e-08	3.10797e-06	1.38524e-07	5.28908e-08	6.24616e-07	4.58614e-05	7.05211e-08	2.51861e-07	8.05956e-08	1.76303e-08	1.41294e-06	1.78821e-07	7.55583e-09	4.63903e-05	1.68017e-05	4.40757e-07	4.25645e-07	1.76303e-08	2.84603e-07	2.39016e-06	5.03722e-08	5.03722e-09	5.91874e-07	5.03722e-09	5.03722e-08	1.76303e-08	3.02233e-08	3.52606e-08	3.27419e-08	2.01489e-08	3.27419e-08
tara102_prot_meso	-5.2749	8	475.988	9.1079	6.636	0	NaN	NaN	9.19686e-09	5.82468e-08	2.14593e-08	0	2.14593e-08	4.53712e-07	1.53281e-08	2.4525e-08	9.11102e-06	3.06562e-09	6.00861e-07	1.62478e-07	1.04231e-07	2.4525e-08	3.06562e-09	4.90499e-08	2.39118e-07	5.97796e-07	7.66405e-08	3.06562e-09	7.97061e-08	8.46111e-07	3.37218e-08	5.21155e-08	8.27717e-08	1.01779e-06	1.53281e-08	6.13124e-09	1.22625e-08	1.37953e-07	1.22625e-08	6.13124e-09	7.97061e-08	1.60638e-06	1.83937e-08	3.06562e-09	4.29187e-08	9.19686e-09	3.37218e-08	7.35749e-08	0.000273616
tara009_prot_surface	39.1633	8	5	24.5247	NaN	0	NaN	NaN	1.07871e-08	3.77549e-08	2.15742e-08	1.07871e-08	0	4.05056e-06	2.75071e-07	2.91252e-07	2.69678e-09	0	3.23613e-08	3.31704e-07	9.97807e-08	2.96645e-08	5.66323e-08	5.39355e-09	1.48323e-07	5.66323e-08	3.23613e-08	2.69678e-09	3.6002e-06	1.18658e-07	0	1.34839e-08	1.92631e-05	2.69678e-08	1.34839e-07	0	2.15742e-08	3.85639e-07	1.34839e-07	0	0	1.34839e-08	2.17091e-06	4.63846e-07	5.39355e-09	2.15742e-08	0	0	0
tara041_girus_surface	14.56	2	3.883	29.6726	185.618	0	0.144	0.088	4.17566e-08	0	2.08783e-08	4.17566e-08	0	1.10655e-06	0	5.63713e-07	0	0	0	4.17566e-07	0	1.87904e-07	0	7.68947e-05	1.46148e-07	2.06695e-06	1.41972e-06	0	2.08783e-07	1.2527e-07	0	1.46148e-07	4.03995e-05	0	0	0	0	4.17566e-08	4.17566e-08	0	4.17566e-08	0	0	0	0	4.17566e-08	0	5.01079e-06	0
tara098_prot_dcm	-25.8259	8	187.976	20.0319	210.332	0.148998	NaN	NaN	2.53073e-09	0	1.26537e-08	5.06147e-09	5.31454e-08	1.64498e-07	0	6.32684e-08	1.51844e-08	3.03688e-08	1.26537e-08	2.53073e-09	8.85757e-08	0	0	1.28738e-05	0	1.11605e-06	6.07376e-08	1.01229e-08	2.53073e-09	7.5922e-09	2.98627e-07	0	3.28995e-07	0	1.26537e-08	5.56762e-08	7.08606e-08	5.46639e-07	2.53073e-09	1.23753e-06	1.29067e-07	1.26537e-08	1.16414e-07	0	9.11064e-08	0	2.53073e-09	1.41721e-07	7.5922e-09
tara030_bact_surface	33.9202	5	4.236	20.4437	207.533	0.11119	0	0.0455	4.17724e-09	1.67089e-08	3.13293e-08	6.26585e-08	1.5038e-07	4.55945e-06	1.00254e-07	5.07534e-07	5.63927e-08	6.26585e-09	1.04431e-08	2.08862e-08	8.77219e-08	2.08862e-09	4.17724e-09	1.31583e-07	2.08862e-09	2.96793e-06	1.52469e-07	1.25317e-08	9.19618e-06	8.35447e-09	0	5.01268e-07	6.31473e-05	3.0285e-06	2.06773e-07	2.08862e-08	2.50634e-08	4.14862e-05	1.34925e-06	2.08862e-09	0	3.96837e-08	1.70013e-06	1.46203e-08	4.3861e-08	2.08862e-09	8.56333e-08	6.14054e-07	6.26585e-08
tara110_prot_meso	-1.8902	8	376.597	10.3738	0.624	0	NaN	NaN	3.21967e-07	8.39913e-09	3.35965e-08	6.7193e-08	3.33165e-07	5.12347e-07	0	3.35965e-08	5.7506e-06	2.79971e-08	1.46425e-06	6.15936e-08	4.73151e-07	3.91959e-08	5.59942e-09	2.85934e-05	1.45585e-07	1.38026e-06	8.11916e-08	4.47953e-08	1.14788e-07	4.58312e-06	6.15936e-08	2.23977e-08	6.99927e-08	8.6791e-08	3.35965e-08	1.67983e-08	1.31586e-07	8.39913e-08	5.59942e-09	2.79971e-09	1.24587e-06	3.49964e-07	1.9598e-08	3.35965e-08	5.59942e-08	8.39913e-09	1.11988e-07	5.87939e-08	0.000163973
tara102_prot_dcm	-5.2697	8	39.1065	19.3618	125.113	0.803339	1.8615	24.3645	4.20358e-08	2.71058e-07	7.24754e-10	2.53664e-08	4.78338e-07	2.25978e-06	5.79804e-09	7.24754e-08	8.69705e-09	3.26139e-08	1.6191e-06	2.61781e-06	9.85666e-08	4.49348e-08	2.24674e-07	7.09824e-06	2.28298e-07	6.1894e-07	8.2622e-08	2.17426e-09	4.8776e-07	2.23224e-07	3.98615e-08	1.42197e-06	3.45708e-07	4.87223e-05	4.30504e-07	1.01466e-08	2.02931e-08	8.69705e-08	2.63086e-07	9.42181e-09	3.30778e-06	1.14518e-05	9.20438e-08	1.31181e-07	6.52279e-09	3.62377e-08	0	1.28282e-07	5.07328e-09
tara111_prot_surface	-16.9604	8	3.693	22.7599	207.736	0.165775	NaN	NaN	0.000107007	0	0	2.26877e-07	3.42238e-07	1.24974e-06	2.5764e-07	1.03825e-07	3.84537e-09	3.76846e-07	7.02164e-06	3.46083e-08	9.99795e-08	9.80568e-08	5.19124e-08	2.88402e-08	3.84537e-09	3.50601e-05	5.17202e-07	0	1.61698e-06	2.73021e-07	1.53815e-08	5.76805e-09	1.89961e-06	6.34485e-08	0	1.92268e-09	9.22888e-08	5.49887e-07	4.80671e-08	1.92268e-09	1.14592e-06	2.11495e-06	3.96073e-07	1.21898e-06	3.84537e-09	1.53815e-08	0	6.19681e-06	0
tara110_prot_surface	-1.9245	8	3.977	24.058	193.386	0.297528	0.751	8.243	1.0744e-05	1.15361e-08	8.65207e-09	6.49867e-07	6.42176e-07	1.94095e-06	9.61342e-09	2.41297e-07	7.97914e-08	3.89343e-07	2.26829e-05	1.82655e-08	4.65289e-07	1.42279e-07	8.55594e-08	2.23473e-05	1.4497e-06	1.60765e-05	8.00798e-07	2.40335e-08	1.04882e-06	4.68471e-05	4.42217e-08	5.19124e-08	3.66271e-07	2.60524e-07	2.69176e-08	1.06709e-07	1.30742e-07	1.25936e-07	5.86418e-08	3.84537e-09	4.91438e-06	7.24275e-06	9.61342e-08	6.94089e-07	3.84537e-09	1.92268e-08	8.65207e-09	1.92268e-06	1.92268e-09
tara138_prot_dcm	6.3094	8	58.419	21.5415	123.126	0.430696	1.108	12.904	5.58693e-08	1.21897e-08	1.99098e-07	2.21446e-07	1.98123e-05	5.56661e-07	1.11739e-08	1.44244e-07	6.90748e-08	1.44244e-07	4.46954e-08	3.45374e-08	6.04506e-06	3.30137e-07	1.49323e-07	1.61696e-05	6.09483e-08	2.31096e-06	2.49888e-07	1.82845e-08	1.1377e-07	3.35216e-08	9.92442e-07	2.80362e-07	1.24944e-07	4.81492e-06	3.96164e-08	1.33071e-07	2.40746e-07	2.26525e-07	3.04742e-08	9.75173e-08	9.3383e-06	1.62529e-07	1.23928e-07	5.7393e-07	2.85441e-07	1.01581e-08	1.42213e-08	2.74268e-07	2.74268e-08
tara128_prot_surface	0.0005	8	3.69	26.2312	179.341	0.148998	0.53975	5.0815	2.8074e-05	1.52804e-09	7.64022e-10	2.25081e-05	4.3702e-07	1.02608e-06	6.49418e-08	1.72287e-06	5.19535e-08	2.90481e-06	1.3294e-06	1.37524e-08	1.85657e-07	8.48064e-08	7.79302e-08	8.32631e-06	1.25223e-06	2.92674e-05	3.64973e-06	2.67408e-08	2.59003e-07	9.10026e-06	2.39903e-07	9.93228e-09	3.74371e-07	2.44487e-08	1.60445e-08	2.75048e-07	1.88713e-07	1.88713e-07	5.42455e-08	2.15454e-07	8.40424e-08	4.66053e-07	1.52804e-08	2.50599e-07	1.68085e-08	9.93228e-09	3.05609e-09	2.2615e-06	2.29206e-09
tara110_prot_dcm	-1.9245	8	48.604	22.2632	162.385	0.558634	0.9295	10.701	5.04689e-06	3.77667e-09	8.3926e-09	3.00455e-07	2.27607e-06	1.02012e-06	2.60171e-08	2.32055e-07	4.74182e-08	4.46067e-07	1.35234e-05	7.55334e-09	3.63232e-06	2.23663e-07	7.67923e-08	1.58893e-05	1.38184e-06	2.05858e-05	1.02642e-06	1.46871e-08	6.59239e-07	3.73869e-05	1.32183e-07	2.00164e-07	2.11494e-07	1.88582e-06	1.133e-08	4.02845e-08	7.51138e-08	1.39737e-07	1.12461e-07	8.81223e-09	1.49598e-05	3.54545e-06	6.63015e-08	6.75185e-07	8.81223e-09	2.18208e-08	1.25889e-09	2.16277e-06	2.51778e-09
tara111_virus_dcm	-16.9559	1	88.4425	19.9874	213.302	0.378401	0.4375	0.931	9.72334e-09	0	0	0	0	1.72103e-06	0	4.0838e-07	9.72334e-09	1.94467e-08	9.72334e-09	1.53629e-06	2.917e-08	0	0	1.70158e-06	0	5.834e-08	0	0	6.80634e-08	9.72334e-09	0	9.72334e-09	0	0	9.72334e-09	0	0	1.17652e-06	0	0	1.26403e-07	0	9.72334e-09	2.917e-08	0	0	0	0	9.72334e-09
tara094_bact_surface	-33.2471	6	3.927	19.4648	222.94	0.1299	NaN	NaN	1.52168e-08	1.73906e-08	2.17382e-09	4.99979e-08	6.52147e-09	4.21591e-05	7.18014e-06	4.34765e-09	6.52147e-09	0	2.9564e-07	4.49982e-07	5.65194e-08	1.13039e-07	4.54329e-07	2.80423e-07	1.30429e-08	5.86932e-08	3.56507e-07	8.6953e-09	5.1737e-07	1.84775e-07	0	0	1.48255e-06	1.72819e-06	4.56503e-08	0	6.52147e-09	1.17886e-05	5.21718e-08	2.17382e-09	1.08691e-08	4.56503e-08	4.34765e-07	6.13018e-07	0	1.08691e-07	2.17382e-09	1.52168e-08	6.52147e-09
tara125_prot_epi	-8.8999	8	138.242	24.3076	159.652	0.040949	NaN	NaN	2.55507e-07	3.4528e-09	1.20848e-08	3.06609e-06	2.47911e-06	6.31863e-07	0	1.42256e-06	2.01989e-07	1.38112e-08	2.76224e-08	3.97072e-08	2.07168e-07	4.48864e-08	1.7264e-09	1.70275e-05	8.63201e-09	3.97072e-07	6.73297e-08	6.37042e-07	3.4528e-09	2.24432e-08	2.89172e-06	3.4528e-09	8.63201e-08	8.63201e-09	1.38112e-08	1.03584e-07	1.86451e-07	1.20848e-07	6.90561e-09	2.20289e-06	8.63201e-09	0	6.90561e-09	2.07168e-08	5.6695e-06	1.7264e-09	1.55376e-08	2.07168e-08	1.70914e-07
tara025_bact_surface	39.4085	5	3.992	18.3544	218.089	0.147566	0.0065	0.0255	2.1855e-09	4.98295e-07	1.96695e-08	0	1.02719e-07	1.91297e-05	1.24574e-07	1.28945e-07	8.74201e-09	0	2.1855e-09	6.33796e-07	7.21216e-08	0	6.77506e-08	1.01844e-06	1.52985e-08	1.15832e-07	6.11941e-08	8.74201e-09	1.04249e-06	9.17912e-08	2.1855e-09	9.0917e-07	4.28359e-05	3.78092e-07	8.04265e-07	2.1855e-09	2.1855e-08	7.42634e-06	4.87367e-07	4.37101e-09	6.55651e-09	0	1.11461e-07	2.40405e-08	8.74201e-09	8.74201e-09	6.55651e-09	1.7484e-08	1.00533e-07
tara096_prot_surface	-30.4157	8	3.9515	23.1067	206.824	0.040949	NaN	NaN	0	0	0	0	1.99193e-08	1.04826e-06	8.27873e-05	2.24093e-08	2.44012e-07	2.48992e-09	4.97984e-09	6.47379e-08	9.71068e-08	2.9879e-08	4.97984e-09	8.14253e-05	3.48589e-08	6.72278e-08	3.73488e-08	2.73891e-08	1.59355e-07	5.47782e-08	0	4.97984e-09	1.25293e-05	7.46975e-09	8.71471e-08	7.46975e-09	5.72681e-08	1.66825e-07	4.73084e-08	9.95967e-09	2.24093e-08	3.48589e-08	8.78941e-07	6.77258e-07	9.95967e-09	0	1.99193e-08	2.48992e-09	2.48992e-09
tara146_prot_meso	34.6663	8	634.26	10.334	135.904	0	NaN	NaN	0	5.15039e-09	6.18047e-08	1.13309e-07	5.15039e-09	2.0344e-07	0	4.12031e-08	4.92635e-06	2.5752e-09	3.34775e-08	2.06016e-08	8.75567e-08	7.8801e-07	2.5752e-09	1.5119e-05	2.5752e-09	1.39061e-07	4.89287e-08	4.63535e-08	7.72559e-09	2.5752e-08	1.80264e-08	0	3.86279e-08	0	2.31768e-08	3.34775e-08	6.95303e-08	3.29625e-07	0	2.5752e-09	5.15039e-09	0	1.41636e-07	1.03008e-08	5.15039e-08	0	5.40791e-08	1.2876e-08	0.000188257
tara109_prot_dcm	2.0422	8	29.005	26.3384	202.663	0.589128	0.50475	4.638	2.9444e-06	2.71875e-09	0	6.52499e-08	4.62187e-08	9.85093e-07	4.53124e-08	1.20803e-06	7.34062e-08	2.66437e-06	3.50537e-06	2.62812e-08	5.70937e-08	8.24686e-08	1.28687e-07	3.28533e-05	8.12905e-06	1.41755e-05	6.35643e-06	1.26875e-08	2.03906e-07	5.38584e-06	0	7.24999e-09	6.37093e-07	2.5375e-08	1.26875e-08	6.52499e-08	5.07499e-08	1.68562e-07	4.53124e-08	3.625e-09	1.71281e-07	1.65572e-06	6.25312e-08	2.41062e-07	9.06249e-10	1.8125e-09	2.71875e-09	1.6385e-06	0
tara072_virus_meso	-8.7953	1	792.766	4.7021	141.71	0	NaN	NaN	0	0	0	0	1.55018e-08	1.26598e-06	0	2.06691e-07	1.55018e-08	0	0	5.63232e-07	0	0	5.16726e-09	6.20072e-08	0	4.13381e-08	5.16726e-09	5.16726e-09	1.03345e-08	4.65054e-08	0	5.16726e-09	2.68698e-07	0	0	1.03345e-08	0	1.65352e-07	5.16726e-09	0	0	0	0	0	0	0	0	0	2.58363e-08
tara093_bact_surface	-34.0665	6	3.901	18.2387	241.349	0.197431	0.515	0.017	1.81829e-08	4.3639e-08	0	3.63658e-08	1.09097e-08	4.4319e-05	0	1.81829e-08	1.45463e-08	1.09097e-08	1.45463e-08	5.82544e-05	1.34554e-07	3.63658e-09	0	6.90951e-08	3.63658e-09	1.63646e-07	1.81829e-07	1.09097e-08	2.54561e-08	1.78193e-07	0	3.63658e-09	6.80041e-07	5.56397e-07	1.03643e-06	7.27316e-09	0	2.50561e-06	5.81853e-08	0	0	0	3.63658e-09	7.27316e-09	0	7.27316e-09	0	0	2.90927e-08
tara093_bact_dcm	-33.8469	6	33.753	16.6594	240.436	1.14441	NaN	NaN	4.72518e-08	1.83101e-07	5.90647e-09	8.26906e-08	1.18129e-08	2.35107e-05	0	2.65791e-08	1.77194e-08	1.18129e-08	1.77194e-08	1.82687e-05	4.42985e-08	2.95323e-09	8.8597e-09	1.24036e-07	0	7.97373e-08	4.72518e-08	1.77194e-08	2.65791e-08	1.24036e-07	0	2.95323e-09	1.24331e-06	1.9137e-06	1.23209e-05	2.95323e-09	2.95323e-09	2.36259e-06	3.80967e-07	0	2.36259e-08	0	8.8597e-09	5.90647e-09	0	0	2.95323e-09	5.90647e-09	2.36259e-08
tara148_prot_surface	31.8321	8	4.1535	20.487	214.237	0.11119	0.0015	0.1505	9.27488e-10	2.78246e-09	1.57673e-08	2.38179e-06	1.16863e-07	2.41147e-07	5.56493e-09	2.10354e-06	3.24621e-08	7.54975e-07	1.94772e-08	2.59697e-08	1.22428e-07	1.19247e-05	7.87437e-07	1.10492e-05	1.48398e-08	1.92083e-06	5.84317e-08	1.66948e-08	5.54638e-07	1.85498e-08	1.15008e-07	1.20573e-08	1.25953e-06	1.39123e-08	3.06071e-08	2.18887e-07	9.27488e-08	4.75801e-07	4.26644e-08	1.02024e-08	1.19646e-07	8.90388e-08	2.56673e-05	4.82294e-07	3.22766e-07	1.85498e-09	4.63744e-09	5.50928e-07	7.4199e-09
tara030_prot_surface	33.9202	8	4.236	20.4437	207.533	0.11119	0	0.0455	9.30168e-09	6.97626e-09	0	4.65084e-09	3.95321e-08	2.47192e-06	6.27863e-08	1.18596e-07	3.37186e-07	6.97626e-09	2.32542e-09	1.86034e-08	1.13946e-07	0	9.30168e-09	5.15476e-05	1.62779e-08	4.46481e-07	4.18575e-08	3.25559e-08	1.00226e-06	6.51117e-08	0	3.79043e-07	5.7003e-05	3.48813e-08	3.79043e-07	1.16271e-08	3.25559e-08	5.1322e-06	1.86034e-08	6.97626e-09	1.39525e-08	2.32542e-09	8.37151e-08	0	2.32542e-09	0	2.32542e-08	9.06914e-08	1.39525e-08
tara070_virus_surface	-20.4112	1	4.04	19.8679	215.237	0.156078	0.364	0.986	0	0	0	2.11773e-08	0	3.74838e-06	0	1.27064e-07	0	0	0	0.000175623	0	0	2.11773e-08	0	0	2.11773e-08	2.11773e-08	2.11773e-08	6.35319e-08	1.1584e-05	0	0	1.1224e-06	0	0	0	0	7.09439e-07	0	0	0	0	3.17659e-08	0	4.23546e-08	0	0	0	4.23546e-08
tara062_virus_surface	NaN	NaN	NaN	NaN	NaN	NaN	NaN	NaN	0	0	0	0	9.90171e-08	1.1882e-06	0	1.65028e-05	0	0	0	7.42628e-08	0	0	8.25142e-09	4.95085e-08	8.25142e-09	4.95085e-07	3.30057e-08	0	8.25142e-09	6.18857e-07	0	0	2.9078e-05	0	0	0	0	5.1984e-07	0	0	0	0	0	0	1.56777e-07	0	0	1.65028e-08	0
tara102_virus_dcm	-5.2697	1	39.1065	19.3618	125.113	0.803339	1.8615	24.3645	0	0	0	0	8.3995e-08	1.31632e-05	0	4.19975e-07	0	0	0	3.44259e-05	0	0	0	1.19993e-08	0	0	1.19993e-08	0	0	4.79971e-08	0	0	8.3995e-08	0	0	0	0	5.99964e-08	0	0	0	0	0	0	0	0	0	0	0
tara030_prot_dcm	33.9235	8	68.783	18.41	222.997	0.165775	NaN	NaN	2.34249e-09	0	2.34249e-08	0	4.21648e-08	1.98174e-06	5.85622e-08	4.91922e-08	4.66155e-07	4.68498e-09	2.34249e-09	1.63974e-08	1.26494e-07	0	0	5.10006e-05	4.68498e-09	3.27948e-07	7.02746e-08	2.10824e-08	1.26494e-06	2.81099e-08	0	1.31179e-06	2.22021e-05	4.91922e-08	1.21809e-07	2.34249e-08	8.6672e-08	1.08691e-05	7.73021e-08	4.68498e-09	1.63974e-08	9.36995e-09	5.38772e-08	0	3.04523e-08	0	1.63974e-08	8.6672e-08	1.17124e-08
tara058_virus_dcm	-17.3189	1	58.737	25.8182	197.317	0.384245	-0.594677	0.063072	0	0	0	1.94839e-08	2.92258e-08	1.34439e-06	0	5.32884e-06	9.74193e-09	0	9.74193e-09	1.75355e-07	0	0	0	2.92258e-08	0	5.06581e-07	9.74193e-09	0	1.94839e-08	6.04e-07	0	0	4.7677e-05	0	9.74193e-09	0	9.74193e-09	1.01316e-06	0	0	0	0	0	0	9.74193e-09	0	0	0	0
tara056_virus_surface	NaN	NaN	NaN	NaN	NaN	NaN	NaN	NaN	1.77301e-08	0	0	0	0	9.66293e-07	0	5.77116e-06	8.86507e-09	0	0	6.1169e-07	0	0	0	5.31904e-08	0	7.44666e-07	1.06381e-07	0	8.86507e-09	9.04237e-07	0	3.54603e-08	2.93788e-05	0	0	0	8.86507e-09	5.40769e-07	0	0	0	0	0	0	2.65952e-08	0	0	0	8.86507e-09
tara137_virus_surface	14.1749	1	3.908	26.5526	194.827	0.165775	0.456	2.444	2.7489e-08	0	0	0	0	1.81427e-06	0	3.9859e-07	0	0	0	1.73043e-05	0	2.7489e-08	0	7.83435e-07	1.52564e-06	2.61145e-07	1.37445e-07	0	0	6.73479e-07	0	0	4.16458e-06	0	0	0	0	6.87224e-08	2.7489e-08	0	0	2.7489e-08	0	0	0	0	0	0	0
tara037_girus_meso	20.8415	2	594.608	11.9499	0	0	NaN	NaN	1.8771e-09	2.06481e-08	9.38548e-09	4.09207e-07	5.63129e-09	4.50503e-07	9.38548e-09	1.33274e-06	1.46414e-06	1.31397e-08	0	9.01006e-08	6.75755e-08	4.69274e-08	1.68939e-08	1.12626e-08	1.31397e-08	3.58525e-07	6.38213e-08	5.25587e-08	2.81564e-08	1.80201e-07	9.38548e-09	0	5.819e-08	0	1.8771e-09	4.50503e-08	0	1.1638e-07	9.38548e-09	5.63129e-09	0	5.12447e-07	2.81564e-08	0	3.05967e-07	1.8771e-09	1.18257e-07	7.50839e-09	4.18142e-05
tara078_virus_dcm	-30.1487	1	118.228	19.2805	216.167	0.212492	NaN	NaN	0	0	2.62114e-08	0	2.62114e-08	4.29605e-05	0	5.92378e-06	0	0	0	7.47025e-07	0	2.62114e-08	2.00517e-06	5.24228e-08	0	1.04846e-07	0	0	3.93171e-08	1.96586e-07	0	0	7.73236e-07	0	0	0	0	3.49922e-06	2.62114e-08	0	0	0	2.62114e-08	0	2.62114e-08	0	0	0	1.31057e-08
tara111_virus_surface	-16.9604	1	3.693	22.7599	207.736	0.165775	NaN	NaN	6.30038e-08	0	0	0	0	5.46033e-07	0	0	0	0	0	1.93212e-06	0	0	0	1.89011e-07	0	2.10013e-08	0	0	0	5.35532e-07	0	0	4.20025e-08	0	0	0	0	2.19463e-06	0	0	0	0	2.10013e-08	1.05006e-08	0	0	0	0	0
tara102_prot_surface	-5.2697	8	3.74	25.1061	205.111	0.22833	1.0035	12.573	1.5159e-08	3.98921e-09	0	2.39353e-09	2.71266e-08	1.62281e-06	8.77626e-09	2.07439e-08	0	7.97842e-09	2.17651e-06	2.47331e-08	1.01326e-07	2.23396e-08	2.55309e-08	8.69648e-08	2.86425e-07	1.67467e-06	2.22598e-07	0	2.05843e-07	2.53634e-06	0	1.59568e-09	2.12226e-07	7.41993e-08	1.35633e-08	3.98921e-09	3.98921e-09	5.02641e-08	6.14338e-08	0	1.59568e-08	5.89924e-06	8.77626e-09	1.75525e-08	3.19137e-09	1.35633e-08	0	3.51051e-07	0
tara100_prot_surface	-12.9945	8	3.934	25.2711	198.83	0.270056	0.677	6.156	0.00010592	0	0	2.86452e-08	9.79966e-09	8.88e-07	2.18608e-08	1.20611e-08	0	3.01528e-08	5.90618e-06	6.33209e-08	1.07042e-07	2.26146e-09	1.80917e-08	2.41222e-08	0	9.28707e-07	9.19661e-08	2.26146e-09	8.97046e-08	1.13073e-07	0	0	4.538e-07	8.29202e-09	7.5382e-10	0	1.73379e-08	1.73379e-08	9.79966e-09	0	3.46757e-08	1.40211e-07	2.1107e-08	5.72903e-08	0	2.26146e-09	0	2.62329e-07	7.5382e-10
tara149_prot_meso	34.0771	8	733.559	10.4136	153.332	0	NaN	NaN	0	4.74021e-09	1.05865e-07	1.32726e-07	4.74021e-09	2.3859e-07	4.74021e-09	3.63416e-08	1.95454e-06	1.89608e-08	9.48041e-09	1.58007e-08	5.37223e-08	3.22334e-07	3.79216e-08	4.80183e-06	9.48041e-09	6.32027e-08	2.05409e-08	2.05409e-08	4.89821e-08	1.73808e-08	3.16014e-09	9.48041e-09	1.89608e-08	3.16014e-09	2.05409e-08	5.37223e-08	6.00426e-08	1.10605e-07	1.58007e-07	4.74021e-09	7.90034e-09	7.90034e-09	8.50077e-07	2.3701e-08	2.05409e-08	3.16014e-09	6.32027e-09	1.42206e-08	6.79208e-05
tara102_virus_surface	-5.2697	1	3.74	25.1061	205.111	0.22833	1.0035	12.573	0	0	0	0	0	1.34038e-05	0	4.84766e-08	1.21192e-08	0	2.42383e-08	4.41137e-06	0	0	0	0	3.63575e-08	0	0	0	2.42383e-08	4.84766e-08	0	0	4.2417e-07	0	0	0	0	0	0	0	0	1.21192e-08	0	0	0	0	0	0	0
tara122_virus_dcm	-8.9966	1	113.299	25.3013	178.475	0.347595	0.58545	2.7985	0	0	4.22915e-08	2.11458e-08	3.70051e-07	4.75779e-07	0	2.87582e-06	0	0	0	4.77894e-06	2.00885e-07	0	0	2.64322e-07	0	5.28644e-08	0	1.05729e-08	0	0	4.22915e-07	0	2.11458e-08	0	0	0	0	1.19474e-06	0	0	6.34373e-08	0	0	0	4.22915e-08	2.11458e-08	0	2.11458e-08	0
tara065_virus_dcm	-35.2515	1	28.711	21.8139	206.255	0.283378	NaN	NaN	0	0	0	1.49903e-07	3.08623e-07	3.3684e-06	0	1.70713e-05	0	8.8178e-09	8.8178e-09	4.259e-06	1.76356e-08	3.52712e-08	8.8178e-08	2.0281e-07	0	2.20445e-07	7.05424e-08	1.76356e-08	0	2.46899e-07	0	0	3.59766e-06	0	8.8178e-09	0	0	1.7812e-06	7.93602e-08	0	0	0	7.05424e-08	0	2.20445e-07	0	0	3.52712e-08	2.64534e-08
tara041_virus_surface	14.56	1	3.883	29.6726	185.618	0	0.144	0.088	0	0	0	0	0	9.96275e-07	0	4.80556e-07	1.17209e-08	0	0	1.99255e-07	0	0	0	3.51627e-08	0	2.6958e-07	0	0	0	0	0	0	3.02868e-05	0	0	0	0	8.20462e-08	0	0	0	0	0	0	0	0	0	0	2.34418e-08
tara109_virus_surface	2.0422	1	3.744	27.9235	198.856	0.212492	NaN	NaN	0	0	0	0	0	1.99699e-06	0	2.25889e-06	0	0	0	4.60508e-06	0	0	0	7.63876e-08	7.63876e-08	1.09125e-08	2.1825e-08	0	0	1.85513e-07	0	0	2.67357e-06	0	0	0	0	1.96425e-07	0	0	0	0	0	0	0	0	0	0	2.1825e-08
tara064_virus_surface	-29.4956	1	4.752	22.223	209.658	0.11119	0.084	0	0	1.03582e-08	0	0	5.17908e-08	1.24298e-06	0	9.80919e-06	0	0	0	1.38799e-06	0	0	7.25072e-08	4.14327e-08	0	4.14327e-07	1.03582e-08	0	0	2.07163e-07	0	1.03582e-08	9.45701e-06	0	1.03582e-08	0	0	9.11519e-07	0	0	0	0	2.07163e-08	0	8.28654e-08	0	0	0	0
tara046_girus_surface	-0.66245	1	3.951	30.1218	185.283	0.165775	NaN	NaN	0	0	0	0	0	4.93266e-07	0	1.25407e-07	0	0	0	8.36044e-09	0	0	0	4.93266e-07	0	1.17046e-07	7.52439e-08	8.36044e-09	0	1.67209e-08	0	0	2.3242e-05	1.67209e-08	0	0	0	9.19648e-08	0	0	0	0	0	0	0	0	0	1.00325e-07	0
tara138_prot_meso	6.3572	8	445.856	8.23995	0.9255	0	NaN	NaN	6.67751e-08	3.33875e-09	6.67751e-09	6.67751e-09	6.84444e-08	1.25203e-07	3.33875e-09	2.50406e-08	1.20195e-06	3.67263e-08	6.67751e-09	8.34688e-09	1.58591e-07	1.16856e-08	8.34688e-09	1.20212e-05	6.00976e-08	1.31881e-07	2.05333e-07	1.66938e-08	1.50244e-08	1.00163e-08	1.66938e-08	3.33875e-09	3.83957e-08	6.51057e-08	8.34688e-09	1.66938e-09	1.66938e-08	6.84444e-08	0	1.66938e-09	8.8477e-08	1.16856e-08	1.66938e-09	2.671e-08	1.66938e-08	0	4.0065e-08	1.51913e-07	3.99031e-05
tara109_prot_meso	2.0841	8	376.307	11.163	1.845	0	NaN	NaN	4.15384e-08	0	2.6799e-08	6.69975e-09	8.0397e-09	2.6531e-07	5.3598e-09	2.14392e-08	7.19553e-07	8.84367e-08	5.89578e-08	2.41191e-08	5.49379e-08	1.07196e-08	2.6799e-09	1.7954e-05	1.40427e-06	3.99305e-07	4.64962e-07	1.60794e-08	1.07196e-08	1.70174e-07	1.33995e-08	0	2.5459e-08	6.69975e-08	1.07196e-08	5.3598e-09	4.82382e-08	1.20595e-08	5.3598e-09	1.33995e-09	2.14392e-08	1.35335e-07	4.01985e-09	1.33995e-08	6.69975e-09	1.33995e-09	6.69975e-09	3.21588e-08	1.73296e-05
tara038_prot_meso	19.0208	8	336.82	14.8724	2.447	0	NaN	NaN	3.1115e-09	0	6.223e-09	1.89802e-06	6.223e-09	1.35661e-06	6.223e-09	1.68021e-07	5.16509e-07	3.7338e-08	3.1115e-09	3.1115e-09	1.18237e-07	3.1115e-09	3.1115e-09	1.54082e-05	2.17805e-08	2.64478e-07	4.9784e-08	5.28955e-08	2.17805e-08	4.9784e-08	0	3.1115e-09	1.33795e-07	0	3.1115e-09	9.9568e-08	1.55575e-08	1.21349e-07	9.3345e-09	3.1115e-09	3.1115e-09	1.92913e-07	6.223e-09	6.223e-09	1.77356e-07	0	3.1115e-08	0	3.12084e-06
tara100_virus_dcm	-12.9945	1	49.125	24.6961	201.176	0.372521	0.7785	5.6545	0	0	0	0	0	3.59147e-06	0	2.50103e-07	0	0	0	2.30094e-06	0	0	0	1.60066e-07	0	0	0	0	7.00287e-08	2.00082e-08	0	0	4.00164e-08	0	0	0	0	8.70357e-07	0	0	0	0	1.00041e-08	2.00082e-08	0	0	0	0	0
tara125_prot_surface	-8.8818	8	3.782	26.8707	187.438	0.1299	0.55725	3.7335	3.05614e-06	0	4.58191e-10	2.33329e-05	1.42039e-08	3.1157e-07	4.58191e-10	1.01718e-07	1.46621e-08	5.91067e-08	8.70563e-09	2.29096e-09	2.61169e-08	1.09966e-08	2.29096e-09	1.59643e-05	6.87287e-09	1.43689e-06	4.21536e-08	2.06186e-08	3.1157e-08	1.37457e-08	1.32875e-08	1.83276e-09	1.96106e-07	2.29096e-09	7.33106e-09	5.2692e-08	9.25546e-08	2.74915e-08	4.58191e-09	1.83276e-09	3.66553e-09	3.39062e-08	2.29096e-09	2.06186e-08	1.14548e-08	0	1.37457e-09	1.50745e-07	4.58191e-10
tara072_virus_dcm	-8.7026	1	98.3045	23.8798	199.4	0.41858	0.143	0.044	0	0	0	0	0	5.59286e-06	0	7.58006e-07	0	0	0	1.44431e-06	0	0	0	0	0	1.43407e-07	0	0	0	0	2.04867e-08	0	7.58006e-07	0	0	0	0	1.45455e-06	0	0	0	0	0	0	1.88477e-06	0	0	0	0
tara124_virus_epi	-9.1501	1	118.175	24.485	178.192	0.148998	0.49125	1.1845	0	0	0	7.8261e-08	7.8261e-08	5.73914e-07	0	6.86088e-06	0	0	0	2.23957e-05	0	0	0	2.6087e-08	0	0	1.30435e-08	0	0	0	0	0	7.8261e-08	0	0	0	0	3.26088e-07	0	0	0	0	0	0	0	0	0	0	1.30435e-08
tara109_virus_dcm	2.0422	1	29.005	26.3384	202.663	0.589128	0.50475	4.638	0	0	0	0	6.08615e-09	2.86658e-06	0	2.25188e-07	0	0	3.65169e-08	5.59926e-06	0	0	0	0	0	0	1.21723e-08	0	0	3.65169e-07	0	0	2.47098e-06	0	0	0	0	7.30338e-08	0	0	0	0	0	0	0	0	0	0	0
tara125_virus_surface	-8.8818	1	3.782	26.8707	187.438	0.1299	0.55725	3.7335	1.07528e-07	0	0	5.55561e-07	8.96066e-09	1.70253e-07	0	7.0162e-06	0	0	0	1.19177e-06	0	0	0	4.48033e-08	0	0	8.96066e-09	0	1.79213e-08	0	0	0	2.95702e-07	0	0	0	0	1.06632e-06	0	0	8.96066e-09	0	0	0	0	0	0	0	0
tara064_virus_dcm	-29.4956	1	59.401	22.2177	207.704	0.212492	0.0815	0.015	0	0	0	0	1.40099e-07	4.22631e-06	0	4.66995e-06	0	0	0	1.40099e-06	0	0	2.33498e-08	0	0	2.33498e-07	0	0	0	1.28424e-07	0	0	9.46833e-06	0	0	0	0	1.03906e-06	0	0	0	0	0	0	3.61921e-07	0	0	0	0
tara124_virus_surface	-8.8521	1	3.912	26.5758	189.723	0.46445	NaN	NaN	7.47153e-08	0	0	1.12073e-07	0	2.4656e-07	0	1.87311e-05	7.47153e-09	0	0	1.15211e-05	1.49431e-08	0	0	1.04601e-07	0	0	0	7.47153e-09	1.49431e-08	1.49431e-08	0	0	3.58633e-07	0	0	0	0	8.21868e-08	0	0	0	0	0	0	0	0	0	7.47153e-09	7.47153e-09
tara042_virus_surface	5.9997	1	3.928	30.3376	187.911	0	0.084	0.026	0	0	0	0	0	1.02913e-06	0	2.52239e-07	0	0	0	2.01791e-08	0	0	0	3.02686e-08	0	2.01791e-07	0	0	0	2.01791e-08	0	0	1.08664e-05	0	0	0	0	1.61433e-07	0	0	0	0	1.00895e-08	0	0	0	0	0	3.02686e-08
tara046_virus_surface	-0.66245	1	3.951	30.1218	185.283	0.165775	NaN	NaN	0	0	0	0	0	5.03644e-07	1.29139e-08	7.1285e-06	0	0	0	1.29139e-07	0	0	0	3.87418e-08	0	1.03312e-07	1.29139e-08	0	0	7.74837e-08	0	0	9.3497e-06	0	0	0	0	3.09935e-07	0	0	0	2.58279e-08	2.58279e-08	0	0	0	0	0	3.87418e-08
tara076_virus_surface	-20.999	1	4.1135	23.2997	205.688	0	0.055883	-0.422054	0	0	0	0	0	3.46972e-06	0	1.79468e-07	1.99409e-08	0	0	1.84453e-06	0	0	0	3.98818e-08	0	1.19645e-07	0	9.97046e-09	0	7.97637e-08	0	0	1.94424e-06	0	0	0	0	4.58641e-07	0	0	0	0	9.97046e-09	0	0	0	0	0	2.99114e-08
tara138_virus_surface	6.3332	1	3.745	26.5769	195.645	0	NaN	NaN	0	0	0	2.30093e-08	0	4.37177e-07	0	1.38056e-07	0	4.60187e-08	0	9.20373e-07	0	0	2.30093e-08	1.03542e-07	2.30093e-08	1.84075e-07	5.40719e-07	1.15047e-08	3.4514e-08	1.38056e-07	0	0	3.49742e-06	0	0	0	0	1.15047e-08	0	0	0	0	0	0	0	0	0	1.15047e-07	1.15047e-08
tara111_prot_dcm	-16.9559	8	88.4425	19.9874	213.302	0.378401	0.4375	0.931	4.85347e-07	5.53417e-09	1.49423e-08	2.93311e-08	1.31713e-07	2.89437e-07	8.30125e-09	3.54187e-08	0	6.36429e-08	1.73773e-07	1.10683e-08	6.19273e-07	2.35756e-07	1.10683e-09	1.10683e-09	4.98075e-09	1.28171e-06	1.9923e-08	5.53417e-09	1.43446e-06	6.97305e-08	2.67134e-06	5.53417e-08	3.09913e-07	3.9846e-08	1.10683e-09	2.37969e-08	1.21752e-08	3.10467e-07	3.04379e-08	6.08759e-09	7.45619e-06	7.02839e-08	1.12897e-07	1.32931e-06	2.47931e-07	2.21367e-09	1.10683e-09	2.96631e-07	5.53417e-09
tara123_virus_surface	-8.9075	1	3.8675	26.62	189.282	0.165775	0.53495	4.9015	1.927e-08	0	0	3.85401e-08	9.63502e-09	4.52846e-07	0	8.56553e-06	0	0	0	8.85459e-06	0	0	0	3.85401e-08	0	9.63502e-09	0	0	0	3.85401e-08	0	0	3.46861e-07	0	0	0	0	4.81751e-08	0	0	0	0	9.63502e-09	0	0	0	0	0	0
tara122_virus_surface	-8.9966	1	3.6865	26.5817	186.756	0.11119	0.56795	5.456	6.33135e-07	0	0	1.66615e-08	3.33229e-08	4.5819e-07	0	2.49922e-08	0	0	0	6.43132e-06	0	0	0	4.24867e-07	0	3.16568e-07	8.33073e-09	0	6.66458e-08	0	1.66615e-08	0	4.74851e-07	0	0	0	0	7.49765e-08	0	1.66615e-08	0	6.66458e-08	1.66615e-08	3.33229e-08	0	0	0	1.49953e-07	1.66615e-08
tara042_virus_dcm	5.9997	1	78.561	27.9444	159.585	0.407267	0.342	1.385	0	0	0	8.33274e-08	1.99986e-07	9.7493e-07	0	4.708e-06	0	0	0	4.583e-07	0	0	0	0	0	5.83292e-07	1.66655e-08	0	0	1.66655e-08	0	0	2.08985e-05	0	0	0	0	5.91624e-07	0	0	0	0	2.49982e-08	0	7.49946e-08	0	0	0	0
tara137_virus_dcm	14.1749	1	38.653	22.4127	164.005	0.685481	0.884	6.0475	0	0	0	0	5.81749e-07	4.83406e-06	0	1.06931e-05	0	0	0	3.07496e-06	2.77023e-08	0	2.77023e-08	2.49321e-07	0	1.10809e-07	0	0	0	4.15535e-08	0	0	8.3107e-08	1.66214e-07	0	0	0	9.41879e-07	0	0	1.10809e-07	2.77023e-08	2.77023e-08	1.38512e-07	0	0	0	0	0
tara066_virus_dcm	-34.8901	1	28.42	15.0296	240.744	0.430696	NaN	NaN	0	2.13217e-08	0	2.13217e-08	4.26434e-08	9.50947e-06	0	1.21534e-06	1.06608e-08	0	0	6.0447e-06	0	0	6.60972e-07	4.26434e-08	0	3.19825e-08	0	0	0	1.2793e-07	0	0	1.04476e-06	0	0	0	2.13217e-08	4.07244e-06	0	0	0	0	1.06608e-08	0	0	0	0	0	1.06608e-08
tara039_bact_meso	18.7341	5	266.885	15.5942	2.3085	0.040949	NaN	NaN	0	2.89154e-08	1.80721e-08	5.85537e-07	3.14455e-07	5.78308e-08	0	6.50597e-08	5.45778e-07	2.16866e-08	1.08433e-08	1.08433e-08	4.66261e-07	1.22891e-07	0	5.81923e-07	7.22885e-09	5.81923e-07	5.78308e-08	7.22885e-09	6.50597e-08	0	1.04818e-07	3.61443e-09	5.0602e-08	0	0	3.61443e-08	2.89154e-08	8.53005e-07	2.5301e-08	1.44577e-08	3.61443e-08	2.5301e-08	1.30119e-07	7.95174e-08	6.21681e-07	7.22885e-09	1.84336e-07	9.39751e-08	1.24698e-06
tara066_virus_surface	-34.9363	1	3.908	15.0573	239.299	0.283378	0.343	3.34	0	0	3.41308e-08	0	1.13769e-07	1.0626e-05	0	1.86581e-06	0	0	0	9.45422e-06	0	0	4.89208e-07	6.82615e-08	1.13769e-08	3.41308e-08	0	0	0	3.41308e-07	0	0	7.395e-07	1.13769e-08	2.27538e-08	0	0	3.58373e-06	2.27538e-08	0	0	0	3.41308e-08	0	0	0	0	0	1.13769e-08
tara123_virus_epi	-8.9075	1	148.136	22.3191	165.726	0.040949	0.65945	5.4315	0	0	0	1.70219e-08	1.02131e-06	5.44701e-07	0	4.30569e-05	0	0	0	1.88092e-06	3.40438e-08	0	0	4.25548e-08	0	8.51096e-09	8.51096e-09	0	0	3.40438e-08	1.70219e-08	0	2.55329e-08	0	0	0	0	5.61723e-07	0	0	0	0	0	0	8.51096e-08	0	8.51096e-09	0	0
tara078_virus_surface	-30.1551	1	3.599	20.3618	221.706	0.040949	-0.079	0.017	0	0	0	0	0	2.35871e-05	0	1.8302e-06	0	0	0	2.61457e-07	9.33774e-09	3.7351e-08	6.44304e-07	4.66887e-08	0	2.80132e-08	0	0	1.86755e-08	5.60265e-08	0	0	6.34967e-07	0	0	0	0	7.65695e-07	1.12053e-07	0	0	0	1.86755e-08	0	0	0	0	0	4.66887e-08
tara102_virus_meso	-5.2749	1	475.988	9.1079	6.636	0	NaN	NaN	0	0	0	0	0	6.78304e-06	0	1.56607e-07	0	0	3.91518e-08	1.91844e-06	9.78794e-09	0	0	3.91518e-08	1.95759e-08	0	9.78794e-09	0	9.78794e-09	1.27243e-07	0	0	2.93638e-07	0	0	0	9.78794e-09	4.89397e-08	0	0	0	1.95759e-08	0	0	0	0	0	0	1.95759e-08
tara041_virus_dcm	14.5822	1	58.642	27.5759	191.079	0.372521	NaN	NaN	0	0	0	0	8.74786e-07	3.99402e-06	0	2.48939e-06	0	0	0	1.46464e-06	0	0	0	0	0	0	9.99755e-09	4.99878e-09	0	4.99878e-08	0	0	9.09777e-07	0	0	0	0	3.14923e-07	9.99755e-09	0	0	0	1.49963e-08	0	0	0	0	0	4.99878e-09
tara007_prot_surface	37.0211	8	5	23.8457	NaN	0.075	0.218	4.1205	1.05488e-07	1.7707e-07	3.76744e-09	1.50698e-08	0	1.01721e-07	7.53488e-09	2.26047e-08	3.76744e-09	0	3.76744e-09	6.40465e-08	3.3907e-08	1.13023e-08	0	3.24e-07	1.50698e-08	8.66512e-08	2.63721e-08	1.50698e-08	8.62744e-07	0	0	0	6.55535e-07	0	1.09256e-07	0	0	2.63721e-08	4.37023e-07	0	7.15814e-08	7.53488e-09	1.4693e-07	1.09256e-07	0	0	7.53488e-09	0	0
tara100_prot_dcm	-12.9945	8	49.125	24.6961	201.176	0.372521	0.7785	5.6545	6.08464e-09	1.04908e-09	3.14723e-09	2.93741e-09	5.64402e-08	5.80348e-07	1.67852e-09	7.13371e-09	3.98649e-09	7.76316e-09	1.94079e-07	1.48969e-08	3.31508e-08	2.18208e-08	1.133e-08	2.85789e-06	1.23791e-08	3.46824e-07	1.55263e-08	1.67852e-09	7.84708e-07	1.66593e-07	1.32183e-08	1.17496e-08	5.93776e-08	7.23652e-07	1.46871e-09	6.9239e-09	9.65149e-09	8.24573e-08	1.44772e-08	1.04908e-09	9.10807e-07	8.98008e-08	7.63727e-08	2.1697e-06	7.13371e-09	1.46871e-09	1.25889e-09	8.56045e-08	0
tara138_virus_dcm	6.3094	1	58.419	21.5415	123.126	0.430696	1.108	12.904	0	0	0	0	1.40787e-06	4.41915e-06	0	4.73201e-06	0	1.30358e-08	0	1.43394e-07	1.30358e-08	0	0	1.30358e-08	0	3.91075e-08	9.12509e-08	0	0	3.91075e-08	2.60717e-08	0	3.51968e-07	0	0	0	0	1.9293e-06	0	0	0	0	0	0	2.60717e-08	0	0	2.60717e-08	0
tara038_girus_meso	19.0208	2	336.82	14.8724	2.447	0	NaN	NaN	0	0	0	2.20905e-06	1.90436e-08	1.1807e-06	0	8.44265e-07	7.61742e-08	7.61742e-08	0	6.98264e-08	6.98264e-08	4.4435e-08	0	1.26957e-08	3.17393e-08	4.18958e-07	6.34785e-08	1.90436e-08	6.34785e-08	1.01566e-07	0	0	3.17393e-08	0	0	2.03131e-07	0	8.887e-08	0	0	0	2.28523e-07	3.80871e-08	6.34785e-09	6.34785e-08	0	6.34785e-09	6.34785e-09	4.50698e-07
tara100_virus_surface	-12.9945	1	3.934	25.2711	198.83	0.270056	0.677	6.156	4.26523e-08	0	0	0	0	1.0983e-06	0	3.19892e-08	0	0	0	1.30516e-05	0	0	0	5.33154e-08	0	0	0	0	1.06631e-08	1.25824e-06	0	1.06631e-08	2.66577e-07	0	0	0	0	9.59677e-08	0	0	0	0	0	0	0	0	0	0	0
tara125_virus_epi	-8.8999	1	138.242	24.3076	159.652	0.040949	NaN	NaN	1.58352e-08	0	7.9176e-09	0	1.10846e-07	9.50112e-08	0	2.32302e-05	0	0	0	8.70936e-07	0	0	0	2.37528e-08	0	0	0	0	0	0	0	0	7.9176e-09	0	0	0	0	2.69198e-07	0	0	0	0	0	0	0	0	0	0	0
tara039_girus_meso	18.7341	2	266.885	15.5942	2.3085	0.040949	NaN	NaN	0	0	0	1.35986e-07	2.17577e-08	1.9582e-07	1.08789e-08	1.52304e-07	8.70309e-08	2.17577e-08	0	5.43943e-09	2.17577e-08	1.08789e-08	0	3.42684e-07	1.08789e-08	3.75321e-07	3.26366e-08	0	3.8076e-08	1.63183e-08	0	0	8.15915e-08	0	0	2.17577e-08	0	1.41425e-07	1.63183e-08	0	0	5.43943e-08	0	0	2.71972e-07	0	1.14228e-07	0	2.28456e-07
tara082_virus_dcm	-47.2129	1	28.841	7.0344	308.32	1.01972	1.296	17.98	0	0	0	0	0	2.74168e-05	0	0	1.0841e-08	0	0	2.2766e-07	0	0	0	0	0	0	1.0841e-08	0	0	0	0	0	1.0841e-08	0	0	0	0	0	0	0	0	0	0	0	0	0	0	0	0
tara068_virus_surface	-31.0616	1	2.046	17.0055	233.313	0.527444	0.229	1.303	0	0	0	2.22516e-09	0	2.12502e-06	0	7.56553e-08	4.45031e-09	0	0	9.16764e-07	0	0	3.56025e-08	2.22516e-09	0	2.22516e-09	0	2.22516e-09	0	2.67019e-08	0	0	2.78144e-07	0	0	0	0	5.60072e-06	0	0	0	0	0	0	0	0	2.22516e-09	0	4.45031e-09
tara076_virus_meso	-20.9742	1	792.737	4.7802	190.357	0	NaN	NaN	1.69865e-08	8.49327e-09	0	0	0	3.05758e-07	0	7.64394e-08	3.39731e-08	0	8.49327e-09	1.69865e-08	8.49327e-09	0	0	6.79462e-08	8.49327e-09	0	0	4.24663e-08	0	0	1.69865e-08	0	4.24663e-08	0	0	0	0	2.54798e-08	0	0	0	0	4.24663e-08	0	0	0	0	0	1.44386e-07
tara146_prot_surface	34.841	8	4.0595	19.4679	214.096	0.165775	0.022	0.7375	2.9394e-09	0	2.9394e-09	4.99698e-08	5.8788e-09	1.76364e-08	0	8.8182e-09	2.64546e-08	0	0	5.8788e-09	1.4697e-08	2.35152e-08	2.9394e-09	2.73364e-07	1.76364e-08	5.8788e-08	8.8182e-09	5.8788e-09	2.9394e-09	1.4697e-08	0	0	2.9394e-09	0	0	5.8788e-09	3.52728e-08	0	0	2.9394e-09	0	0	6.76062e-08	0	0	2.9394e-09	2.9394e-09	2.9394e-09	2.9394e-09
tara122_prot_meso	-8.9856	8	594.497	7.1574	33.827	0	NaN	NaN	1.40008e-08	0	0	0	0	9.10055e-08	0	0	7.87547e-08	0	0	0	1.75011e-09	0	0	7.70046e-08	1.75011e-09	1.57509e-08	3.50021e-09	0	3.50021e-09	0	2.45015e-08	0	7.00042e-09	1.75011e-09	0	0	1.75011e-09	5.25032e-09	3.50021e-09	0	0	0	0	0	0	0	0	1.75011e-09	2.72316e-06
tara100_virus_meso	-12.9391	1	174.946	13.0484	0.6255	0.181885	NaN	NaN	2.38321e-08	0	0	0	7.14964e-08	5.83888e-07	0	9.77118e-07	0	0	1.19161e-08	8.34125e-08	0	0	1.19161e-08	1.4061e-06	0	0	1.19161e-08	1.19161e-08	0	2.38321e-08	2.38321e-08	0	0	2.38321e-08	0	0	0	1.19161e-08	0	0	2.38321e-08	0	3.57482e-08	0	0	0	0	0	2.38321e-08
tara056_virus_meso	-15.3379	1	990.512	6.2402	87.902	0	NaN	NaN	0	9.62265e-09	0	0	0	1.05849e-07	0	2.40566e-07	2.30944e-07	0	0	1.92453e-08	9.62265e-09	0	0	1.53962e-07	1.92453e-08	1.92453e-08	4.81133e-08	0	0	3.84906e-08	0	0	3.17548e-07	0	1.92453e-08	0	0	9.62265e-09	9.62265e-09	0	0	0	9.62265e-09	0	0	0	0	0	3.97416e-06
tara137_virus_meso	14.2025	1	371.768	8.9578	0.683	0	NaN	NaN	0	0	0	0	4.56797e-08	1.03541e-06	0	5.7861e-07	0	0	0	7.76555e-07	1.52266e-08	0	0	1.06586e-07	1.52266e-08	0	1.52266e-08	0	0	0	0	0	9.13594e-08	0	0	0	1.52266e-08	4.56797e-08	0	0	0	0	1.52266e-08	3.04531e-08	0	0	0	0	2.28399e-07
tara037_prot_meso	20.8415	8	594.608	11.9499	0	0	NaN	NaN	0	0	0	2.35066e-08	0	1.17533e-08	0	8.81496e-09	2.17436e-07	0	0	2.93832e-09	8.81496e-09	0	0	2.93832e-08	5.87664e-09	0	1.46916e-08	0	2.93832e-09	8.81496e-09	0	0	2.93832e-09	0	2.93832e-09	1.17533e-08	0	7.05197e-08	0	0	0	2.05683e-08	5.87664e-09	0	5.58281e-07	0	2.93832e-09	0	1.73361e-07
tara064_virus_meso	-29.5046	1	990.711	7.6584	192.352	0	NaN	NaN	0	0	0	0	0	5.75575e-07	0	1.46333e-07	9.75551e-09	0	0	6.82886e-08	0	0	0	1.07311e-07	0	0	0	0	0	0	0	5.85331e-07	7.80441e-08	0	9.75551e-09	0	0	9.75551e-09	0	9.75551e-09	0	0	9.75551e-09	0	0	0	0	0	2.92665e-08
tara082_virus_surface	-47.1847	1	3.695	7.3324	254.672	0.256459	NaN	NaN	0	0	0	0	0	7.27125e-06	0	1.19397e-08	1.19397e-08	0	0	8.35776e-08	0	0	0	2.38793e-08	0	0	2.38793e-08	0	0	0	0	0	2.38793e-08	0	1.19397e-08	0	0	1.19397e-08	0	0	0	0	1.19397e-08	0	0	0	0	0	0
tara076_virus_dcm	-21.0621	1	148.103	21.9409	203.805	0.147566	NaN	NaN	0	0	0	0	1.55804e-08	1.03539e-06	0	9.4899e-08	2.8328e-09	0	0	3.39937e-07	0	2.8328e-09	1.4164e-09	5.66561e-09	0	2.8328e-08	0	2.8328e-09	4.24921e-09	1.13312e-08	0	0	1.88382e-07	0	0	0	0	1.40224e-07	0	1.4164e-09	0	0	0	0	0	0	0	0	4.24921e-09
tara138_virus_meso	6.3572	1	445.856	8.23995	0.9255	0	NaN	NaN	0	0	0	0	4.1904e-08	4.29516e-07	0	3.24756e-07	3.1428e-08	0	0	6.28561e-08	3.1428e-08	0	0	5.238e-08	1.0476e-08	0	4.1904e-08	0	0	0	0	0	1.46664e-07	0	1.0476e-08	0	1.0476e-08	2.51424e-07	0	0	0	0	1.0476e-08	0	0	0	0	0	3.1428e-08
tara122_virus_meso	-8.9856	1	594.497	7.1574	33.827	0	NaN	NaN	1.58118e-08	0	0	0	0	1.89742e-07	0	6.64097e-07	0	0	0	7.11532e-07	0	0	7.90592e-09	5.53414e-08	0	0	0	7.90592e-09	7.90592e-09	0	7.90592e-09	0	6.32473e-08	0	0	0	0	7.90592e-09	0	0	0	0	7.90592e-09	0	0	0	0	0	1.66024e-07
tara068_virus_meso	-31.0528	1	693.73	7.47825	193.383	0	NaN	NaN	0	0	0	0	2.23131e-08	2.58832e-06	0	3.2354e-07	1.11566e-08	0	0	1.03756e-06	0	0	0	1.22722e-07	1.11566e-08	0	0	0	2.23131e-08	0	0	0	1.11566e-08	0	1.11566e-08	0	2.23131e-08	7.80959e-08	0	0	0	0	3.34697e-08	0	0	0	0	0	1.11566e-08
tara067_virus_surface	-32.215	1	3.8305	14.9346	250.294	0.712852	NaN	NaN	0	0	0	7.95961e-09	0	1.51346e-06	0	2.04676e-08	0	0	0	1.87051e-06	2.27417e-09	2.27417e-09	1.13709e-09	6.82252e-09	0	1.13709e-09	6.82252e-09	0	0	6.82252e-09	0	0	3.41126e-09	0	5.68544e-09	0	0	3.41126e-09	0	0	0	0	1.13709e-09	0	0	0	0	2.27417e-09	1.13709e-09
tara064_prot_meso	-29.5046	8	990.711	7.6584	192.352	0	NaN	NaN	0	0	5.11777e-09	3.32655e-08	0	2.55888e-09	0	4.3501e-08	5.11777e-09	1.53533e-08	0	2.55888e-09	0	2.55888e-08	0	1.50974e-07	0	2.04711e-08	1.27944e-08	0	5.11777e-09	0	1.27944e-08	0	1.53533e-08	0	0	0	5.11777e-09	1.27944e-08	6.6531e-08	0	0	0	8.44432e-08	0	2.55888e-08	0	0	3.83833e-08	1.91916e-07
tara111_prot_meso	-16.9486	8	346.584	10.8438	3.134	0	NaN	NaN	0	0	0	0	4.70615e-09	1.29419e-07	0	4.23554e-08	7.05923e-09	0	0	2.58838e-08	2.82369e-08	0	0	0	0	0	1.88246e-08	0	0	0	7.05923e-09	0	2.61192e-07	0	0	0	0	0	0	0	0	0	7.05923e-09	0	0	0	0	0	3.52962e-08
tara070_virus_meso	-20.3862	1	792.539	4.1806	163.512	0	NaN	NaN	0	0	0	0	0	1.88532e-08	0	2.69332e-09	0	0	0	4.03998e-08	0	0	0	2.69332e-09	0	0	0	0	0	2.69332e-09	0	0	8.07996e-09	0	0	0	0	0	0	0	0	0	2.69332e-09	2.69332e-09	4.03998e-09	0	0	0	1.88532e-08
[truncated: 211 more columns]

## Sheet: OSD RPKM
	ARS1134	ARS47	ARS58	ARS60	ARS91	ARS96	Cayman51-deep	CPC89	EAC1768	EAC30	EAC40	EAC710	Guaymas21	Guaymas22	Guaymas23	Guaymas26	Guaymas28	Guaymas29	IN1219	IN1222	IN34	IN35	IN37	IN46	IN961	MED-G33	MED-G34	MED-G35	MED-G36	MED-G37	MED678	MED705	MED710	MED743	MED770	MED846	MED853	MED870	MED921	MG2-GG3puget	MGIIBin14	MGIIBin15	MGIIBin17	MGIIBin18	NAT11	NAT150	NAT234	NAT256	NAT279
OSD48	0.000736377	0	0	0	0	0.012987	0	0	0	0	0	0	0	0	0	0	0	0	0	0	0	0.00403226	0	0	0	0	0	0	0	0	0	0	0	0	0.00163399	0	0	0	0	0	0	0	0	0	0	0	0	0	0
OSD147	0.00515464	0.0450257	0.22	0.000454339	0.127951	0.19295	0	0.00114155	0.00624661	0.00379451	0	0.0068306	0	0	0	0	0	0.000626174	0.0156055	0.121062	0.00891266	0.0181452	0.0119048	0.308696	0.0129654	0	0	0.00415973	0	0.00584112	0.00247219	0	0.00383142	0.00309757	0	0	0.00523286	0	0.00119904	0.000484496	0.00143988	0	0.00110926	0.00822846	0.000784519	0.00501882	0	0.000809061	0.000747384
OSD128	0	0	0	0	0	0	0	0	0	0	0	0	0	0	0	0	0	0	0.00093633	0	0	0	0	0	0	0	0	0	0	0	0	0	0	0	0	0	0	0	0	0	0	0	0	0	0	0	0.000733676	0	0
OSD97	0.00220913	0	0	0.162199	0	0.00123686	0	0.00171233	0	0	0.00340909	0	0	0	0.00061237	0.000571102	0	0.00125235	0.00062422	0.00554259	0.000891266	0.00352823	0	0.0068323	0	0.017282	0.00194363	0.00415973	0	0.0989097	0.0346106	0.0337576	0.322797	0.00619515	0.212827	0.458145	0.14495	0.0313275	0.0029976	0.00411822	0	0	0	0	0.0295502	0.000627353	0.000733676	0.414239	0.000747384
OSD125	0.000736377	0	0	0	0	0.000618429	0.000676133	0	0	0.00116754	0	0	0	0	0	0	0	0	0	0	0	0.00252016	0	0.00186335	0	0.000785546	0.000971817	0	0	0	0.00556242	0	0	0	0	0.000754148	0	0.00186104	0	0.000968992	0	0	0	0	0	0.000313676	0.00220103	0.00323625	0
OSD98	0.00147275	0.000857633	0	0.482962	0	0.00154607	0.00270453	0.00342466	0	0.00116754	0.00681818	0.000546448	0.00133245	0	0.00061237	0	0	0.0025047	0.00124844	0.00204201	0	0.00176411	0.0014518	0.00310559	0	0.012176	0	0.00374376	0	0.0798287	0.106922	0.0893747	0.411398	0.0033557	0.162582	0.522624	0.152015	0.0586228	0.00479616	0.0116279	0	0.000530504	0	0	0.0622385	0.000627353	0	0.917071	0
OSD154	0.000368189	0	0	0.00772376	0	0	0.000338066	0	0.000271592	0.000291886	0.000378788	0.00136612	0.000333111	0	0	0	0	0	0	0	0.000445633	0.0031502	0.00029036	0.000465839	0	0	0	0	0	0	0.0217862	0.00415053	0	0	0	0.126885	0.0344061	0.000930521	0	0.24031	0.00305976	0.000530504	0	0	0.000261506	0.00125471	0	0.0289239	0.00112108
OSD95	0.00441826	0.0158662	0.353023	0.00136302	0.000380807	0.717996	0	0.00114155	0.00135796	0.00116754	0.00227273	0.0196721	0.00233178	0.000690608	0.00061237	0	0	0	0.00062422	0.0096266	0.0369875	0.00277218	0.0165505	0.00217391	0	0	0	0	0.00225225	0.0420561	0.000309023	0.00166021	0	0.00103252	0	0	0.00104657	0.000620347	0	0	0.0208783	0.000530504	0	0.00290416	0	0.000627353	0	0	0.00224215
OSD36	0	0	0	0	0	0	0	0	0	0	0	0	0	0	0	0	0	0	0	0	0	0	0	0.000621118	0	0	0	0	0	0	0.000618047	0.000553403	0	0	0	0	0	0	0	0	0	0	0	0	0	0	0	0	0
OSD14	0	0.000857633	0	0	0	0.00711194	0.000676133	0	0	0	0.000757576	0	0	0	0	0	0	0	0	0	0	0.00604839	0.00058072	0	0	0	0	0	0	0	0.00092707	0.000830105	0.00383142	0.000516262	0.00816993	0.0411011	0.00287807	0.00682382	0.00059952	0	0	0	0	0	0.000523013	0	0	0.00404531	0
OSD71	0.00478645	0	0	0	0	0.00123686	0.0020284	0.00228311	0	0	0.00378788	0.000546448	0	0	0.000918555	0.000571102	0.000520562	0.00657483	0.00218477	0.00816803	0	0.000504032	0	0.000931677	0	0.0365279	0.000485909	0.000415973	0.00506757	0.425623	0.0101978	0.00525733	0.261015	0.000516262	0.446895	6.07202	0	0.561104	0.00899281	0.0147771	0.00359971	0	0	0	0.000523013	0.000627353	0	0.0109223	0.000747384
OSD50	0	0	0	0	0	0.000618429	0.000676133	0.00228311	0.000543183	0	0	0	0	0	0	0.000571102	0	0	0	0	0	0.00126008	0	0.000621118	0	0	0	0	0	0	0.00618047	0.00221361	0	0.00154879	0.000408497	0.0116893	0.00104657	0.00248139	0	0.00169574	0	0	0	0	0	0.000313676	0	0.00202265	0
OSD94	0.000736377	0.000857633	0	0.0479328	0.000761615	0.00340136	0.00135227	0	0.0032591	0.000583771	0	0.0010929	0	0	0	0.000571102	0	0.000626174	0.00062422	0.0113769	0	0.0136089	0	0.00124224	0	0	0	0	0	0	0.0247219	0.00166021	0.00191571	0.000516262	0.000816993	0.234163	2.92255	0.00403226	0	0.0121124	0	0	0	0	0	0.000627353	0	0.0157767	0
OSD186	0	0	0	0.00545207	0	0	0.00270453	0.00684932	0	0.00116754	0	0.0010929	0	0	0.0061237	0	0.00104112	0	0	0.00116686	0	0	0	0.00745342	0	0.00157109	0.00194363	0	0	0	0	0.00442723	0	0	0	0	0	0	0	0.00145349	0.00431965	0.00212202	0	0	0	0	0	0.00161812	0
OSD177	0	0.00171527	0	0.00636075	0	0	0.00270453	0	0.00108637	0	0	0	0	0	0	0	0	0	0	0	0	0.00100806	0.00058072	0.00248447	0	0.00157109	0	0	0	0	0.00865266	0.00719424	0	0	0	0	0.0324437	0	0	0.507267	0.00143988	0.00106101	0	0	0	0	0.00146735	0.179612	0
OSD170	0	0	0	0.000227169	0	0.000154607	0.000676133	0	0.000271592	0.000291886	0	0	0	0	0	0	0	0	0.00031211	0.000291715	0.000445633	0	0	0.000465839	0	0	0	0	0	0	0.01267	0.000276702	0	0	0	0.00791855	0.00340136	0.000465261	0	0.0347626	0	0	0	0	0	0	0	0.00485437	0
OSD143	0.523196	0	0	0	0	0.0151515	0	0	0	0	0	0	0	0	0.00061237	0	0	0.00187852	0.00062422	0.012252	0.000891266	0	0.00116144	0	0	0	0	0	0	0	0.000618047	0.00221361	0	0.00103252	0	0.00188537	0	0	0	0.000484496	0	0.000795756	0	0	0	0	0	0	0
OSD21	0	0	0	0	0	0.00989487	0	0	0	0	0	0	0	0	0.00122474	0	0	0	0	0	0	0.00655242	0	0.00124224	0	0	0	0	0	0	0.00247219	0	0	0	0	0	0.0115123	0.00124069	0	0	0	0	0	0	0	0	0	0	0
OSD6	0	0	0	0	0	0.0185529	0	0.00228311	0	0	0	0	0	0	0	0	0	0	0	0	0	0.0221774	0	0	0	0	0	0	0	0	0	0	0	0	0	0	0.00941915	0.00248139	0	0	0	0	0	0	0.00313808	0	0	0.00161812	0
OSD77	0	0	0	0	0	0.00278293	0	0	0	0	0	0	0	0	0	0	0	0	0	0	0	0	0	0	0	0	0	0	0	0	0	0.000553403	0	0	0	0	0	0	0	0	0	0	0	0	0.000523013	0	0	0	0
OSD101	0	0.000857633	0	0.00545207	0.000761615	0.0123686	0	0	0	0.000583771	0.0151515	0	0	0	0	0.000571102	0	0	0.00343321	0.00262544	0.000891266	0.00403226	0	0.00248447	0	0.000785546	0	0	0	0.00233645	0.00463535	0.00221361	0.00909962	0.00361384	0.000816993	0.00188537	0.00470958	0.00372208	0.00179856	0.00242248	0	0	0	0	0	0.00125471	0	0.0946602	0
OSD105	0	0	0	0	0	0	0.000676133	0	0	0.00116754	0	0	0	0	0	0	0	0.00187852	0	0	0	0.000504032	0	0.000931677	0	0.000785546	0	0	0	0	0	0.00498063	0	0	0	0.000754148	0.000523286	0.000620347	0	0.00629845	0.00215983	0.000530504	0.000554631	0	0	0	0	0	0
OSD37	0.0164458	0.0182962	0.00186047	0.000757232	0.0586443	0.105545	0	0	0.00108637	0	0.00277778	0.000364299	0	0	0.000408247	0	0	0	0.0031211	0.114547	0.00861557	0.00218414	0.000774293	0.00393375	0	0	0	0	0	0	0.000618047	0	0	0	0	0	0.00889587	0	0.000799361	0.000645995	0.000479962	0	0	0.000645369	0.000348675	0.00125471	0	0	0.00373692
OSD25	0.12322	0.0540309	0.0753488	0.00333182	0.0192942	0.398681	0	0.00114155	0.117509	0.207044	0.100253	0.0114754	0	0	0	0	0	0.000417449	0.0345402	0.0175029	0.0983363	0.0245296	0.00174216	0.00641822	0.00265957	0.00104739	0	0	0	0.00129803	0.0162752	0.000737871	0.000319285	0.00292549	0	0	0.00715158	0	0	0.000645995	0	0.000353669	0	0.000645369	0.00592748	0.0163112	0	0.00161812	0.00298954
OSD168	0	0	0	0.000151446	0	0	0	0.000190259	0.000181061	0	0.000252525	0	0.000222074	0	0	0.000190367	0	0	0	9.72384e-05	0.000148544	0.000588038	0	0	0	0.00183294	0.000971817	0	0	0	0.000618047	0.000184468	0	0.000172087	0	0.000754148	0.000174429	0	0.00019984	0.000322997	0.00011999	0	0	0	0	0	0	0	0.000249128
OSD109	0	0	0	0	0	0	0	0.00228311	0	0.00116754	0	0	0	0	0	0	0	0	0	0	0	0	0	0.00372671	0	0	0	0	0	0	0	0.000553403	0	0.00103252	0	0	0	0	0	0.000968992	0	0	0	0	0	0.00125471	0	0	0
OSD38	0.00662739	0.025729	0.0055814	0	0.290175	0.437848	0	0	0.00162955	0.000583771	0.000757576	0.0010929	0	0	0	0	0	0	0.0159176	0.614061	0.0231729	0.0118448	0.00174216	0.0052795	0	0	0	0	0	0	0	0	0.00191571	0.000774393	0	0	0.0185767	0	0	0.000726744	0	0	0	0	0	0.00125471	0	0.000404531	0.000747384
OSD80	0	0	0	0	0	0	0	0.00114155	0	0.00116754	0	0.000273224	0	0	0	0	0	0	0	0	0	0	0.00116144	0	0	0.00274941	0	0	0	0	0	0.00996126	0.000957854	0	0	0	0	0	0	0	0	0	0	0	0	0	0.000733676	0	0
OSD20	0	0	0	0.00181736	0	0	0.0040568	0	0	0	0	0	0	0	0.00061237	0.0011422	0	0	0.00249688	0.00116686	0	0	0	0.0142857	0	0	0.00194363	0	0	0	0.0123609	0.00110681	0	0.000516262	0	0	0	0	0	0	0	0.00212202	0	0	0	0	0	0.00161812	0
OSD118	0	0	0	0.00272603	0	0	0	0.00114155	0	0.00116754	0.000378788	0.000273224	0	0	0	0	0	0	0.00031211	0	0	0.00277218	0	0.000621118	0	0.00157109	0	0	0	0.00155763	0.00556242	0.00138351	0	0.000516262	0	0.025641	0.0107274	0.00124069	0	0.217781	0	0.000530504	0	0	0	0	0.000733676	0.0161812	0
OSD39	0.126657	0.00471698	0	0	0	0.0352505	0	0	0	0	0	0.000546448	0	0	0	0	0	0	0.0031211	0.00583431	0	0.000504032	0	0.000621118	0	0	0	0	0	0	0.00309023	0	0	0	0	0	0.0130822	0	0	0.000726744	0	0	0	0	0.000523013	0	0	0	0.000747384
OSD92	0.000736377	0	0	0.00795093	0	0	0	0	0.000543183	0	0	0	0	0	0	0	0	0	0.00124844	0.000291715	0	0.00453629	0	0.00124224	0	0	0	0	0	0	0.00741656	0.000553403	0	0	0.000816993	0.0592006	1.88566	0.00279156	0	0.122578	0	0	0	0	0.000523013	0.00125471	0	0.0351942	0
OSD156	0	0	0	0.000227169	0	0	0.00169033	0	0	0	0	0	0	0	0	0	0	0	0	0	0	0	0	0.00388199	0	0.000392773	0	0	0	0	0.000309023	0	0	0	0	0.0015083	0.000523286	0	0	0.00169574	0	0	0	0	0	0	0	0.000404531	0
OSD132	0.0544919	0.0154374	0	0	0.000380807	0.0606061	0	0	0.000543183	0	0.000757576	0.0010929	0	0	0	0	0	0	0.00156055	0.0224621	0.000445633	0.00504032	0.00116144	0.00124224	0	0	0	0	0	0	0.00185414	0	0	0.00154879	0	0	0.0104657	0	0	0	0	0	0	0.000968054	0.000523013	0	0	0.000809061	0
OSD13	0	0	0	0	0	0.00185529	0	0	0	0.000583771	0	0.00327869	0	0	0	0	0	0	0.00124844	0.000583431	0	0.00403226	0.0058072	0.00248447	0	0	0	0	0	0	0	0.00221361	0	0	0	0.000754148	0	0.000620347	0.00059952	0	0	0.000530504	0	0	0	0	0	0	0
OSD107	0	0	0	0	0	0	0	0	0	0.00116754	0	0.0010929	0	0	0	0	0	0.00125235	0.00124844	0.00116686	0	0	0	0	0	0	0	0	0	0	0.025958	0	0	0.00103252	0	0.124434	0.00313972	0.00496278	0	0.0106589	0	0	0	0	0	0	0	0.00566343	0
OSD55	0	0	0	0.00136302	0	0	0	0	0	0	0	0.000546448	0	0	0	0	0	0	0	0	0	0	0	0	0	0.000785546	0	0	0	0	0	0	0	0.000516262	0	0.0015083	0.00130822	0	0	0.175145	0	0	0	0	0.000523013	0	0.000733676	0.00970874	0.000747384
OSD26	0	0	0	0.00272603	0	0	0	0	0	0	0	0	0	0	0	0	0	0	0	0	0	0.000504032	0	0	0	0	0	0.000831947	0	0.00233645	0.0451174	0.00166021	0.00287356	0	0	0.0260181	0.330194	0.00124069	0	0.00629845	0	0	0	0	0	0.000627353	0	0.0271036	0
OSD93	0	0	0	0	0	0	0	0	0	0	0	0	0	0	0	0	0	0	0	0	0	0.000504032	0	0	0	0	0	0	0	0	0	0	0	0.000516262	0	0	0.00523286	0	0	0	0	0	0	0	0	0	0	0	0
OSD29	0.455449	0.0909091	0.00418605	0.00704225	0.205255	0.337662	0	0.00114155	0.0114068	0.000583771	0.0617424	0.00218579	0	0	0	0.000571102	0	0.000939261	0.00436954	0.20245	0.0797683	0.00856855	0.00174216	0.00403727	0	0	0	0	0	0.00233645	0.00587145	0	0	0.000516262	0	0	0.0672423	0.00186104	0	0.000726744	0	0	0	0	0.000523013	0.000313676	0	0.000809061	0.0160688
OSD18	0.00515464	0	0.0511628	0.000454339	0	0.0349412	0.0020284	0.00856164	0	0.00291886	0.00530303	0.000546448	0.000666223	0.000690608	0.00244948	0	0	0	0.00062422	0	0	0.00201613	0	0.000621118	0	0.0597015	0	0.0245424	0	0.0167445	0	0.000553403	0.873563	0.140423	0.0383987	0	0.0112507	0.00496278	0.246403	0	0.000719942	0.000530504	0	0.00290416	0.00156904	0.0065872	0.000733676	0.00323625	0.00149477
OSD130	0	0	0	0	0	0	0.000676133	0.00114155	0	0	0	0	0	0	0	0	0	0	0	0	0	0.00100806	0	0.00279503	0	0.00157109	0	0	0	0	0.00092707	0.00110681	0	0	0	0.000377074	0	0	0	0.00169574	0	0	0	0	0	0	0	0	0
OSD122	0.118925	0.063036	0.0776744	0.00272603	0.0224676	0.282622	0.000676133	0	0.111624	0.102452	0.0890152	0.00601093	0	0.000690608	0	0	0.00104112	0	0.0493134	0.0347141	0.103832	0.0388105	0.00406504	0.00900621	0.000664894	0.00157109	0	0.000831947	0	0.00428349	0.0139061	0.000553403	0.000957854	0.00464636	0	0.00301659	0.0818943	0	0	0.00145349	0	0	0	0	0.00104603	0.0169385	0	0	0.0044843
OSD30	0	0	0	0	0	0.000412286	0	0	0	0	0	0	0	0	0	0	0	0	0	0	0	0	0	0.000828157	0	0.000523697	0	0	0	0	0	0.000737871	0	0	0	0	0	0	0	0	0.000479962	0	0	0	0	0	0	0	0
OSD172	0	0	0	0	0	0	0	0	0	0	0	0	0	0	0	0	0	0	0	0	0	0	0	0	9.49848e-05	0	0	0.000237699	0	0	0.000176585	0	0	0	0	0	0	0	0	0.000138427	0	0	0	0	0	0	0	0	0
OSD129	0	0	0	0	0	0	0.000676133	0	0	0	0	0	0	0	0	0	0	0	0	0	0	0	0.00058072	0.00124224	0	0	0	0	0	0	0.00278121	0.000553403	0	0	0	0.000754148	0.000261643	0	0	0	0	0	0	0	0	0	0	0	0
OSD155	0	0	0	0	0	0	0	0	0	0	0	0	0	0	0	0	0	0.000313087	0.000780275	0	0.000222816	0	0	0	0	0.000785546	0	0	0	0	0.00309023	0.000276702	0	0.000258131	0	0.00301659	0.000523286	0.000310174	0	0.00157461	0	0	0	0	0.000261506	0.000156838	0.00110051	0.000404531	0
OSD150	0	0	0	0	0	0.00185529	0	0	0	0	0	0	0	0	0	0	0	0	0	0	0	0.00100806	0	0	0	0	0	0	0	0	0.00370828	0.00110681	0	0	0	0.0015083	0	0	0	0	0	0	0	0	0	0	0	0	0
OSD4	0.000736377	0	0	0	0	0.0188621	0	0	0	0	0	0.000273224	0	0	0	0	0	0	0	0	0	0.00806452	0.00058072	0	0	0	0	0	0	0	0.00123609	0.00110681	0	0	0	0	0.220042	0	0	0	0	0	0	0	0	0	0	0	0
OSD47	0.000368189	0	0	0	0	0	0	0	0	0	0	0	0	0	0	0	0	0	0	0	0	0	0	0	0	0.000785546	0	0	0	0	0	0	0	0.000516262	0	0	0	0	0	0	0	0	0	0	0	0	0	0	0
OSD127	0	0	0	0	0	0	0.0020284	0	0	0	0	0	0	0	0	0	0	0	0	0	0	0	0.00058072	0.00124224	0	0	0	0	0	0	0.00309023	0	0	0	0	0.000754148	0	0	0	0.00193798	0	0.000530504	0	0	0	0	0	0.00121359	0
OSD62	0	0	0	0.00431622	0	0	0.000676133	0	0	0	0	0	0	0	0.00061237	0	0	0	0	0	0	0	0	0	0	0	0	0	0	0	0.0111248	0.00802435	0	0	0	0.0071644	0.048404	0	0	0.665213	0.0025198	0	0.000554631	0	0	0.000627353	0	0.0529935	0.00186846
OSD15	0	0.000857633	0	0.000454339	0	0.0136054	0	0	0.00108637	0	0	0	0	0	0	0	0	0	0	0	0	0.015625	0	0	0	0.00157109	0	0	0	0.021028	0	0	0.0977011	0	0.173203	0.149321	0.0120356	0.0409429	0.0059952	0.00145349	0	0	0	0.00193611	0.00627615	0	0	0.0339806	0
OSD162	0	0	0	0.00302893	0	0	0.00090151	0	0	0.000389181	0	0	0.000444148	0	0.000408247	0.000380735	0.000347041	0.00146107	0.000416146	0	0.000594177	0.00588038	0	0.00248447	0	0.000523697	0	0	0.000750751	0.000519211	0.00329625	0.00184468	0	0.00172087	0	0.0359477	0.00819815	0.0169562	0	0.0310078	0	0.000707339	0	0	0	0	0	0.0412621	0
OSD169	0.000490918	0	0	0.000302893	0	0.000412286	0.00090151	0	0	0	0	0.000364299	0	0	0	0	0	0	0	0	0	0.00252016	0	0.00248447	0	0.000523697	0	0	0	0	0.00226617	0	0	0.00206505	0	0.0128205	0.000872144	0.0035153	0	0.00839793	0	0	0	0	0	0.000418235	0	0.00377562	0
OSD108	0	0	0	0.000908678	0	0	0.00135227	0	0	0	0	0.0010929	0	0	0	0	0	0	0	0	0	0	0	0.00248447	0	0.00314218	0	0	0	0.00155763	0	0.00110681	0	0.00103252	0	0.00301659	0	0	0	0	0	0.00106101	0.00110926	0	0	0	0	0	0
OSD116	0	0	0	0	0.000761615	0	0	0	0	0.00175131	0	0.000546448	0.000666223	0	0	0	0	0	0	0.000583431	0	0	0.00058072	0.000621118	0	0.000785546	0	0	0	0	0.113721	0.00221361	0	0.000516262	0	0.000754148	0	0.000620347	0	0.00218023	0	0.000530504	0	0	0	0.000313676	0	0	0
OSD131	0	0	0	0	0	0.00123686	0	0	0	0	0	0	0	0	0	0	0	0	0	0	0	0.00504032	0.00696864	0.00248447	0	0	0	0	0	0	0.00123609	0	0	0	0	0	0	0	0	0	0	0	0	0	0	0	0	0	0
OSD163	0.0095729	0	0	0.00124943	0	0	0.000338066	0	0.000271592	0	0	0.000409836	0	0	0.000918555	0.000285551	0.000260281	0.00814026	0	0	0	0	0.00029036	0.000310559	0	0.00117832	0	0	0	0.000778816	0.00370828	0.000830105	0	0.00180692	0	5.25264	0.00353218	0.000620347	0	0.0239826	0	0	0	0.000484027	0	0.000470514	0.000366838	0.0107201	0
OSD144	0.00147275	0.0334477	0.117209	0	0.0304646	0.246135	0.00135227	0	0.0146659	0.0385289	0.0128788	0.0163934	0	0	0	0	0	0	1.99563	0.0151692	0.026738	1.29536	0.00754936	0.109938	0.00132979	0	0	0.00332779	0	0.0046729	0.00309023	0	0.000957854	0.00929272	0	0.0015083	0.00732601	0.00124069	0	0.00629845	0	0	0	0	0.00104603	0.0865747	0	0.00647249	0.00597907
OSD24	0	0.000857633	0	0.00272603	0.00114242	0.00185529	0	0	0.00135796	0	0	0	0	0	0	0	0	0	0.00062422	0.00729288	0.0013369	0.0115927	0.00029036	0.00124224	0	0	0	0	0	0	0.0200865	0	0	0	0	0.0180995	0.484301	0.00248139	0	0.000484496	0	0	0	0	0.000523013	0.000627353	0	0.00161812	0
OSD3	0	0	0	0.0154475	0	0	0	0	0	0	0	0	0	0	0.00061237	0	0	0	0	0	0	0	0	0	0	0	0	0	0	0	0.012979	0.0271168	0	0	0	0	0.0502355	0	0	0.269864	0.00791937	0	0	0	0.00104603	0.00501882	0	0.272654	0.00149477
OSD111	0	0	0	0.000302893	0	0.000412286	0	0.000761035	0	0	0	0	0	0	0	0	0	0	0.000416146	0	0	0	0	0	0	0	0	0	0	0	0.000412031	0.000737871	0	0.00172087	0	0	0.000697715	0	0	0.00888243	0	0.000353669	0	0.000645369	0	0.000418235	0	0.000539374	0
OSD167	0	0	0	0	0	0	0.000270453	0	0	0	0	0	0	0	0	0	0.000208225	0	0	0	0	0.000100806	0	0.000248447	0	0	0	0	0	0	0.000494438	0.000221361	0	0	0	0.00452489	0.000313972	0	0	0.00116279	0	0	0	0	0	0	0	0.000485437	0
OSD100	0	0	0	0	0.000761615	0.0491651	0.0020284	0	0	0.00233508	0	0	0.000666223	0	0	0	0	0	0	0	0	0.0105847	0	0.010559	0	0	0	0	0	0	0	0.00498063	0	0	0	0	0	0.00124069	0	0	0	0	0	0	0	0	0.000733676	0	0
OSD133	0.0819833	0.00171527	0.00341085	0.0560351	0	0.0127809	0	0.37519	0.000724244	0	0.0479798	0.000728597	0	0	0.000408247	0	0.000347041	0.000834899	0.00166459	0.0237262	0	0.00218414	0.000387147	0.00144928	0	0.000523697	0	0.00415973	0.00375375	0.00415369	0.0548002	0.0108836	0.113985	0.0027534	0.0043573	0.387381	0.0844235	0.0432175	0.000799361	0.0999677	0.000479962	0	0	0.000645369	0.0146444	0.00104559	0	0.26699	0.000996512
OSD70	0	0.000857633	0	0	0.000380807	0.00247372	0	0	0	0	0	0	0	0	0	0	0	0	0	0	0	0.00100806	0	0	0	0	0	0	0	0	0	0.00166021	0	0	0	0.0418552	0.000523286	0	0	0.000242248	0	0	0	0	0	0	0	0.00242718	0
OSD110	0	0	0	0	0	0	0.000676133	0	0	0.000583771	0	0.00163934	0	0	0	0	0	0.000626174	0	0	0	0	0.00058072	0	0	0.00235664	0	0	0	0.000778816	0.0114339	0.000830105	0	0	0	0.0015083	0	0.000620347	0	0.00387597	0	0	0.000554631	0	0	0	0	0	0
OSD61	0.000736377	0	0	0.00136302	0	0.000618429	0	0	0	0	0	0	0	0	0	0	0	0	0	0	0	0.00100806	0	0	0	0	0	0.000415973	0	0	0.000618047	0	0	0.00103252	0	0	0.00340136	0.00124069	0	2.03125	0	0	0	0	0	0.000627353	0	0.00889968	0
OSD115	0	0	0	0.000908678	0	0	0.000676133	0	0	0	0	0	0	0	0	0	0	0	0	0	0.000891266	0.000504032	0	0.000621118	0	0.000785546	0	0	0	0	0.56644	0	0	0	0	0.0497738	0.000523286	0.00124069	0	0.0113857	0	0	0	0	0	0	0	0.00404531	0
OSD166	0.00191458	0	0	0.00181736	0	0.00148423	0.000540906	0.000456621	0	0.000467017	0	0	0	0	0.000244948	0	0	0.000751409	0.000249688	0	0	0.000907258	0	0.00285714	0.000265957	0.00109976	0.000777454	0	0	0.00482866	0.03733	0.00188157	0.00536398	0.000619515	0.00294118	0.389894	0.00313972	0.0299007	0.000239808	0.0117248	0.000575954	0	0.000221852	0.00116167	0	0.000250941	0	0.0260518	0
OSD53	0.00245459	0.0354488	0	0	0.0104087	0.2651	0	0	0	0	0.000505051	0.00236794	0	0	0	0	0	0	0.0135248	0.0116686	0.0490196	0.0282258	0	0.010352	0	0	0	0	0	0	0.000618047	0	0.00127714	0.00172087	0.000544662	0.00100553	0.000697715	0	0	0	0	0	0	0	0.00244073	0.000418235	0	0	0
OSD90	0	0	0	0	0	0.00123686	0	0	0	0	0	0	0.000666223	0	0	0	0	0	0	0	0	0	0	0	0	0	0	0	0	0	0.00154512	0	0	0.000516262	0	0	0	0	0	0	0	0	0	0	0	0	0	0	0
OSD117	0.00147275	0.000857633	0	0.00363471	0	0.000618429	0.000676133	0.00114155	0	0	0	0	0	0	0	0	0.000520562	0.000626174	0.00062422	0.00787631	0.000445633	0.00277218	0	0.00124224	0	0.000785546	0	0	0	0	0.0281211	0.00166021	0	0	0	0.0282805	0.635793	0	0	0.141473	0.000719942	0	0	0	0	0	0.00146735	0.0121359	0
OSD51	0.0103093	0.0819039	1.42372	0.0122672	0.5377	2.91682	0.000676133	0.00627854	0.025258	0.00145943	0.00151515	0.102459	0	0	0.00061237	0	0	0	0.00156055	0.147608	0.0164884	0.015373	0.0528455	0.0254658	0.000664894	0.00157109	0	0	0	0.0046729	0.0179234	0.00110681	0.0143678	0	0.000816993	0.000754148	0.0567766	0	0	0.00532946	0.0050396	0.00159151	0	0.03485	0.00339958	0.00564617	0	0.000809061	0.0377429
OSD99	0	0.000857633	0	0.000908678	0	0.0142239	0	0	0	0	0	0	0	0	0	0	0	0	0	0	0	0.00655242	0.00058072	0.00124224	0	0	0	0	0	0	0	0.00110681	0	0.00206505	0	0	0.00104657	0	0	0	0	0	0	0	0	0	0	0	0
OSD65	0.012273	0.0051458	0	0.00893533	0	0.0191713	0	0.0167428	0.000362122	0	0.195202	0	0.000222074	0	0.000408247	0	0	0.00396577	0.00062422	0.0120576	0.000594177	0.000336022	0	0.00124224	0	0.000523697	0	0.00221852	0	1.3798	0.0560363	0.00202915	0.0568327	0.00172087	0.502179	5.61639	0.0190127	0.0804384	0.0239808	0.0184109	0.00215983	0	0	0.000645369	0.056311	0.000627353	0.000489117	0.0520496	0
OSD35	0	0	0	0	0	0	0	0	0	0	0	0.000546448	0	0	0	0	0	0	0	0	0	0	0	0.000414079	0	0	0	0	0	0	0.0026782	0.000737871	0	0	0	0	0	0	0	0	0	0	0	0	0	0	0	0	0
OSD19	0	0	0	0.000302893	0	0.109668	0	0	0.000181061	0	0	0	0	0	0.000408247	0	0	0	0	0	0	0.0127688	0	0.00331263	0	0	0	0.000554631	0	0	0	0.000737871	0	0.00172087	0	0	0	0	0	0	0	0.000707339	0	0	0	0	0	0	0
OSD81	0	0	0	0.00227169	0	0	0	0	0	0	0	0	0	0	0	0	0	0	0	0.000583431	0	0.000756048	0	0.00186335	0	0.000785546	0.000971817	0	0	0	0.133807	0.00442723	0	0.00103252	0	0.00791855	0.220827	0.000310174	0	0.138324	0	0	0	0	0	0.000627353	0	0.0194175	0
OSD34	0.000736377	0.00171527	0	0	0	0.00463822	0	0	0.000271592	0	0	0	0	0	0	0	0	0	0.00124844	0.0215869	0	0.00176411	0	0	0	0	0	0	0	0	0	0	0	0	0	0	0.000784929	0	0	0	0	0	0	0	0	0	0	0	0
OSD149	0.000736377	0	0	0	0	0	0	0	0.000543183	0	0	0	0	0	0	0	0	0	0	0	0	0	0	0	0	0	0	0	0	0	0.00401731	0	0	0.00154879	0	0.000377074	0	0	0	0	0	0	0	0	0	0	0	0	0
OSD124	0.457658	0.0291595	0.0204651	0.0397547	0.0312262	0.037415	0.000676133	0.0365297	0.00488865	0	0.05	0.000819672	0.000666223	0.000690608	0	0	0.000520562	0.0112711	0.00062422	0.0110852	0.013369	0.00201613	0.00116144	0.00434783	0	0.000785546	0.000971817	0.000831947	0	0.00584112	0.0305933	0.00110681	0.000478927	0.00154879	0.00653595	6.02564	0.837258	0.00527295	0.00059952	0.161579	0.00323974	0	0	0.00193611	0.000523013	0.00250941	0	0.0671521	0
OSD103	0.000736377	0.00300172	0.00418605	0.0140845	0.00304646	0.0154607	0.00338066	0	0	0.000583771	0.0132576	0.0010929	0	0.000690608	0	0	0.000520562	0.000626174	0.0031211	0.0128355	0	0.00882056	0.00116144	0.00714286	0	0.00392773	0.000971817	0.000831947	0	0.00623053	0.0188504	0.00387382	0.0445402	0.00516262	0.00163399	0.00829563	0.0130822	0.0338089	0.00119904	0.00484496	0.000719942	0	0	0	0.00889121	0.00156838	0.00146735	0.286408	0.00149477
OSD72	0	0	0.000930233	0	0	0.00123686	0	0	0	0	0	0	0	0	0	0	0	0	0	0	0	0	0	0.000621118	0	0	0	0	0	0	0.00370828	0.000830105	0	0.000516262	0	0	0	0	0	0.000242248	0	0	0	0	0	0	0	0	0
OSD73	0.00147275	0	0	0	0	0	0.00135227	0	0	0.000583771	0.000757576	0.000546448	0	0	0.00061237	0	0	0	0	0.000583431	0.000891266	0.000504032	0	0.00186335	0	0	0	0	0	0	0.0191595	0.00166021	0	0	0	0.00980392	0.00104657	0.000310174	0	0.0210756	0.000719942	0	0	0	0	0	0.000733676	0	0
OSD28	0.00515464	0.0265866	0	0	0.0137091	0.393939	0	0	0	0.00175131	0	0	0	0	0	0	0	0	0	0.0180863	0.0151515	0.015625	0	0	0	0	0	0	0	0	0	0	0	0.00206505	0	0	0	0	0	0	0	0	0	0	0.00104603	0.00815558	0	0	0
OSD52	0.00147275	0.0200686	0	0	0.0137091	0.329128	0	0	0.00130364	0.0012843	0	0.00284153	0	0	0	0	0	0	0.0141074	0.0189032	0.0135472	0.0532258	0.000116144	0.000993789	0	0	0	0	0	0.000155763	0	0	0	0.00351058	0	0.00015083	0	0	0	0	0	0	0	0	0.00177824	0.002133	0	0	0
OSD153	0.000368189	0.000428816	0	0.00170377	0	0	0.000676133	0.00114155	0	0.000875657	0	0.000546448	0.000333111	0	0	0	0	0	0.00031211	0	0.000445633	0.00277218	0	0.00357143	0	0.000785546	0	0	0	0	0.372373	0.00207526	0	0.000516262	0	0.00904977	0.164704	0.00217122	0	0.272771	0.000359971	0.000265252	0.000277316	0	0	0	0	0.0240696	0.000373692
OSD43	0.000736377	0.00128645	0	0	0	0.00154607	0	0	0	0.00729714	0	0	0	0	0.00061237	0	0	0	0.00062422	0	0	0.00730847	0	0.000621118	0	0	0	0	0	0	0.0139061	0.00110681	0	0.000516262	0	0.0309201	0.00209314	0.00310174	0	0.0792151	0	0	0	0	0	0	0	0.00606796	0
OSD45	0.00368189	0.00686106	0	0	0.00228484	0.0278293	0	0	0	0	0	0	0	0	0	0	0	0	0	0.00350058	0.000445633	0.000252016	0	0	0	0.000785546	0	0	0	0	0	0	0	0.000516262	0.000816993	0	0.00130822	0	0	0	0	0	0	0	0	0	0	0	0
OSD60	0.0515464	0.0175815	0	0.00704225	0.00152323	0.012987	0	0	0	0	0	0	0	0	0	0	0	0	0.00374532	0.0212952	0	0.00529234	0	0.00434783	0	0	0	0.000831947	0	0	0.0463535	0	0	0.00103252	0	0.00188537	0.20068	0	0	0.000968992	0.000719942	0	0	0	0	0.000627353	0	0	0
OSD152	0	0	0	0	0	0	0.000338066	0	0	0	0	0.000136612	0	0	0.000306185	0	0	0.000313087	0	0	0	0	0.00058072	0.00124224	0	0	0	0	0	0	0.00370828	0.000276702	0	0	0	0	0.000261643	0	0	0	0	0	0	0	0	0.000313676	0	0	0
OSD54	0	0	0	0	0.000761615	0	0	0	0	0	0	0.00218579	0	0	0	0	0	0	0.00062422	0	0	0.000504032	0.00029036	0.000621118	0	0.000785546	0	0	0	0	0	0.000553403	0	0	0	0	0	0	0	0.133236	0	0	0	0	0	0	0	0.00283172	0
OSD151	0	0	0	0	0	0	0	0	0	0	0	0	0	0	0	0	0	0	0	0	0	0	0	0	0	0	0	0	0	0	0	0	0	0	0	0	0	0	0	0	0	0	0	0	0	0	0	0	0
OSD159	0	0	0	0.00242314	0	0.00123686	0	0.000761035	0.000362122	0.000389181	0	0.00145719	0	0	0.000408247	0	0	0	0	0	0.00118835	0.00168011	0.000387147	0.00414079	0	0.00104739	0	0.000554631	0	0	0.0541821	0.000368936	0.00127714	0.00068835	0	0.0180995	0.00994244	0.00268817	0	0.177164	0.00239981	0.000353669	0.000369754	0	0	0.00083647	0	0.0275081	0
OSD76	0	0	0	0	0	0.0021645	0	0	0	0	0	0	0	0	0	0.000571102	0	0	0	0.00320887	0	0.00100806	0	0.000310559	0	0	0	0	0	0	0.000618047	0	0	0.000516262	0	0	0.000261643	0	0	0	0	0.00106101	0	0	0	0	0	0	0
OSD78	0	0	0	0.000454339	0.000761615	0.000618429	0.00135227	0	0	0	0	0	0	0	0.00061237	0	0	0	0	0.000583431	0	0.000504032	0	0	0	0	0	0	0	0	0	0.000830105	0	0	0	0	0	0	0	0	0	0	0	0	0	0	0	0	0
OSD41	0	0	0	0	0	0	0	0	0	0	0	0	0	0	0	0	0	0	0	0	0	0	0	0	0	0	0	0	0	0	0	0	0	0	0	0	0	0	0	0	0	0	0	0	0	0	0	0	0
OSD74	0	0	0	0	0	0	0	0	0	0.000583771	0	0	0	0	0	0	0	0	0	0	0.000891266	0	0	0.000310559	0	0.000785546	0	0	0	0	0.00494438	0	0.000957854	0	0	0	0	0	0	0.000484496	0	0	0	0	0	0	0	0	0
OSD106	0	0	0	0	0	0	0.0020284	0	0	0.000583771	0	0	0	0	0	0	0	0	0.00062422	0	0	0	0	0.00217391	0	0	0	0.000831947	0	0	0.0250309	0.000553403	0.000957854	0.00103252	0	0.000754148	0	0	0	0.00193798	0	0	0	0	0	0.000627353	0	0	0
OSD64	0	0	0	0	0	0	0	0	0	0	0	0.000819672	0	0	0	0	0.000520562	0	0	0	0	0.00176411	0.00058072	0	0	0	0	0	0	0.000389408	0.00154512	0	0	0.000516262	0	0.000377074	0	0.000620347	0	0	0	0	0	0	0	0	0	0	0.000747384
OSD69	0	0	0	0	0	0.000618429	0	0	0	0	0	0	0	0	0	0	0	0	0.00031211	0.00495916	0	0	0.00058072	0	0	0.000785546	0	0	0	0	0.000618047	0.00166021	0	0	0	0.0015083	0.000523286	0.000620347	0	0	0	0	0	0	0	0	0	0	0
OSD58	0.00810015	0.00857633	0	0.000681508	0.00114242	0.0102041	0.000676133	0	0	0	0	0	0	0	0	0	0	0	0.00405743	0.0204201	0.000891266	0.000756048	0	0.00217391	0	0	0	0	0	0	0.0105068	0	0	0.000516262	0	0	0.106489	0	0	0	0.00143988	0	0	0	0	0	0	0	0.000373692
OSD2	0.00662739	0	0	0.00636075	0	0	0.00135227	0	0	0	0	0	0	0	0	0	0	0.0025047	0	0	0	0	0	0.00248447	0	0.00314218	0	0	0	0	0.0358467	0.00276702	0.165709	0	0	1.51659	0.0162219	0.0775434	0	0.190407	0	0	0	0	0.00104603	0	0	0.207929	0.00149477
OSD46	0	0	0	0	0	0.000618429	0	0	0	0	0	0	0	0	0	0	0	0	0.00124844	0.00233372	0.00445633	0	0	0.00496894	0	0	0	0	0	0	0	0.00110681	0	0	0	0	0.000523286	0	0	0	0	0	0	0	0	0	0	0	0
OSD171	0.000490918	0.000571755	0.000620155	0.00333182	0	0	0.00090151	0.000761035	0	0	0	0	0	0	0	0	0	0	0	0	0.000594177	0	0.00116144	0.00248447	0	0	0	0	0	0.000519211	0.00988875	0.00608744	0.00063857	0	0	0.00829563	0.0385488	0.00103391	0	0.354813	0.000959923	0	0	0	0	0.00125471	0.000489117	0.132686	0
OSD145	0	0.000571755	0	0.00181736	0	0.000824572	0	0	0	0	0	0	0	0	0	0	0	0	0	0.00116686	0.000594177	0.000336022	0.000387147	0.000414079	0	0	0	0.000554631	0	0	0.00412031	0.00129127	0	0	0	0.0015083	0.0151753	0	0	0.165052	0	0	0	0	0	0	0	0.00916936	0
OSD91	0	0	0	0	0.000761615	0	0.0020284	0	0	0.000583771	0	0.0010929	0	0	0	0	0	0	0	0	0	0	0	0.000621118	0	0.000392773	0	0	0	0	0.00123609	0.00110681	0	0.00103252	0	0	0.00156986	0	0	0	0	0.000530504	0	0	0	0.000313676	0	0.00161812	0
OSD102	0.00294551	0	0.00186047	0.00499773	0.00456969	0.017316	0	0	0	0	0.0628788	0.000546448	0	0	0	0	0	0	0.00249688	0.00350058	0	0.00604839	0.00116144	0.00124224	0	0.00157109	0	0	0	0.00311526	0.0160692	0	0.0143678	0.0041301	0.00653595	0.00603318	0.00418629	0.0124069	0.00119904	0.00484496	0	0	0	0.00193611	0.00104603	0.00125471	0	0.101133	0
OSD141	0.000736377	0	0	0.00227169	0	0	0.0020284	0.00114155	0	0.000583771	0	0.0010929	0.000333111	0	0.0150031	0	0	0	0.00187266	0	0.000891266	0.00100806	0	0.0248447	0.000664894	0.000785546	0	0	0.00225225	0.000778816	0.00185414	0.00387382	0	0.00103252	0	0.000754148	0.00706436	0.00186104	0	0.0196221	0	0.000530504	0	0.000968054	0	0	0.000366838	0.0246764	0
OSD113	0.000736377	0	0.000930233	0.000454339	0	0.00123686	0	0	0	0	0	0	0	0	0	0	0	0	0	0.00116686	0	0.00176411	0	0.00217391	0	0.000785546	0	0	0	0	0.122064	0.00221361	0	0.00103252	0	0.129713	0.000523286	0.0170596	0	0.0065407	0	0.000530504	0	0	0	0	0	0.00323625	0
OSD148	0	0.000428816	0	0.000908678	0	0.000309215	0	0	0	0	0	0	0	0	0	0	0	0	0.00062422	0	0.000891266	0	0.00058072	0.000621118	0	0	0	0	0	0	0.000618047	0.00387382	0	0.000516262	0	0.113876	0.00444793	0.00155087	0	0.0450581	0	0	0	0	0	0	0	0.00364078	0
OSD157	0	0	0	0.000340754	0.000761615	0	0.0010142	0.000570776	0	0.000291886	0	0	0	0	0.000306185	0	0	0	0.000780275	0	0	0.000252016	0	0.00962733	0	0.000392773	0	0.000415973	0	0	0.00154512	0.000553403	0	0	0.000408497	0.00735294	0.000523286	0	0	0.0025436	0	0.000265252	0	0	0	0	0.000366838	0.000404531	0
OSD42	0	0	0	0	0	0	0	0	0	0	0	0	0	0	0	0	0	0	0	0	0.0013369	0	0	0	0	0	0	0	0	0	0	0	0	0	0	0	0	0	0	0	0	0	0	0	0	0	0	0	0
OSD165	0.000368189	0	0	0.00181736	0	0	0.000338066	0	0	0.000291886	0	0	0	0	0	0	0	0.000313087	0	0	0	0.00100806	0	0.00310559	0	0.000785546	0	0.000831947	0	0.000584112	0.00648949	0.000553403	0	0.000258131	0	0.0035822	0.0159602	0	0	0.298692	0.000359971	0.000265252	0.000277316	0	0	0	0	0.0378236	0
OSD57	0.000736377	0.0102916	0.0116279	0	0.00571211	0.15739	0	0	0.00271592	0.00904845	0.00340909	0.0068306	0	0	0	0	0	0	0.355493	0.00262544	0.0115865	0.269153	0.0043554	0.0145963	0	0	0	0	0	0	0.00154512	0	0.000957854	0.00180692	0	0.000754148	0.00235479	0	0	0.000968992	0	0	0	0	0.000523013	0.0169385	0	0.00202265	0.000747384
OSD126	0.000368189	0	0	0	0	0	0.000676133	0.000285388	0	0.000291886	0	0	0	0	0.000306185	0	0	0.000313087	0.00031211	0	0.000445633	0.000504032	0.00058072	0.00248447	0	0.000392773	0	0	0	0	0.00092707	0.00110681	0	0	0.000408497	0	0	0.000310174	0	0	0	0.000530504	0	0	0	0	0.000366838	0	0
[truncated: 201 more columns]

## Sheet: OSD Relative Fraction
	UBA20	UBA258	UBA180	UBA529	RS462	TMED97	UBA53	EAC1768	Cayman51-deep	SAT165	SP42	NP965	SP210	UBA107	TARA-ASE-MAG-00018	IN46	UBA83	REDSEA-S11-B3N4	UBA84	TARA-RED-MAG-00049	UBA123	SAT95	SP3025	TARA-MED-MAG-00080	RS406	UBA39	UBA260	SAT2681	UBA3	MED743	UBA605	RS443	UBA251	UBA560	EAC40	UBA121	UBA196	UBA88	Guaymas26	UBA112	UBA528	Guaymas29	SAT1510	NP83	SP3092	SAT157	SP100	SP3027	SP231
OSD3	0	0.00694952	0	0	0	1.07569e-06	0	0	0	0	0	0	0	0	0	0	0	0	0	0	9.14339e-06	0	0	0	2.15139e-06	0	5.91631e-06	0	1.07569e-06	0	0	0	0	0	0	0	0	2.15139e-06	0	0	0	0	0	0	0	2.68923e-06	0	0	0
OSD62	0	0.00859034	0	0	0	1.90727e-06	0	0	7.62908e-07	0	0	0	0	7.62908e-07	0	0	0	0	0	0	6.86617e-06	7.62908e-07	0	0	7.62908e-07	0	1.98356e-05	0	0	0	0	0	0	0	0	0	0	3.05163e-06	0	0	0	0	1.14436e-06	0	0	5.34036e-06	0	0	0
OSD98	0	2.98523e-05	5.79063e-05	1.43866e-06	0	0.000274425	0	0	2.87733e-06	0	0	3.59666e-06	0	7.19332e-07	0.000114014	3.59666e-06	5.75466e-06	2.87733e-06	0	0	1.79833e-05	3.59666e-06	0	7.55299e-06	1.1869e-05	3.237e-06	1.47463e-05	1.43866e-06	1.22286e-05	4.67566e-06	6.11432e-06	0	0	2.158e-06	6.47399e-06	0	0	4.31599e-06	0	0	0	2.87733e-06	0.000171561	0	0	5.71869e-05	0	7.19332e-07	0
OSD154	0	0.00181087	4.6078e-07	0	0	7.1421e-06	0	4.6078e-07	4.6078e-07	4.6078e-07	0	1.38234e-06	0	4.6078e-07	4.14702e-06	6.91171e-07	4.6078e-07	0	0	0	1.45146e-05	5.99015e-06	0	0	4.6078e-07	6.91171e-07	2.37302e-05	0	0	0	4.6078e-07	0	0	0	4.6078e-07	0	0	4.37741e-06	0	0	0	0	9.21561e-07	0	0	1.4745e-05	4.6078e-07	0	4.6078e-07
OSD95	0	8.04885e-07	0	0.00687614	8.04885e-07	0	8.04885e-07	2.01221e-06	0	0	0	0	0	2.0927e-05	1.60977e-06	2.8171e-06	0	0.000330003	8.04885e-07	0	0	2.41466e-06	1.60977e-06	0	0	1.60977e-06	0	4.99029e-05	0	1.60977e-06	0	0	0	2.41466e-06	2.41466e-06	8.04885e-07	1.60977e-06	0	0	1.56953e-05	0	0	4.02443e-06	0	0	1.60977e-06	4.62809e-05	0	0
OSD171	0	0.0121345	0	0	0	0	0	0	1.07333e-06	0	0	0	0	0	5.36665e-07	3.21999e-06	0	0	0	0	5.36665e-06	5.36665e-07	0	0	5.36665e-07	5.36665e-07	2.30766e-05	0	0	0	2.68332e-07	0	0	0	0	0	0	3.75665e-06	0	0	0	0	2.41499e-06	0	0	9.9283e-06	0	0	0
OSD51	0	2.36714e-06	0	0.000213381	0.000563717	6.76325e-07	1.35265e-06	3.14491e-05	6.76325e-07	4.05795e-06	0	0	2.02898e-06	4.59901e-05	1.35265e-06	2.77293e-05	2.13042e-05	0.00111458	1.79226e-05	0	1.18357e-05	1.4541e-05	6.76325e-07	0	1.14975e-05	1.35265e-06	0	1.82608e-05	0	0	2.36714e-06	0	6.76325e-07	3.38163e-07	1.35265e-06	0	9.46855e-06	1.01449e-06	0	8.55551e-05	0	0	1.62318e-05	7.43958e-06	2.7053e-06	2.60385e-05	4.73428e-06	0	0
OSD65	0	0.000459298	4.63027e-05	3.44939e-05	0	1.0255e-05	0	6.21513e-07	0	6.21513e-07	6.21513e-07	2.36175e-05	6.21513e-07	9.9442e-06	5.59361e-06	1.86454e-06	0	3.10756e-07	6.21513e-07	0	1.3984e-05	0	0	3.48047e-05	1.55378e-06	1.67808e-05	0.000100374	0.0002138	6.21513e-06	3.10756e-06	2.45497e-05	0	1.86454e-06	0	0.000240215	1.46055e-05	6.21513e-07	0	0	0	0	5.90437e-06	1.67808e-05	0	0	6.52588e-06	2.17529e-06	6.21513e-07	6.21513e-07
OSD124	0	8.46667e-05	0	2.39172e-05	1.91337e-06	7.17515e-06	0	8.61017e-06	9.56686e-07	4.78343e-06	0	0	0	1.91337e-06	9.56686e-07	6.6968e-06	9.08852e-06	1.33936e-05	9.56686e-07	0	1.91337e-06	8.61017e-06	6.6968e-06	2.39172e-06	2.87006e-06	3.53974e-05	0.000211906	3.15706e-05	9.56686e-07	2.87006e-06	4.30509e-05	1.91337e-06	9.56686e-07	1.48286e-05	6.31413e-05	2.87006e-06	0	9.56686e-07	0	0	0	1.72203e-05	6.21846e-05	4.78343e-06	0	9.47119e-05	3.82674e-06	0	4.78343e-06
OSD71	0	0.000681592	0.000155066	1.75216e-06	4.38041e-07	0.000126594	4.38041e-07	0	2.62825e-06	0	0	2.54064e-05	8.76082e-07	3.50433e-06	4.38041e-07	1.31412e-06	0	0	0	0	4.81845e-06	0	0	3.50433e-06	0	1.13891e-05	0.000151124	1.75216e-06	3.41672e-05	8.76082e-07	2.75966e-05	0	0	1.31412e-06	4.38041e-06	0	0	8.76082e-07	8.76082e-07	0	1.75216e-06	9.19886e-06	3.06629e-06	0	0	6.13257e-06	0	0	0
OSD177	0	0.00901668	0	0	0	6.16989e-07	0	1.23398e-06	2.46796e-06	0	0	1.85097e-06	0	1.23398e-06	0	2.46796e-06	0	0	0	0	2.46796e-06	1.23398e-06	0	0	0	0	2.65305e-05	0	1.23398e-06	0	0	0	0	0	0	0	0	0	0	0	0	0	2.46796e-06	0	0	8.63785e-06	0	0	0
OSD144	0	0	0	1.04211e-06	4.68948e-06	5.21053e-07	3.12632e-06	1.40684e-05	1.04211e-06	0	0	0	0	1.14632e-05	2.08421e-06	9.22264e-05	0	0.000117237	3.07421e-05	0	1.40684e-05	2.08421e-06	0	0	0.000470511	0	0	0	0	9.37896e-06	6.25264e-06	0	0	1.40684e-05	8.8579e-06	8.8579e-06	0	0	0	0.00170332	0	0	5.21053e-06	1.40684e-05	0	3.12632e-06	3.64737e-06	4.68948e-06	0
OSD97	0	3.09728e-05	9.29183e-05	2.41346e-06	1.60898e-06	0.000162104	0	0	0	0	0	6.83815e-06	0	0	6.4359e-05	8.84937e-06	8.04488e-07	2.41346e-06	8.04488e-07	0	7.24039e-06	2.01122e-06	0	5.63141e-06	1.12628e-05	4.02244e-06	1.44808e-05	1.60898e-06	1.28718e-05	9.65385e-06	3.21795e-06	0	8.04488e-07	0	3.62019e-06	1.60898e-06	0	1.60898e-06	8.04488e-07	0	0	1.60898e-06	0.000104583	0	0	3.01683e-05	0	0	6.4359e-06
OSD165	0	0.00976703	0	0	0	2.00337e-06	0	0	4.00674e-07	0	0	6.01011e-07	0	4.00674e-07	0	4.00674e-06	0	0	0	0	1.20202e-06	4.00674e-07	0	0	0	0	4.60775e-06	0	8.01348e-07	4.00674e-07	0	0	0	0	0	0	4.00674e-07	8.01348e-07	0	0	0	4.00674e-07	2.40404e-06	4.00674e-07	0	6.61112e-06	0	0	4.00674e-07
OSD163	0	0.000887922	0	0	0	4.52214e-07	0	4.52214e-07	4.52214e-07	0	0	9.04427e-07	4.52214e-07	0	0	4.52214e-07	0	9.04427e-07	0	0	4.52214e-07	4.52214e-07	0	0	0	1.04009e-05	0.000320846	4.52214e-07	0	3.1655e-06	1.92191e-05	4.52214e-07	0	0	0	0	0	2.26107e-06	4.52214e-07	0	4.52214e-07	1.17576e-05	6.78321e-07	0	4.52214e-07	3.1655e-06	4.52214e-07	0	0
OSD162	0	0.00458647	0	0	0	4.02717e-05	0	0	1.00054e-06	0	0	5.7531e-06	0	2.25121e-06	0	3.00161e-06	5.00269e-07	0	0	0	7.50404e-07	5.00269e-07	0	0	0	2.50135e-07	0.00190628	0	0	2.50135e-06	1.25067e-06	0	0	0	0	0	0	5.00269e-07	5.00269e-07	0	0	1.75094e-06	0	0	0	5.25283e-06	0	0	5.00269e-07
OSD18	4.5516e-07	0	0.000350928	0	1.18342e-05	4.14196e-05	0	0	2.73096e-06	1.82064e-06	0	0	9.1032e-07	7.73772e-06	1.82064e-06	9.1032e-07	0	6.64533e-05	9.1032e-07	0	1.95719e-05	0	5.00676e-06	0.000476097	3.36818e-05	2.73096e-06	0	2.73096e-06	0.000394168	0.000247607	4.09644e-06	0	1.27445e-05	0	6.37224e-06	0	6.8274e-06	0	0	1.45651e-05	0	0	1.82064e-06	1.09238e-05	9.1032e-07	0	0	0	4.5516e-06
OSD94	0	6.49608e-05	0	0	7.46676e-07	8.58677e-06	0	4.48006e-06	1.49335e-06	0	2.24003e-06	2.9867e-06	0	0	7.24276e-05	1.49335e-06	1.49335e-06	3.73338e-07	7.46676e-07	0	4.10672e-06	7.8401e-06	0	0	0	0	5.60007e-06	0	0	7.46676e-07	0	0	0	0	0	0	0	0	7.46676e-07	0	0	7.46676e-07	5.37607e-05	2.05336e-05	0	1.68002e-05	0	0	0
OSD148	0	0.00164188	0	0	0	8.26938e-07	0	0	0	0	8.26938e-07	0	4.13469e-07	0	0	8.26938e-07	0	0	0	8.26938e-07	4.13469e-06	8.26938e-07	0	0	0	0	1.40579e-05	0	0	8.26938e-07	0	0	0	0	0	0	0	8.26938e-07	0	0	0	0	0	0	0	6.20203e-06	0	0	0
OSD2	0	0.00141604	0	0	0	0.000294454	1.02241e-06	0	1.02241e-06	0	1.02241e-06	0	0	2.04482e-06	0	2.04482e-06	0	0	0	0	1.32913e-05	1.53362e-06	0	0	4.60085e-06	2.04482e-06	0.000149272	0	0	0	1.02241e-06	0	0	0	0	0	0	1.02241e-06	0	0	0	2.04482e-06	0	0	0	2.04482e-06	0	0	0
OSD147	7.49578e-07	0	0	0.000544194	0.000829033	7.49578e-07	0	8.62015e-06	0	1.49916e-06	7.49578e-07	0	1.38672e-05	7.49578e-06	0	0.00037254	4.12268e-06	0.000247361	2.62352e-06	7.49578e-07	7.49578e-07	3.74789e-06	0	3.74789e-07	8.24536e-06	7.49578e-07	0	5.24705e-06	0	4.49747e-06	7.49578e-07	0	7.49578e-07	7.49578e-07	0	0	7.49578e-07	0	0	2.73596e-05	0	7.49578e-07	2.24873e-06	8.24536e-06	1.31176e-05	4.87226e-06	3.74789e-06	7.49578e-07	0
OSD145	0	0.00446006	3.10373e-07	0	0	1.24149e-06	0	0	0	0	0	1.55186e-06	0	6.20746e-07	0	6.20746e-07	0	0	6.20746e-07	0	1.24149e-06	0	0	0	0	0	1.11734e-05	0	0	0	0	0	0	0	0	0	0	6.20746e-07	0	0	0	0	3.10373e-07	0	0	3.10373e-06	0	0	0
OSD118	9.2328e-07	0.00387639	0	0	0	3.69312e-06	0	0	0	0	0	4.15476e-06	0	9.2328e-07	0	9.2328e-07	0	0	0	0	1.84656e-06	0	9.2328e-07	0	0	0	1.6619e-05	0	0	9.2328e-07	0	0	9.2328e-07	0	4.6164e-07	0	0	9.2328e-07	0	0	0	0	2.76984e-06	0	0	1.84656e-06	0	9.2328e-07	0
OSD25	6.55776e-07	0	0	1.21318e-05	2.29521e-06	9.83663e-07	0	0.000212799	0	6.39381e-05	0	0	0	3.93465e-06	5.57409e-06	1.01645e-05	6.55776e-07	0.000114105	1.14761e-05	0	1.60665e-05	7.54142e-06	0	6.55776e-07	3.31167e-05	6.55776e-07	0	1.63944e-06	3.27888e-07	5.57409e-06	4.59043e-06	0	0	1.63944e-06	0.000130171	2.29521e-06	1.96733e-06	0	0	4.19696e-05	0	6.55776e-07	0.000182961	2.09848e-05	0	6.55776e-07	2.29521e-06	9.50875e-06	0
OSD133	0	0.000916488	2.93652e-06	3.52383e-06	1.17461e-06	1.9381e-05	2.93652e-07	1.17461e-06	0	5.87304e-07	1.76191e-06	2.34922e-06	0	8.80956e-07	1.58572e-05	2.05556e-06	1.17461e-06	3.52383e-06	1.17461e-06	0	1.70318e-05	5.87304e-07	0	5.87304e-07	1.76191e-06	1.17461e-06	0.000125096	4.11113e-06	5.87304e-07	4.69843e-06	1.32143e-05	0	0	6.46035e-06	5.57939e-05	1.17461e-06	0	8.80956e-07	0	4.40478e-06	0	1.17461e-06	7.75242e-05	1.17461e-06	0	1.23334e-05	0	5.87304e-07	0
OSD61	0	0.000330371	0	0	0	1.5034e-06	0	0	0	0	0	7.51698e-07	0	0	0	0	0	0	0	0	0	0	0	0	7.51698e-07	0	2.36785e-05	0	0	1.5034e-06	0	0	0	0	0	0	0	1.5034e-06	0	0	0	0	0	0	0	4.13434e-06	0	0	0
OSD57	0	0	0	4.53538e-07	0	0	0	4.53538e-06	0	0	1.81415e-06	0	0	5.89599e-06	0	2.13163e-05	0	3.35618e-05	2.40375e-05	0	1.08849e-05	2.26769e-06	0	0	0.000200917	0	0	0	0	3.17476e-06	2.26769e-06	0	0	1.36061e-06	4.08184e-06	5.44245e-06	0	0	0	0.000730649	0	0	1.81415e-06	3.6283e-06	0	0	0	9.07076e-07	0
OSD166	0	0.00263585	7.93393e-07	0	0	4.40333e-05	0	0	7.93393e-07	3.96696e-07	0	1.42811e-05	7.93393e-07	5.95044e-07	0	4.56201e-06	7.93393e-07	0	3.96696e-07	0	9.52071e-06	0	0	3.96696e-07	4.56201e-06	1.58679e-06	2.51902e-05	0	0	1.19009e-06	2.38018e-06	0	3.96696e-07	0	0	3.96696e-07	0	9.91741e-07	0	0	0	1.19009e-06	2.38018e-06	0	3.96696e-07	7.93393e-06	0	0	0
OSD29	0	3.55004e-07	0	1.02951e-05	3.55004e-07	0	3.19504e-06	1.49102e-05	0	7.10008e-07	0	7.10008e-07	0	1.45552e-05	1.42002e-06	4.61505e-06	3.90504e-06	1.06501e-06	4.97006e-06	0	4.26005e-06	2.13002e-06	0	0	5.32506e-06	0	0	3.90504e-06	0	7.10008e-07	1.06501e-06	0	0	1.06501e-06	5.78656e-05	2.13002e-06	7.10008e-07	0	7.10008e-07	1.81052e-05	0	1.06501e-06	0.000107211	1.42002e-06	0	6.74508e-06	0	7.10008e-07	0
OSD38	0	0	0	1.55886e-06	0	0	0	2.33829e-06	0	0	0	0	0	7.79431e-07	0	6.62516e-06	2.72801e-06	3.11772e-06	5.84573e-06	0	0	2.33829e-06	0	0	3.85818e-05	0	0	0	0	1.16915e-06	7.79431e-07	0	0	7.79431e-07	7.79431e-07	0	0	0	0	3.50744e-05	0	0	1.94858e-06	1.32503e-05	0	5.84573e-06	0	0	0
OSD92	0	0.000716207	0	0	0	2.76528e-06	0	6.9132e-07	0	0	0	1.38264e-06	0	0	3.11094e-05	1.38264e-06	1.38264e-06	0	6.9132e-07	0	2.41962e-06	1.31351e-05	0	0	6.9132e-07	0	3.04181e-05	0	0	0	3.4566e-07	0	0	0	0	0	0	0	0	0	0	0	3.4566e-06	6.9132e-07	0	6.9132e-07	0	0	0
OSD122	0	0	0	5.01983e-06	2.15135e-06	4.30271e-06	0	0.000147368	7.17118e-07	4.8764e-05	7.17118e-07	0	0	6.45406e-06	5.37839e-06	1.03982e-05	0	7.60145e-05	6.09551e-06	0	8.60542e-06	1.97208e-05	0	0	2.72505e-05	7.17118e-07	8.24686e-06	7.17118e-07	7.17118e-07	6.45406e-06	2.15135e-06	0	0	7.17118e-07	8.42614e-05	2.86847e-06	7.17118e-07	0	0	3.26289e-05	0	0	0.000144858	2.79676e-05	0	3.58559e-06	1.43424e-06	7.17118e-06	0
OSD103	0	6.2385e-06	9.1498e-06	0	0	4.9908e-06	8.318e-07	0	4.159e-06	0	8.318e-07	0	0	1.6636e-06	5.94737e-05	9.5657e-06	0	1.6636e-06	0	0	3.45197e-05	4.159e-06	0	8.318e-07	1.33088e-05	0	2.4954e-06	8.318e-07	8.318e-07	8.318e-06	9.27457e-05	8.318e-07	0	0	1.45565e-05	8.318e-07	0	3.3272e-06	0	8.318e-07	0	8.318e-07	7.69415e-05	0	0	1.41406e-05	0	1.6636e-06	0
OSD159	0	0.000796482	0	0	0	4.47462e-06	0	5.96616e-07	0	0	0	5.96616e-06	0	5.96616e-07	8.94924e-07	5.96616e-06	5.96616e-07	0	5.96616e-07	0	5.66785e-06	0	0	0	6.86108e-06	0	1.46171e-05	0	1.19323e-06	1.19323e-06	0	5.96616e-07	0	0	0	0	0	1.19323e-06	0	0	0	0	0	0	0	6.56278e-06	0	0	0
OSD117	0	0.000116556	0	0	0	9.3245e-07	0	0	9.3245e-07	0	0	1.21218e-05	0	0	1.8649e-06	1.8649e-06	0	0	9.3245e-07	0	2.79735e-06	5.5947e-06	0	0	0	0	2.42437e-05	0	0	0	0	0	0	9.3245e-07	0	0	0	0	0	0	0	9.3245e-07	0	2.79735e-06	0	1.30543e-05	0	0	0
OSD153	0	0.000470934	0	0	0	8.87267e-06	0	0	9.10018e-07	4.55009e-07	0	3.64007e-06	0	0	2.27504e-07	5.2326e-06	0	4.55009e-07	0	4.55009e-07	2.73005e-06	2.50255e-06	0	0	0	0	2.6618e-05	9.10018e-07	0	9.10018e-07	4.55009e-07	0	0	0	0	9.10018e-07	4.55009e-07	9.10018e-07	0	0	0	0	4.55009e-07	2.27504e-06	0	7.96266e-06	0	0	0
OSD170	0	0.00142943	0	0	0	9.45237e-07	0	4.72619e-07	9.45237e-07	0	0	0	0	0	0	7.08928e-07	0	0	0	0	9.45237e-07	0	0	0	0	0	1.46512e-05	0	0	0	0	0	0	0	0	0	0	0	0	0	0	0	0	4.72619e-07	0	2.36309e-06	0	0	0
OSD141	0	0.000332237	0	0	0	1.38432e-06	0	0	2.07648e-06	0	0	2.42256e-06	1.38432e-06	6.92161e-07	0	2.76864e-05	1.38432e-06	6.92161e-07	0	6.92161e-07	1.38432e-06	0	0	0	0	6.92161e-07	0.000292092	6.92161e-07	0	1.38432e-06	0	0	0	0	0	0	1.38432e-06	0	0	0	0	0	2.07648e-06	0	0	1.97266e-05	0	6.92161e-07	0
OSD102	0	1.51693e-06	3.03387e-06	0	0	3.03387e-06	0	0	0	0	0	0	0	0	3.03387e-05	1.51693e-06	0	1.51693e-06	0	0	2.35125e-05	3.03387e-06	0	3.03387e-06	6.06773e-06	0	1.51693e-06	0	9.1016e-06	6.06773e-06	5.61265e-05	0	0	0	6.29527e-05	7.58466e-06	0	0	0	1.51693e-06	0	0	6.21942e-05	0	0	2.2754e-06	0	0	3.03387e-06
OSD37	0	6.09896e-07	0	2.43959e-06	0	0	6.09896e-07	1.82969e-06	0	6.09896e-07	0	0	0	2.43959e-06	0	5.79401e-06	2.43959e-06	3.65938e-06	9.14844e-07	0	3.65938e-06	6.09896e-07	0	0	3.04948e-06	0	0	0	0	0	6.09896e-07	0	6.09896e-07	0	3.35443e-06	6.09896e-07	0	6.09896e-07	0	3.65938e-06	0	0	1.82969e-06	6.40391e-06	0	3.65938e-06	0	0	0
OSD60	0	0	0	0	0	7.1306e-07	7.1306e-07	0	0	0	0	0	7.1306e-07	1.06959e-06	0	4.99142e-06	2.85224e-06	2.13918e-06	0	0	2.85224e-06	7.1306e-07	0	0	0	0	7.1306e-07	0	0	1.42612e-06	0	0	0	1.28351e-05	0	0	0	0	0	0	0	0	3.92183e-06	0	0	1.17655e-05	0	0	0
OSD101	0	2.16595e-06	3.89871e-06	0	8.66381e-07	4.3319e-06	0	0	0	0	0	0	0	4.3319e-07	2.90238e-05	3.46552e-06	0	1.73276e-06	0	0	7.79743e-06	1.29957e-06	0	1.73276e-06	9.097e-06	0	3.03233e-06	0	0	6.06466e-06	1.6028e-05	0	0	0	1.73276e-05	8.66381e-07	0	8.66381e-07	8.66381e-07	0	0	0	2.38255e-05	1.29957e-06	0	1.73276e-06	0	8.66381e-07	0
OSD53	0	0	0	6.66412e-07	0	0	6.66412e-07	0	0	0	0	0	0	0	0	1.66603e-05	2.99885e-06	9.99617e-07	0	0	0	2.99885e-06	0	0	2.59901e-05	0	0	0	0	3.33206e-06	0	0	0	0	6.66412e-07	0	0	0	0	0	4.66488e-06	0	6.66412e-07	1.79931e-05	0	6.66412e-07	0	0	0
OSD81	0	9.67913e-05	0	0	0	6.63489e-06	7.80575e-07	0	0	0	0	0	0	0	0	2.34172e-06	7.80575e-07	0	0	0	0	0	0	0	0	0	1.40503e-05	0	0	1.56115e-06	0	7.80575e-07	0	0	0	0	0	7.80575e-07	0	0	0	0	7.80575e-07	0	0	1.05378e-05	0	0	0
OSD143	0	0	0	0	0	1.05147e-06	0	0	0	0	0	0	0	0	0	0	0	0	0	0	0	0	0	0	2.10293e-06	0	0	0	0	1.40196e-06	2.80391e-06	0	0	0	0	0	0	0	0	0	7.00978e-07	2.10293e-06	0	7.00978e-07	0	3.85538e-06	0	0	0
OSD24	0	0	0	3.40148e-07	0	6.12267e-06	0	1.70074e-06	0	0	6.80296e-07	6.46281e-06	3.40148e-07	0	2.72118e-06	1.36059e-06	6.80296e-07	0	0	0	6.80296e-07	1.36059e-06	0	0	4.08178e-06	0	4.76207e-06	0	0	0	0	0	0	0	0	0	0	0	0	0	0	0	1.70074e-06	2.04089e-05	0	6.12267e-06	0	0	0
OSD15	0	2.48893e-05	1.08214e-06	0	0	4.545e-05	0	1.08214e-06	0	0	0	3.7875e-06	0	0	0	0	0	0	0	0	2.16429e-06	0	0	8.11608e-06	2.16429e-05	0	2.70536e-06	0	1.62322e-06	0	1.08214e-06	0	0	0	0	0	0	0	0	0	0	0	1.56911e-05	7.575e-06	0	1.08214e-06	0	0	0
OSD115	0	7.04197e-05	0	0	0	1.90323e-06	0	0	9.51617e-07	0	0	0	0	9.51617e-07	0	9.51617e-07	0	0	0	0	0	0	0	0	9.51617e-07	0	1.52259e-05	0	0	0	0	0	0	0	0	1.42743e-06	0	0	0	0	0	0	1.90323e-06	0	0	5.7097e-06	0	0	0
OSD52	0	0	0	0	0	1.07728e-06	0	2.15457e-06	0	0	0	0	0	0	0	1.43638e-06	0	0	0	0	0	0	0	0	1.22092e-05	0	0	0	0	6.10461e-06	8.97736e-07	0	0	0	0	0	0	0	0	0	2.15457e-06	0	0	1.45433e-05	0	0	0	0	0
OSD169	0	0.000829702	0	0	0	1.99653e-06	0	0	1.14088e-06	0	0	5.70438e-06	0	0	0	3.42263e-06	0	0	0	0	5.70438e-07	0	0	0	0	0	4.1642e-05	0	0	3.42263e-06	0	0	0	0	0	0	0	5.70438e-07	0	0	0	0	1.14088e-06	5.70438e-07	0	2.56697e-06	0	0	0
OSD26	0	0.000112568	0	0	0	5.98765e-06	0	0	0	0	0	1.59671e-06	0	0	2.79423e-06	0	0	0	0	0	7.98353e-07	3.19341e-06	0	0	0	0	2.23539e-05	0	7.98353e-07	0	0	0	0	7.98353e-07	0	3.99176e-07	0	0	0	0	0	0	6.38682e-06	7.98353e-07	0	0	0	0	0
OSD132	0	0	0	4.76181e-06	0	0	0	7.93634e-07	0	0	0	0	0	0	0	1.58727e-06	0	0	0	0	0	1.58727e-06	0	0	3.57135e-06	0	3.57135e-06	7.93634e-07	0	2.3809e-06	7.93634e-07	0	0	0	7.93634e-07	0	0	0	0	0	0	0	0	1.62695e-05	0	7.93634e-07	0	0	0
OSD4	0	5.18709e-06	0	0	0	1.72903e-06	0	0	0	0	0	0	0	0	0	0	0	0	0	0	0	1.72903e-06	0	0	1.72903e-06	0	3.45806e-06	0	0	0	0	0	0	0	0	0	0	0	0	0	0	0	0	2.55032e-05	0	1.03742e-05	0	0	0
OSD55	0	2.50736e-05	0	0	0	1.39298e-06	0	0	0	0	0	0	0	0	0	0	0	0	0	0	2.08947e-06	0	0	0	0	0	1.63675e-05	0	0	6.9649e-07	0	0	0	0	0	0	0	6.9649e-07	0	0	6.9649e-07	0	2.08947e-06	0	0	2.43771e-06	0	0	0
OSD113	0	7.03322e-05	0	0	0	7.58072e-06	0	0	0	0	0	3.36921e-06	0	0	0	2.94806e-06	0	0	0	0	1.6846e-06	0	0	0	0	8.42302e-07	5.05381e-06	0	0	1.6846e-06	1.6846e-06	0	0	0	0	0	0	0	0	0	0	0	8.42302e-07	0	0	3.36921e-06	0	0	0
OSD58	0	0	0	0	0	3.23802e-06	0	0	8.09504e-07	0	0	0	0	0	8.09504e-07	2.83326e-06	1.61901e-06	8.09504e-07	0	0	1.61901e-06	8.09504e-07	0	0	8.09504e-07	0	0	0	0	8.09504e-07	0	0	0	8.09504e-07	0	0	0	0	0	0	0	0	4.85703e-06	8.09504e-07	0	7.69029e-06	0	0	0
OSD28	0	0	0	0	0	0	0	0	0	0	0	0	0	0	0	0	0	1.20718e-06	0	0	0	0	0	0	1.26753e-05	0	0	0	0	2.41435e-06	0	0	0	0	0	0	0	0	0	4.8287e-06	0	0	0	7.24305e-06	0	0	0	0	0
OSD50	0	0.000216904	0	0	0	4.23396e-05	0	6.94092e-07	6.94092e-07	0	0	3.12341e-06	0	0	0	6.94092e-07	0	0	0	0	1.04114e-06	0	0	0	0	0	5.55274e-06	0	0	2.08228e-06	0	0	0	0	0	0	0	0	6.94092e-07	0	0	0	0	0	0	3.47046e-06	0	0	0
OSD105	0	0	0	0	0	0	0	0	6.94076e-07	0	0	0	0	0	0	1.04111e-06	0	0	0	0	6.94076e-07	0	0	0	0	0	4.85853e-06	0	6.94076e-07	0	0	0	0	0	0	0	0	6.94076e-07	0	0	0	2.08223e-06	0	0	0	1.42286e-05	0	6.94076e-07	6.94076e-07
OSD39	0	0	0	0	0	0	0	0	0	0	0	0	0	0	0	6.72477e-07	0	0	0	0	3.36238e-07	0	0	0	6.72477e-07	0	0	0	0	0	6.72477e-07	0	0	2.01743e-06	0	0	0	0	0	0	0	0	6.72477e-07	0	0	1.68119e-06	0	0	0
OSD54	0	1.42351e-05	0	0	0	0	0	0	0	0	0	0	0	0	0	7.49218e-07	0	0	0	0	0	0	0	7.49218e-07	0	0	7.49218e-06	0	0	0	0	0	0	0	0	0	0	7.49218e-07	0	0	0	0	3.74609e-07	0	0	4.86992e-06	0	0	0
OSD43	0	1.92684e-05	0	0	0	5.44541e-06	0	0	0	0	0	1.29852e-05	0	0	0	8.37755e-07	0	0	0	0	4.18878e-07	8.37755e-07	0	0	8.37755e-07	0	1.92684e-05	0	0	8.37755e-07	8.37755e-07	0	8.37755e-07	0	0	0	0	4.18878e-07	0	0	0	0	0	8.37755e-07	0	1.67551e-06	0	0	0
OSD107	0	5.88828e-05	0	0	0	2.26472e-06	0	0	0	0	0	0	0	0	0	0	0	0	0	0	0	0	0	0	1.13236e-06	1.13236e-06	3.39709e-06	0	0	1.13236e-06	0	0	0	0	0	0	0	1.13236e-06	0	0	0	1.13236e-06	0	0	0	4.52945e-06	0	0	0
OSD125	9.208e-07	6.72184e-05	0	0	0	2.7624e-06	0	0	9.208e-07	0	0	0	0	0	0	2.7624e-06	0	0	0	0	0	9.208e-07	0	0	0	0	2.48616e-05	0	0	0	0	0	0	0	0	0	0	0	0	0	0	0	2.7624e-06	0	0	8.2872e-06	0	0	0
OSD73	0	0.000154803	0	0	0	1.73935e-06	0	0	1.73935e-06	0	0	8.69677e-07	0	0	0	2.60903e-06	0	0	0	0	0	0	0	0	0	8.69677e-07	3.00039e-05	0	0	0	0	0	0	0	8.69677e-07	8.69677e-07	0	0	0	0	0	0	0	0	0	8.26193e-06	0	0	0
OSD14	0	2.74622e-05	0	0	0	5.12007e-06	0	0	9.30921e-07	0	0	0	0	0	0	0	0	0	0	0	0	0	0	9.30921e-07	4.65461e-06	0	5.12007e-06	0	9.30921e-07	9.30921e-07	0	0	0	0	9.30921e-07	0	0	0	0	0	0	0	4.65461e-07	8.37829e-06	0	9.30921e-07	0	9.30921e-07	0
OSD19	0	3.30684e-07	0	0	0	1.32274e-06	0	3.30684e-07	0	6.61368e-07	6.61368e-07	0	0	0	0	5.29095e-06	0	0	0	0	0	0	0	6.61368e-07	2.97616e-05	0	0	0	0	3.30684e-06	0	0	0	0	0	0	0	0	0	0	0	0	0	1.12433e-05	0	3.63753e-06	0	0	0
OSD21	0	0	0	0	0	0	0	0	0	0	0	0	0	0	0	1.1415e-06	0	0	0	0	5.70749e-07	0	0	0	0	0	0	0	0	0	0	0	0	0	0	0	0	0	0	0	0	0	0	7.76218e-05	0	1.1415e-06	0	0	1.1415e-06
OSD116	0	3.69605e-06	0	0	0	3.69605e-06	0	0	0	0	0	0	0	0	0	9.24014e-07	0	0	9.24014e-07	0	0	0	0	0	0	0	0	0	0	9.24014e-07	0	0	0	0	0	0	0	0	0	0	0	0	0	0	0	7.85412e-06	0	0	0
OSD6	0	0	0	0	0	0	0	0	0	0	0	0	0	0	0	0	0	0	0	0	0	0	0	0	1.21332e-05	0	1.21332e-06	0	0	0	0	0	0	0	0	0	0	0	0	0	0	0	0	2.06265e-05	0	1.21332e-06	0	0	0
OSD186	0	0.000105527	0	0	0	0	0	0	2.28167e-06	0	0	0	1.14083e-06	0	0	6.84501e-06	0	0	0	0	0	0	0	0	0	0	0	0	1.14083e-06	0	0	0	0	0	0	0	0	0	0	0	1.14083e-06	0	0	0	0	2.62392e-05	0	0	0
OSD99	0	2.19762e-06	0	0	0	3.84583e-06	0	0	0	0	0	3.29643e-06	0	0	0	1.09881e-06	0	0	0	0	0	0	0	0	1.09881e-06	0	1.09881e-06	0	0	2.19762e-06	0	0	0	0	0	0	0	0	0	1.09881e-06	0	0	2.74702e-06	5.05452e-05	0	1.64821e-05	1.09881e-06	0	0
OSD70	0	1.33199e-05	0	0	0	1.93353e-05	0	0	0	0	0	0	0	0	0	0	0	0	0	0	1.7187e-06	0	0	0	8.59349e-07	8.59349e-07	5.15609e-06	0	0	0	0	0	0	0	0	0	0	0	0	0	0	0	5.15609e-06	2.57805e-06	0	3.00772e-06	0	0	0
OSD100	0	0	0	0	0	1.50718e-06	0	0	2.26077e-06	0	0	0	0	0	0	1.2811e-05	0	0	0	0	0	0	0	0	1.54486e-05	0	0	0	0	0	0	0	0	0	0	0	0	0	0	0	0	0	0	4.89833e-06	0	1.39414e-05	0	0	0
OSD64	0	8.3395e-07	0	0	0	4.16975e-07	0	0	0	0	0	3.04392e-05	0	0	0	0	0	0	0	0	0	0	0	0	1.6679e-06	0	8.3395e-07	0	0	8.3395e-07	0	0	0	0	0	0	0	0	0	0	0	0	0	0	0	4.58672e-06	0	0	0
OSD157	0	3.19049e-05	0	0	0	4.11677e-07	0	0	1.23503e-06	4.11677e-07	0	8.23353e-07	4.11677e-07	0	0	1.2762e-05	4.11677e-07	4.11677e-07	0	0	0	0	0	0	0	0	6.17515e-06	0	0	0	0	0	0	0	0	0	0	0	0	0	0	0	4.11677e-07	0	0	9.05689e-06	4.11677e-07	4.11677e-07	0
OSD155	0	3.57502e-05	0	0	0	2.04937e-06	0	0	0	0	0	9.10833e-07	0	0	0	0	0	0	0	0	0	0	0	0	0	0	4.55417e-06	0	0	4.55417e-07	0	0	0	0	0	0	4.55417e-07	0	0	0	4.55417e-07	4.55417e-07	0	0	0	1.4801e-05	0	0	0
OSD110	0	1.21952e-05	0	7.62197e-07	0	7.62197e-07	0	0	7.62197e-07	0	0	0	3.81099e-07	0	0	0	0	0	0	0	7.62197e-07	0	0	0	0	0	7.62197e-07	0	0	0	0	0	0	0	0	0	0	0	0	0	0	7.62197e-07	0	7.62197e-07	0	1.71494e-05	0	0	0
OSD106	0	3.47809e-06	0	0	0	0	0	0	2.08685e-06	0	0	0	0	0	0	2.43466e-06	0	0	0	0	0	0	0	0	6.95618e-07	0	2.78247e-06	0	0	1.39124e-06	0	0	0	0	0	0	0	6.95618e-07	0	0	0	0	6.95618e-07	0	0	7.6518e-06	0	0	0
OSD34	0	0	0	0	0	0	0	4.18818e-07	0	0	0	0	0	0	0	0	0	0	0	0	0	0	0	0	0	0	8.37635e-07	0	0	0	0	0	0	0	0	0	0	0	0	0	0	0	0	8.79517e-06	0	8.37635e-07	0	0	0
OSD167	0	3.96045e-05	0	0	0	0	0	0	3.71873e-07	0	0	0	0	0	3.71873e-07	3.71873e-07	0	3.71873e-07	0	0	0	0	0	0	0	3.71873e-07	1.30156e-06	0	0	0	0	0	0	0	0	0	0	0	0	0	0	0	0	0	0	3.71873e-07	0	0	0
OSD20	0	1.01472e-06	0	0	0	0	0	0	3.04417e-06	0	0	0	0	0	0	1.16693e-05	0	0	1.01472e-06	0	0	0	0	0	0	0	0	0	0	5.07362e-07	0	0	0	0	0	0	0	0	1.01472e-06	0	0	0	0	0	0	2.13092e-05	0	0	0
OSD111	0	1.37901e-05	0	0	0	6.5667e-07	0	0	0	0	6.5667e-07	0	0	0	0	0	6.5667e-07	0	0	0	0	0	0	0	0	0	9.19338e-06	0	0	3.28335e-06	0	0	6.5667e-07	6.5667e-07	0	0	0	0	0	0	0	0	0	0	0	6.5667e-06	0	6.5667e-07	0
OSD45	0	0	0	0	0	7.14144e-07	0	0	0	0	0	0	0	0	0	0	3.57072e-07	0	7.14144e-07	0	0	0	0	0	0	0	0	0	0	7.14144e-07	0	0	0	0	0	0	0	0	0	0	0	0	0	2.14243e-06	0	0	0	0	0
OSD13	0	0	0	0	8.71359e-07	0	0	0	0	0	0	8.71359e-07	0	8.71359e-07	0	3.48544e-06	0	0	0	8.71359e-07	0	0	0	0	8.71359e-07	0	0	0	0	0	0	0	0	0	0	0	0	0	0	0	0	0	0	0	0	2.61408e-05	0	8.71359e-07	0
OSD156	0	2.45585e-05	0	0	0	8.8499e-07	0	0	2.21247e-06	0	0	2.21247e-06	0	0	0	5.53119e-06	0	0	0	0	0	0	0	0	0	0	7.74366e-06	0	4.42495e-07	0	0	0	0	0	0	0	0	0	0	0	0	0	0	0	0	3.98245e-06	0	0	0
OSD80	0	0	0	0	0	1.73353e-06	0	0	0	0	0	0	6.93413e-07	0	0	0	0	0	0	0	0	0	0	0	6.93413e-07	0	0	0	0	0	0	0	0	0	0	0	0	0	0	0	0	0	0	0	0	1.52551e-05	0	0	0
OSD48	0	0	0	0	0	1.02136e-06	0	0	0	0	0	0	0	0	0	0	0	0	1.02136e-06	0	0	0	0	0	6.12817e-06	0	1.02136e-06	0	0	0	0	0	0	0	0	0	0	0	0	0	0	0	4.59613e-06	5.61749e-06	0	1.02136e-06	0	0	0
OSD130	0	8.4467e-07	0	0	0	8.4467e-07	0	0	8.4467e-07	0	0	8.4467e-07	0	0	0	3.80102e-06	8.4467e-07	0	8.4467e-07	0	0	0	0	0	8.4467e-07	0	0	0	0	0	0	0	0	0	0	0	0	8.4467e-07	0	0	0	0	2.53401e-06	0	0	8.02437e-06	0	0	0
OSD126	0	4.9809e-07	0	2.49045e-07	0	1.24523e-06	0	0	9.9618e-07	0	0	0	0	0	0	3.98472e-06	4.9809e-07	0	4.9809e-07	0	0	0	0	0	0	0	0	0	0	0	0	0	0	0	0	0	0	0	0	0	0	4.9809e-07	4.9809e-07	0	0	1.91765e-05	4.9809e-07	0	0
OSD46	0	0	0	0	0	0	0	0	0	0	0	0	0	0	0	7.82764e-06	0	0	0	0	0	0	0	0	0	0	0	0	0	0	0	0	0	0	0	0	0	0	0	0	0	0	0	0	0	0	0	0	0
OSD131	0	0	0	0	0	0	0	0	0	0	0	0	0	0	0	3.51448e-06	0	0	0	0	0	0	0	0	5.27172e-06	0	0	0	0	0	0	0	0	0	0	0	0	0	0	0	0	0	0	0	0	9.66482e-06	0	0	0
OSD108	0	4.26366e-06	0	0	0	0	0	0	1.06591e-06	0	0	0	1.06591e-06	0	0	2.13183e-06	0	0	0	0	0	0	0	0	0	0	0	0	0	1.06591e-06	0	0	0	0	0	1.06591e-06	0	0	0	0	0	0	0	0	0	1.06591e-05	0	0	0
OSD127	0	1.9055e-06	0	0	0	0	0	0	2.85824e-06	0	0	0	0	0	0	1.9055e-06	0	0	0	0	0	0	0	0	0	0	0	0	0	0	0	0	0	0	0	0	0	0	0	0	0	0	0	0	0	1.9055e-06	0	0	0
OSD90	0	3.46589e-07	0	0	0	0	0	0	0	0	0	0	0	0	0	0	0	0	0	0	0	0	0	0	0	0	6.93178e-07	0	0	6.93178e-07	0	0	0	0	0	0	0	0	0	0	0	0	0	0	0	6.93178e-07	6.93178e-07	0	0
OSD69	0	8.68328e-07	0	0	0	0	0	0	0	0	0	0	0	0	0	0	0	0	0	0	0	4.34164e-07	0	0	0	0	8.68328e-07	0	0	0	0	0	0	0	0	0	0	0	0	0	0	0	0	8.68328e-07	0	2.60499e-06	0	0	0
OSD93	0	1.73632e-06	0	0	0	8.68161e-07	0	0	0	0	0	0	0	0	0	0	0	0	8.68161e-07	0	0	0	0	0	0	0	6.07713e-06	0	0	8.68161e-07	0	0	0	0	0	8.68161e-07	0	0	0	0	0	0	0	0	0	1.73632e-06	0	0	0
OSD109	0	2.15099e-06	0	0	0	0	0	0	0	0	0	0	0	0	0	3.22648e-06	0	0	1.07549e-06	0	0	1.07549e-06	0	0	1.07549e-06	0	0	0	0	1.07549e-06	0	0	0	0	0	0	0	0	0	0	0	0	0	0	0	2.15099e-06	0	0	0
OSD91	0	2.45747e-06	0	0	0	2.1064e-06	0	0	2.1064e-06	0	0	0	0	0	0	7.02133e-07	0	0	0	0	0	0	0	7.02133e-07	0	0	0	0	0	1.40427e-06	0	0	0	0	0	0	0	0	0	0	0	0	0	0	0	4.91493e-06	0	0	0
OSD74	0	1.04235e-05	0	0	0	8.0181e-07	0	0	0	0	0	0	0	0	0	4.00905e-07	0	0	0	0	0	0	0	0	0	0	6.81538e-06	0	0	0	0	0	0	0	0	0	0	0	0	0	0	0	0	0	0	2.40543e-06	0	0	0
OSD152	0	4.65597e-07	0	0	0	0	0	0	4.65597e-07	2.32799e-07	0	0	0	0	0	1.86239e-06	0	0	0	0	0	0	0	0	0	0	9.31194e-07	0	0	0	0	0	0	0	0	0	0	0	0	0	0	4.65597e-07	4.65597e-07	0	0	5.12157e-06	0	0	0
OSD78	0	2.46897e-06	0	0	8.2299e-07	0	0	0	1.64598e-06	0	0	0	0	0	0	0	0	0	0	0	0	0	0	0	2.05747e-06	0	8.2299e-07	0	0	0	0	0	0	0	0	0	0	0	0	8.2299e-07	0	0	0	8.2299e-07	0	5.76093e-06	0	0	0
OSD168	6.22387e-07	0	9.3358e-07	0	6.22387e-07	3.11193e-07	3.11193e-07	3.11193e-07	0	3.11193e-07	0	0	0	6.22387e-07	0	0	0	0	1.55597e-06	0	0	6.22387e-07	1.55597e-07	0	3.11193e-07	3.11193e-07	0	0	0	3.11193e-07	3.11193e-07	0	1.55597e-07	6.22387e-07	3.11193e-07	0	6.22387e-07	3.11193e-07	3.11193e-07	0	0	0	3.11193e-07	0	0	0	0	0	0
OSD72	0	0	0	0	0	0	0	0	0	0	0	7.97374e-07	0	0	0	7.97374e-07	0	3.98687e-07	0	0	0	0	0	0	0	0	9.56849e-06	0	0	7.97374e-07	0	0	0	0	0	7.97374e-07	0	0	0	0	0	0	1.59475e-06	0	0	3.58818e-06	0	0	0
OSD76	0	0	0	0	0	9.36971e-07	0	0	0	0	0	0	0	0	0	4.68485e-07	0	0	4.68485e-07	0	0	0	0	0	0	0	0	0	0	9.36971e-07	0	0	0	0	0	0	0	0	9.36971e-07	0	0	0	0	0	0	1.87394e-06	0	0	0
OSD129	0	7.82514e-07	7.82514e-07	3.91257e-07	0	2.34754e-06	0	0	7.82514e-07	0	0	0	0	0	0	1.56503e-06	7.82514e-07	0	0	0	0	0	0	0	0	0	1.56503e-06	0	0	0	0	0	0	0	0	0	0	0	0	0	0	0	0	0	0	7.82514e-07	0	0	0
OSD77	0	0	0	0	4.59656e-07	0	9.19312e-07	0	0	0	0	0	0	0	0	0	0	0	0	0	0	0	0	0	3.21759e-06	0	9.19312e-07	0	0	0	0	0	0	0	0	0	0	0	0	0	0	0	0	4.59656e-07	0	9.19312e-07	0	0	0
OSD30	0	0	0	0	0	0	0	0	0	0	0	0	0	0	0	1.26696e-06	0	0	1.26696e-06	0	0	0	0	0	0	0	3.80088e-06	0	0	0	0	0	0	0	0	0	0	0	0	0	0	0	0	6.3348e-07	0	4.43436e-06	0	0	0
OSD128	0	1.2968e-06	0	0	0	0	0	0	0	0	0	0	0	0	0	0	0	0	0	0	0	0	0	0	8.64534e-07	0	0	0	0	0	0	0	0	0	0	0	0	0	0	0	0	0	0	0	0	8.64534e-07	0	0	0
OSD149	0	0	0	0	0	4.21795e-07	0	8.43591e-07	0	0	0	0	0	0	0	0	0	0	0	0	0	0	0	0	0	0	0	0	0	2.53077e-06	0	0	0	0	0	0	0	0	0	0	0	0	0	0	0	1.26539e-06	0	0	0
OSD35	0	0	0	0	0	0	0	0	0	0	0	0	0	0	0	6.46934e-07	0	0	0	0	0	0	0	0	0	0	6.46934e-07	0	0	0	0	0	0	0	0	0	0	0	0	0	0	0	0	0	0	1.29387e-06	0	0	0
OSD150	0	0	0	0	0	1.04819e-06	0	0	0	0	0	0	0	0	0	0	0	0	0	0	0	0	0	0	0	0	1.04819e-06	0	0	0	0	0	0	0	0	0	0	0	0	0	0	0	0	0	0	1.04819e-06	0	0	0
OSD47	0	0	0	0	0	0	0	0	0	0	0	0	0	0	0	0	0	0	0	0	0	0	0	0	0	0	2.74851e-06	0	0	7.8529e-07	0	0	0	0	0	0	0	0	0	0	0	0	0	0	0	7.8529e-07	0	0	0
OSD36	0	0	0	0	0	0	0	0	0	0	0	0	0	0	0	6.85415e-07	0	0	0	0	0	0	0	0	0	0	0	0	0	0	0	0	0	0	0	0	0	0	0	0	0	0	0	0	0	6.85415e-07	0	0	0
OSD172	0	6.42232e-07	0	0	0	0	0	0	0	0	0	0	0	0	0	0	0	0	0	0	0	0	0	2.56893e-07	0	0	3.85339e-07	0	0	0	0	0	0	0	0	2.56893e-07	0	0	0	0	0	0	2.56893e-07	0	0	0	0	2.56893e-07	0
OSD42	0	0	0	0	0	0	0	0	0	0	0	0	0	0	0	0	0	0	0	0	0	0	0	0	0	0	0	0	0	0	0	0	0	0	0	0	0	0	0	0	0	0	0	0	0	0	0	0	0
OSD151	0	0	0	0	0	0	0	0	0	0	0	0	0	0	0	0	0	0	0	0	0	0	0	0	0	0	0	0	0	0	0	0	0	0	0	0	0	0	0	0	0	0	0	0	0	0	0	0	0
OSD41	0	0	0	0	0	0	0	0	0	0	0	0	0	0	0	0	0	0	0	0	0	0	0	0	0	0	0	0	0	0	0	0	0	0	0	0	0	0	0	0	0	0	0	0	0	0	0	0	0
[truncated: 203 more columns]
