# Supplementary material for: Metabolic diversity within the globally abundant Marine Group II Euryarchaea offers insight into ecological patterns
Source: Nat Commun. 2019 Jan 17;10:271. doi: 10.1038/s41467-018-07840-4 (PMC6336850; doi:10.1038/s41467-018-07840-4)
Supplement: Supplementary file 15 — Supplementary Data 12 [file 41467_2018_7840_MOESM15_ESM.xlsx]

## Sheet: Temperature
Ecological Cluster	F statistic	p-value	p-value Benjamini-Hochberg False Discovery Rate	Pairwise PERMANOVA p-value High-Medium (Bonferroni corrected)	Pairwise PERMANOVA p-value High-Low (Bonferroni corrected)	Pairwise PERMANOVA p-value Medium-Low (Bonferroni corrected)
A	12.04	0.0001	0.0004	0.0003	0.0003	0.0003
B	9.559	0.0001	0.0002	0.0003	0.0003	0.0009
C	7.579	0.0001	0.0002	0.0003	0.0003	0.0009
D	11.36	0.0001	0.0002	0.0003	0.0003	0.0003
E	7.95	0.0001	0.0002	0.0018	0.0003	0.0001

## Sheet: Oxygen
Ecological Cluster	F statistic	p-value	p-value Benjamini-Hochberg False Discovery Rate	Pairwise PERMANOVA p-value High-Moderate (Bonferroni corrected)	Pairwise PERMANOVA p-value High-Low (Bonferroni corrected)	Pairwise PERMANOVA p-value High-VeryLow (Bonferroni corrected)	Pairwise PERMANOVA p-value Moderate-Low (Bonferroni corrected)	Pairwise PERMANOVA p-value Moderate-VeryLow (Bonferroni corrected)	Pairwise PERMANOVA p-value Low-VeryLow (Bonferroni corrected)
A	3.539	0.0003	0.0006	0.2082	0.0492	0.0318	0.12	0.0084	1
B	4.315	0.0001	0.0002	0.0006	0.0606	0.0018	0.309	0.0018	1
C	3.564	0.0001	0.0002	0.0006	0.0642	0.1824	0.0366	1	1
D	4.99	0.0001	0.0002	0.0006	0.0534	0.0006	0.369	0.012	1
E	2.884	0.0001	0.0002	0.0966	0.0024	0.0042	0.0192	0.0552	1

## Sheet: Phosphate
Ecological Cluster	F statistic	p-value	p-value Benjamini-Hochberg False Discovery Rate	Pairwise PERMANOVA p-value High-Moderate (Bonferroni corrected)	Pairwise PERMANOVA p-value High-Low (Bonferroni corrected)	Pairwise PERMANOVA p-value High-BDL (Bonferroni corrected)	Pairwise PERMANOVA p-value Moderate-Low (Bonferroni corrected)	Pairwise PERMANOVA p-value Moderate-BDL (Bonferroni corrected)	Pairwise PERMANOVA p-value Low-BDL (Bonferroni corrected)
A	2.707	0.0032	0.00427	0.1326	0.0198	0.1728	0.1344	1	1
B	2.872	0.0002	0.00027	0.0006	0.0606	0.0018	0.309	0.0018	1
C	1.918	0.0022	0.00293	0.0192	0.0642	0.1824	0.0366	1	1
D	1.714	0.0212	0.0212	0.2574	0.8868	1	0.036	1	1
E	1.433	0.0697	0.0697	0.7884	0.936	0.1788	1	1	0.1692

## Sheet: Nitrate
Ecological Cluster	F statistic	p-value	p-value Benjamini-Hochberg False Discovery Rate	Pairwise PERMANOVA p-value VeryHigh-High (Bonferroni corrected)	Pairwise PERMANOVA p-value VeryHigh-Moderate (Bonferroni corrected)	Pairwise PERMANOVA p-value VeryHigh-Low (Bonferroni corrected)	Pairwise PERMANOVA p-value VeryHigh-BDL (Bonferroni corrected)	Pairwise PERMANOVA p-value High-Moderate (Bonferroni corrected)	Pairwise PERMANOVA p-value High-Low (Bonferroni corrected)	Pairwise PERMANOVA p-value High-BDL (Bonferroni corrected)	Pairwise PERMANOVA p-value Moderate-Low (Bonferroni corrected)	Pairwise PERMANOVA p-value Moderate-BDL (Bonferroni corrected)	Pairwise PERMANOVA p-value Low-BDL (Bonferroni corrected)
A	1.852	0.0192	0.0192	1	1	1	0.099	1	1	0.195	0.538	0.665	1
B	2.003	0.0015	0.0015	1	0.431	0.011	0.183	1	0.725	0.523	0.339	0.465	1
C	1.38	0.0491	0.0491	1	0.306	1	1	1	1	1	0.598	0.889	1
D	3.547	0.0058	0.0067	0.473	1	1	1	0.22	0.039	1	0.106	1	1
E	2.044	0.0016	0.0021	1	0.216	1	1	0.012	0.227	1	0.054	0.002	0.983
